# Supplementary material for: Adar-mediated A-to-I editing is required for embryonic patterning and innate immune response regulation in zebrafish
Source: Nat Commun. 2022 Sep 20;13:5520. doi: 10.1038/s41467-022-33260-6 (PMC9489775; doi:10.1038/s41467-022-33260-6)
Supplement: Supplementary file 3 — Supplementary Data 1-12 [file 41467_2022_33260_MOESM3_ESM.zip]

Archive with 12 entries (12 files):
- Supplementary Data 1 - RNA editing stats.xlsx
- Supplementary Data 10 - NGS mapping stats.xlsx
- Supplementary Data 11 - Adar KO 7dpf differential expression.xlsx
- Supplementary Data 12 - Adar KO 7dpf editing stats.xlsx
- Supplementary Data 2 - RNA editing in repeat elements.xlsx
- Supplementary Data 3 - RNA editing penetrance.xlsx
- Supplementary Data 4 - genes with 2+ editing sites.xlsx
- Supplementary Data 5 - DAVID GO terms 3-UTR edited.xlsx
- Supplementary Data 6 - Adar KD OE editing levels.xlsx
- Supplementary Data 7 - 12h DEGs (revised).xlsx
- Supplementary Data 8 - 12h DEGs DAVID GO_BP.xlsx
- Supplementary Data 9 - list of primers.xlsx
