# Supplementary material for: Adar-mediated A-to-I editing is required for embryonic patterning and innate immune response regulation in zebrafish
Source: Nat Commun. 2022 Sep 20;13:5520. doi: 10.1038/s41467-022-33260-6 (PMC9489775; doi:10.1038/s41467-022-33260-6)
Supplement: Supplementary file 3 — Supplementary Data 1-12 [file 41467_2022_33260_MOESM3_ESM.zip › Supplementary Data 11 - Adar KO 7dpf differential expression.xlsx]

## Sheet: KO_overexpressed
ensembl_gene_id	external_gene_name	description	baseMean	log2FoldChange	lfcSE	stat	pvalue	padj
ENSDARG00000001303	psmb8a	proteasome 20S subunit beta 8A [Source:ZFIN;Acc:ZDB-GENE-990415-141]	86.9805	2.11351	0.473397	4.46455	8.02359e-06	0.000772065
ENSDARG00000001656	psmb13a	proteasome 20S subunit beta 13a [Source:ZFIN;Acc:ZDB-GENE-001208-2]	54.2486	3.37443	0.592507	5.69518	1.23245e-08	1.72128e-06
ENSDARG00000004952	rsad2	radical S-adenosyl methionine domain containing 2 [Source:NCBI gene;Acc:570456]	1600.07	7.7355	0.529876	14.5987	2.86265e-48	2.49879e-45
ENSDARG00000004953	mxb	myxovirus (influenza) resistance B [Source:NCBI gene;Acc:360143]	601.725	8.18598	0.910566	8.98999	2.47245e-19	7.64924e-17
ENSDARG00000007199	CR846090.1		210.272	11.2333	1.80012	6.24031	4.36709e-10	7.21189e-08
ENSDARG00000007467	ifit10	interferon-induced protein with tetratricopeptide repeats 10 [Source:ZFIN;Acc:ZDB-GENE-121214-248]	215.8	8.40582	0.837334	10.0388	1.02933e-23	3.9933e-21
ENSDARG00000008098	ifit9	interferon-induced protein with tetratricopeptide repeats 9 [Source:ZFIN;Acc:ZDB-GENE-121214-233]	64.944	6.66981	0.82183	8.1158	4.8259e-16	1.20357e-13
ENSDARG00000009673	si:ch211-197g15.6	si:ch211-197g15.6 [Source:ZFIN;Acc:ZDB-GENE-050208-457]	61.1037	2.41788	0.428916	5.63721	1.72831e-08	2.35191e-06
ENSDARG00000009702	ascl1b	si:ch211-210p4.6 [Source:NCBI gene;Acc:560440]	535.23	2.78132	0.229087	12.1409	6.41352e-34	3.82324e-31
ENSDARG00000010729	CABZ01073795.1	interferon-induced protein 44 [Source:NCBI gene;Acc:795887]	666.574	5.48792	0.765905	7.16528	7.76264e-13	1.56799e-10
ENSDARG00000012600	si:dkey-97a13.6	si:dkey-97a13.6 [Source:ZFIN;Acc:ZDB-GENE-070912-617]	746.605	2.56565	0.198397	12.9319	2.97446e-38	2.27184e-35
ENSDARG00000014427	mxe	myxovirus (influenza virus) resistance E [Source:NCBI gene;Acc:337663]	697.551	8.64635	0.533312	16.2125	4.11156e-59	5.91122e-56
ENSDARG00000014657	casp23	caspase 23, apoptosis-related cysteine peptidase [Source:ZFIN;Acc:ZDB-GENE-071004-27]	64.9879	2.52071	0.54285	4.64347	3.42608e-06	0.000348903
ENSDARG00000016527	helz2	helicase with zinc finger 2, transcriptional coactivator [Source:ZFIN;Acc:ZDB-GENE-120920-1]	1407.23	5.3951	0.240988	22.3874	5.21862e-111	2.88428e-107
ENSDARG00000017489	ifi45	interferon alpha inducible protein 45 [Source:ZFIN;Acc:ZDB-GENE-051030-98]	1964.2	5.01445	0.456848	10.9762	4.97523e-28	2.2109e-25
ENSDARG00000018553	ifih1	interferon induced with helicase C domain 1 [Source:ZFIN;Acc:ZDB-GENE-081104-438]	257.735	2.14934	0.257598	8.34377	7.19574e-17	1.99853e-14
ENSDARG00000018587	zgc:152658	zgc:152658 [Source:ZFIN;Acc:ZDB-GENE-060929-68]	198.884	6.18628	0.478526	12.9278	3.13707e-38	2.32342e-35
ENSDARG00000021572	cgas	cyclic GMP-AMP synthase [Source:ZFIN;Acc:ZDB-GENE-090313-23]	119.521	4.48501	1.01119	4.43538	9.19118e-06	0.000868862
ENSDARG00000021677	phf11	PHD finger protein 11 [Source:ZFIN;Acc:ZDB-GENE-081104-417]	355.268	3.47527	0.270479	12.8486	8.76009e-38	6.29721e-35
ENSDARG00000021688	mxa	myxovirus (influenza) resistance A [Source:NCBI gene;Acc:360142]	420.289	6.97373	0.629719	11.0744	1.6708e-28	7.56221e-26
ENSDARG00000024815	ogfrl2	opioid growth factor receptor-like 2 [Source:ZFIN;Acc:ZDB-GENE-030616-523]	908.319	3.81988	1.02646	3.72142	0.000198109	0.0129464
ENSDARG00000025607	ifnphi1	interferon phi 1 [Source:ZFIN;Acc:ZDB-GENE-030721-3]	22.7928	3.72864	0.70626	5.27942	1.2959e-07	1.60778e-05
ENSDARG00000026704	ftr72	finTRIM family, member 72 [Source:ZFIN;Acc:ZDB-GENE-041114-86]	363.24	4.70852	0.30415	15.4809	4.66656e-54	5.18434e-51
ENSDARG00000027658	irf10	interferon regulatory factor 10 [Source:ZFIN;Acc:ZDB-GENE-040426-2084]	130.435	2.91841	0.374995	7.78252	7.10922e-15	1.68696e-12
ENSDARG00000029720	si:dkeyp-9d4.2	si:dkeyp-9d4.2 [Source:ZFIN;Acc:ZDB-GENE-090312-156]	121.794	4.67527	0.759583	6.15505	7.5055e-10	1.17591e-07
ENSDARG00000030954	ftr56	finTRIM family, member 56 [Source:ZFIN;Acc:ZDB-GENE-030131-2801]	291.175	2.85774	0.349628	8.17367	2.99137e-16	7.61585e-14
ENSDARG00000031359	cmpk2	cytidine monophosphate (UMP-CMP) kinase 2, mitochondrial [Source:ZFIN;Acc:ZDB-GENE-040724-24]	469.083	7.33473	0.586776	12.5	7.46048e-36	5.06504e-33
ENSDARG00000031647	stat2	signal transducer and activator of transcription 2 [Source:ZFIN;Acc:ZDB-GENE-080321-1]	1810.15	2.40523	0.162927	14.7626	2.55242e-49	2.3105e-46
ENSDARG00000031885	psmb12	proteasome 20S subunit beta 12 [Source:ZFIN;Acc:ZDB-GENE-001208-1]	45.9824	2.20467	0.499887	4.41034	1.03208e-05	0.000955498
ENSDARG00000035632	ccl19a.2	chemokine (C-C motif) ligand 19a, tandem duplicate 2 [Source:ZFIN;Acc:ZDB-GENE-081022-55]	15.8035	5.00814	1.10461	4.53385	5.7918e-06	0.000570796
ENSDARG00000036787	tap2a	transporter associated with antigen processing, subunit type a [Source:ZFIN;Acc:ZDB-GENE-030616-245]	53.1203	3.26373	0.571901	5.70681	1.15111e-08	1.61691e-06
ENSDARG00000037805	lgals3bpa	lectin, galactoside-binding, soluble, 3 binding protein a [Source:NCBI gene;Acc:677742]	372.656	5.27517	1.09765	4.80586	1.54088e-06	0.000168127
ENSDARG00000038646	ftr11	finTRIM family, member 11 [Source:ZFIN;Acc:ZDB-GENE-070912-195]	96.7542	6.95491	1.07123	6.49242	8.44669e-11	1.46415e-08
ENSDARG00000039243	zgc:152791	zgc:152791 [Source:ZFIN;Acc:ZDB-GENE-060901-4]	2614.2	7.91645	0.505124	15.6723	2.34001e-55	2.85961e-52
ENSDARG00000039852	ftr93	finTRIM family, member 93 [Source:ZFIN;Acc:ZDB-GENE-131126-26]	128.711	3.25583	0.338451	9.6198	6.59619e-22	2.40623e-19
ENSDARG00000040528	lgals3bpb	lectin, galactoside-binding, soluble, 3 binding protein b [Source:NCBI gene;Acc:405809]	825.204	2.51679	0.532889	4.72292	2.32484e-06	0.000244919
ENSDARG00000041911	si:ch211-245h14.1	si:ch211-245h14.1 [Source:ZFIN;Acc:ZDB-GENE-041014-350]	366.794	2.05199	0.241624	8.49248	2.02268e-17	5.68235e-15
ENSDARG00000042221	mthfd1l	methylenetetrahydrofolate dehydrogenase (NADP+ dependent) 1 like [Source:ZFIN;Acc:ZDB-GENE-041001-133]	45.4197	2.10504	0.430304	4.89198	9.9826e-07	0.000109903
ENSDARG00000042496	parp12a	poly (ADP-ribose) polymerase family, member 12a [Source:ZFIN;Acc:ZDB-GENE-050419-6]	457.751	3.10635	0.27711	11.2098	3.64937e-29	1.74891e-26
ENSDARG00000043584	ifit15	interferon-induced protein with tetratricopeptide repeats 15 [Source:ZFIN;Acc:ZDB-GENE-030131-1055]	537.664	8.26947	0.464566	17.8004	7.01247e-71	1.3184e-67
ENSDARG00000043586	fas	Fas cell surface death receptor [Source:ZFIN;Acc:ZDB-GENE-061019-2]	115.467	2.74199	0.35583	7.70588	1.2994e-14	2.99609e-12
ENSDARG00000045661	irf7	interferon regulatory factor 7 [Source:ZFIN;Acc:ZDB-GENE-040426-1518]	2097.06	5.32175	0.617961	8.61179	7.19292e-18	2.04421e-15
ENSDARG00000052332	ftr98	finTRIM family, member 98 [Source:ZFIN;Acc:ZDB-GENE-081105-171]	70.1578	2.09377	0.470037	4.45447	8.41013e-06	0.000799813
ENSDARG00000052336	ociad2	OCIA domain containing 2 [Source:ZFIN;Acc:ZDB-GENE-041014-253]	1199.52	2.21998	0.215522	10.3005	7.00984e-25	2.80865e-22
ENSDARG00000052396	pkz	protein kinase containing Z-DNA binding domains [Source:ZFIN;Acc:ZDB-GENE-050301-2]	479.262	5.11645	0.322392	15.8703	1.0177e-56	1.38187e-53
ENSDARG00000053136	b2m	beta-2-microglobulin [Source:NCBI gene;Acc:30400]	311.016	2.39147	0.67256	3.55577	0.000376875	0.0225765
ENSDARG00000053293	ftr14	finTRIM family, member 14 [Source:ZFIN;Acc:ZDB-GENE-060512-201]	288.997	2.08329	0.250044	8.33171	7.96837e-17	2.16394e-14
ENSDARG00000053387	CU207281.1		136.973	6.74448	0.602812	11.1884	4.64971e-29	2.18545e-26
ENSDARG00000054153	ftr50	finTRIM family, member 50 [Source:ZFIN;Acc:ZDB-GENE-080215-17]	28.1256	2.6405	0.68263	3.86812	0.000109677	0.00768088
ENSDARG00000054418	ssuh2.2	ssu-2 homolog, tandem duplicate 2 [Source:ZFIN;Acc:ZDB-GENE-060421-4694]	143.428	4.22727	0.344531	12.2696	1.31825e-34	8.47879e-32
ENSDARG00000054805	btr09	bloodthirsty-related gene family, member 9 [Source:ZFIN;Acc:ZDB-GENE-080722-46]	206.674	3.02681	0.315028	9.60805	7.39333e-22	2.65736e-19
ENSDARG00000055476	CR352329.1	tripartite motif-containing protein 16-like [Source:NCBI gene;Acc:100006839]	69.0802	3.41591	0.411793	8.29522	1.08386e-16	2.84845e-14
ENSDARG00000055550	casp21	caspase 21, apoptosis-related cysteine peptidase [Source:ZFIN;Acc:ZDB-GENE-190425-1]	59.3847	2.44122	0.45488	5.36673	8.01781e-08	1.04236e-05
ENSDARG00000056065	mov10b.2	Moloney leukemia virus 10b, tandem duplicate 2 [Source:NCBI gene;Acc:555950]	212.28	5.95973	0.409938	14.5381	6.94683e-48	5.85474e-45
ENSDARG00000056798	zgc:123297	zgc:123297 [Source:ZFIN;Acc:ZDB-GENE-051127-9]	27.7515	2.68352	0.507319	5.28961	1.2258e-07	1.54432e-05
ENSDARG00000056804	si:dkey-40g16.6	si:dkey-40g16.6 [Source:ZFIN;Acc:ZDB-GENE-030131-9110]	209.473	5.5975	0.818006	6.84286	7.76268e-12	1.45944e-09
ENSDARG00000056976	ifit16	interferon-induced protein with tetratricopeptide repeats 16 [Source:ZFIN;Acc:ZDB-GENE-131120-86]	184.48	6.26895	0.458491	13.673	1.47201e-42	1.16056e-39
ENSDARG00000057173	ifit8	interferon-induced protein with tetratricopeptide repeats 8 [Source:ZFIN;Acc:ZDB-GENE-051127-17]	425.579	11.2877	1.21168	9.31575	1.21089e-20	4.11047e-18
ENSDARG00000058389	ccl19a.1	chemokine (C-C motif) ligand 19a, tandem duplicate 1 [Source:ZFIN;Acc:ZDB-GENE-060526-181]	475.734	2.31131	0.277122	8.34041	7.40336e-17	2.03309e-14
ENSDARG00000058672	nuggc.3	nuclear GTPase, germinal center associated, tandem duplicate 3 [Source:ZFIN;Acc:ZDB-GENE-061207-67]	64.353	4.71674	1.11227	4.24063	2.22896e-05	0.00191824
ENSDARG00000060322	zgc:153654	zgc:153654 [Source:ZFIN;Acc:ZDB-GENE-060929-1102]	76.5416	3.44202	0.554723	6.20493	5.4721e-10	8.97609e-08
ENSDARG00000061177	mov10b.1	Moloney leukemia virus 10b, tandem duplicate 1 [Source:NCBI gene;Acc:556024]	1647.36	3.86991	0.219949	17.5946	2.70967e-69	4.7305e-66
ENSDARG00000061222	uba7	ubiquitin-like modifier activating enzyme 7 [Source:ZFIN;Acc:ZDB-GENE-121120-4]	264.099	2.93916	0.359927	8.16599	3.1882e-16	8.03328e-14
ENSDARG00000067661	ftr80	finTRIM family, member 80 [Source:ZFIN;Acc:ZDB-GENE-090511-1]	89.7822	6.3182	0.697296	9.06099	1.29271e-19	4.10327e-17
ENSDARG00000067872	CU469531.1		33.8005	2.4003	0.431862	5.55802	2.7285e-08	3.66413e-06
ENSDARG00000068865	si:dkey-61p9.7	si:dkey-61p9.7 [Source:ZFIN;Acc:ZDB-GENE-041210-241]	29.7283	2.67334	0.671113	3.98345	6.79231e-05	0.00518784
ENSDARG00000068939	xaf1	XIAP associated factor 1 [Source:ZFIN;Acc:ZDB-GENE-060929-840]	502.751	3.78923	0.493877	7.67243	1.68771e-14	3.81938e-12
ENSDARG00000069244	si:ch211-244b2.3	si:ch211-244b2.3 [Source:ZFIN;Acc:ZDB-GENE-030131-4737]	342.434	2.28776	0.307993	7.42798	1.1027e-13	2.42803e-11
ENSDARG00000069941	tdp2a	tyrosyl-DNA phosphodiesterase 2a [Source:ZFIN;Acc:ZDB-GENE-110218-1]	180.576	6.68328	0.548912	12.1755	4.19785e-34	2.56499e-31
ENSDARG00000070012	sesn2	sestrin 2 [Source:ZFIN;Acc:ZDB-GENE-070108-1]	294.458	2.28504	0.33662	6.78819	1.13553e-11	2.10253e-09
ENSDARG00000070317	irge4	immunity-related GTPase family, e4 [Source:ZFIN;Acc:ZDB-GENE-051212-2]	131.236	4.22281	0.420868	10.0336	1.08503e-23	4.14363e-21
ENSDARG00000071001	nuggc.1	nuclear GTPase, germinal center associated, tandem duplicate 1 [Source:ZFIN;Acc:ZDB-GENE-050208-148]	55.4294	4.18045	1.05573	3.95975	7.5027e-05	0.00564226
ENSDARG00000071012	ifit14	interferon-induced protein with tetratricopeptide repeats 14 [Source:ZFIN;Acc:ZDB-GENE-131120-20]	638.741	8.8094	0.506917	17.3784	1.20297e-67	1.96012e-64
ENSDARG00000071355	si:ch211-197g15.7	si:ch211-197g15.7 [Source:ZFIN;Acc:ZDB-GENE-030131-4763]	24.2974	2.24595	0.57787	3.8866	0.000101659	0.00726502
ENSDARG00000071543	si:dkey-42i9.7	si:dkey-42i9.7 [Source:ZFIN;Acc:ZDB-GENE-050208-731]	128.485	6.86817	0.889234	7.72369	1.1301e-14	2.65584e-12
ENSDARG00000073735	ftr95	finTRIM family, member 95 [Source:ZFIN;Acc:ZDB-GENE-070912-105]	15.4664	2.36367	0.606257	3.8988	9.66699e-05	0.00696964
ENSDARG00000073789	zmp:0000000735	zmp:0000000735 [Source:ZFIN;Acc:ZDB-GENE-130530-738]	391.904	4.14146	0.279275	14.8293	9.47242e-50	8.90444e-47
ENSDARG00000073994	si:ch211-276k2.1	si:ch211-276k2.1 [Source:ZFIN;Acc:ZDB-GENE-081022-201]	278.38	11.6381	1.61945	7.18646	6.64936e-13	1.35431e-10
ENSDARG00000074052	si:ch211-281g13.5	si:ch211-281g13.5 [Source:ZFIN;Acc:ZDB-GENE-090311-7]	216.092	6.80654	0.734044	9.27266	1.81554e-20	6.07859e-18
ENSDARG00000074136	slc47a2.2	solute carrier family 47 member 2.2 [Source:ZFIN;Acc:ZDB-GENE-070615-14]	217.723	7.24672	0.799418	9.065	1.24601e-19	4.00707e-17
ENSDARG00000074217	si:dkey-188i13.6	si:dkey-188i13.6 [Source:ZFIN;Acc:ZDB-GENE-030131-7410]	751.36	3.98562	0.493953	8.06884	7.09702e-16	1.71741e-13
ENSDARG00000074754	si:dkey-188i13.9	si:dkey-188i13.9 [Source:ZFIN;Acc:ZDB-GENE-090313-211]	577.332	6.65094	0.617147	10.7769	4.42504e-27	1.89741e-24
ENSDARG00000075045	cxcl18b	chemokine (C-X-C motif) ligand 18b [Source:ZFIN;Acc:ZDB-GENE-090313-165]	207.103	2.30952	0.672604	3.4337	0.000595402	0.0330732
ENSDARG00000075151	si:dkey-188i13.10	si:dkey-188i13.10 [Source:ZFIN;Acc:ZDB-GENE-090313-208]	365.675	3.02628	0.28706	10.5423	5.51257e-26	2.28361e-23
ENSDARG00000075389	si:ch211-281g13.4	si:ch211-281g13.4 [Source:ZFIN;Acc:ZDB-GENE-090311-16]	366.669	6.15595	0.397584	15.4834	4.491e-54	5.18434e-51
ENSDARG00000075504	si:dkey-40c23.2	si:dkey-40c23.2 [Source:ZFIN;Acc:ZDB-GENE-030131-5958]	101.499	2.04743	0.334834	6.11476	9.66999e-10	1.48644e-07
ENSDARG00000075626	zgc:172090	zgc:172090 [Source:ZFIN;Acc:ZDB-GENE-080204-40]	37.1949	3.13447	0.697388	4.49459	6.97039e-06	0.000676044
ENSDARG00000075641	steap3	STEAP family member 3, metalloreductase [Source:ZFIN;Acc:ZDB-GENE-081104-268]	64.9872	3.42259	0.36338	9.41875	4.56482e-21	1.57139e-18
ENSDARG00000075643	ifi35	interferon-induced protein 35 [Source:ZFIN;Acc:ZDB-GENE-100311-2]	400.263	2.31309	0.278913	8.29322	1.10221e-16	2.86587e-14
ENSDARG00000075757	gig2e	grass carp reovirus (GCRV)-induced gene 2e [Source:ZFIN;Acc:ZDB-GENE-130517-2]	655.715	4.46586	0.195662	22.8243	2.63061e-115	2.14316e-111
ENSDARG00000075785	si:ch73-190m4.1	si:ch73-190m4.1 [Source:ZFIN;Acc:ZDB-GENE-090311-56]	367.526	6.10383	0.340419	17.9303	6.83566e-72	1.39225e-68
ENSDARG00000075926	igfn1.2	immunoglobulin like and fibronectin type III domain containing 1, tandem duplicate 2 [Source:ZFIN;Acc:ZDB-GENE-130530-789]	22.1978	2.08007	0.616061	3.3764	0.000734413	0.038747
ENSDARG00000076182	stat1b	signal transducer and activator of transcription 1b [Source:ZFIN;Acc:ZDB-GENE-030616-23]	1928.45	5.90546	0.282324	20.9173	3.72562e-97	1.30083e-93
ENSDARG00000076251	irf3	interferon regulatory factor 3 [Source:ZFIN;Acc:ZDB-GENE-071120-7]	255.814	3.39793	0.270959	12.5404	4.48922e-36	3.13489e-33
ENSDARG00000076483	dhrs13b.2	dehydrogenase/reductase (SDR family) member 13b.2 [Source:ZFIN;Acc:ZDB-GENE-080303-14]	25.5769	3.1642	0.627018	5.04642	4.50161e-07	5.2144e-05
ENSDARG00000077559	LO017815.1	nuclear receptor coactivator 7-like [Source:NCBI gene;Acc:792958]	45.0511	3.26219	0.528008	6.17829	6.48e-10	1.02843e-07
ENSDARG00000078182	zgc:194443	zgc:194443 [Source:ZFIN;Acc:ZDB-GENE-080723-6]	29.8283	5.9476	1.0051	5.91745	3.26973e-09	4.75687e-07
ENSDARG00000078206	zgc:171506	zgc:171506 [Source:ZFIN;Acc:ZDB-GENE-080204-96]	54.0832	5.03874	0.723568	6.96374	3.31361e-12	6.37303e-10
ENSDARG00000078389	ifi46	interferon alpha inducible protein 46 [Source:ZFIN;Acc:ZDB-GENE-090312-190]	954.394	4.69061	0.283307	16.5566	1.43368e-61	2.19004e-58
ENSDARG00000079537	ftr13	finTRIM family, member 13 [Source:ZFIN;Acc:ZDB-GENE-070912-395]	76.1591	2.02396	0.275003	7.35977	1.8423e-13	3.98475e-11
ENSDARG00000086374	isg15	ISG15 ubiquitin like modifier [Source:ZFIN;Acc:ZDB-GENE-021211-1]	1720.19	7.93184	0.518993	15.2831	9.90761e-53	1.00897e-49
ENSDARG00000086903	gig2o	grass carp reovirus (GCRV)-induced gene 2o [Source:ZFIN;Acc:ZDB-GENE-130517-8]	153.232	2.41046	0.321625	7.49462	6.64921e-14	1.47739e-11
ENSDARG00000087012	BX004816.2		10.7822	3.98194	1.11701	3.56483	0.000364093	0.0221363
ENSDARG00000087057	ftr36	finTRIM family, member 36 [Source:ZFIN;Acc:ZDB-GENE-070912-483]	14.5637	2.73984	0.688149	3.98147	6.84906e-05	0.00521489
ENSDARG00000087575	zmp:0000000912	zmp:0000000912 [Source:ZFIN;Acc:ZDB-GENE-130530-915]	555.3	6.90192	0.378636	18.2284	3.07214e-74	6.82602e-71
ENSDARG00000088040	si:dkeyp-27c8.2	si:dkeyp-27c8.2 [Source:ZFIN;Acc:ZDB-GENE-090311-51]	289.876	3.73029	0.561063	6.64861	2.95871e-11	5.20243e-09
ENSDARG00000088078	usp18	ubiquitin specific peptidase 18 [Source:ZFIN;Acc:ZDB-GENE-100210-2]	156.881	3.30945	0.275317	12.0205	2.77315e-33	1.57624e-30
ENSDARG00000088251	lgals17	galectin 17 [Source:ZFIN;Acc:ZDB-GENE-131121-418]	2023.73	9.39836	0.595904	15.7716	4.8793e-56	6.27658e-53
ENSDARG00000088260	gig2p	grass carp reovirus (GCRV)-induced gene 2p [Source:ZFIN;Acc:ZDB-GENE-070705-490]	62.1251	2.20817	0.425808	5.18584	2.15041e-07	2.60188e-05
ENSDARG00000089432	si:ch211-212k18.15	si:ch211-212k18.15 [Source:ZFIN;Acc:ZDB-GENE-160728-58]	91.6526	3.18649	0.432578	7.36629	1.75436e-13	3.82843e-11
ENSDARG00000089463	dhx58	DEXH (Asp-Glu-X-His) box polypeptide 58 [Source:ZFIN;Acc:ZDB-GENE-120612-3]	1269.64	5.51866	0.268043	20.5887	3.46425e-94	1.05837e-90
ENSDARG00000089661	FO704622.1	interferon-induced protein 44-like [Source:NCBI gene;Acc:100538089]	249.713	3.87946	0.254052	15.2704	1.20491e-52	1.17797e-49
ENSDARG00000090741	tor1l2	torsin family 1 like 2 [Source:ZFIN;Acc:ZDB-GENE-121107-3]	19.0844	2.54624	0.74723	3.40757	0.00065543	0.0358375
ENSDARG00000090977	ifit12	interferon-induced protein with tetratricopeptide repeats 12 [Source:ZFIN;Acc:ZDB-GENE-120406-2]	33.533	2.64775	0.556581	4.75716	1.96331e-06	0.000209543
ENSDARG00000091951	nuggc.2	nuclear GTPase, germinal center associated, tandem duplicate 2 [Source:ZFIN;Acc:ZDB-GENE-060503-185]	29.027	4.11195	0.796956	5.15957	2.47517e-07	2.98008e-05
ENSDARG00000092044	si:dkey-22f5.9	si:dkey-22f5.9 [Source:ZFIN;Acc:ZDB-GENE-091204-260]	62.6077	2.33655	0.349521	6.68501	2.30914e-11	4.11954e-09
ENSDARG00000092191	CR318588.1		8177.63	8.63734	0.756713	11.4143	3.54795e-30	1.84501e-27
ENSDARG00000092259	si:dkey-211g8.5	si:dkey-211g8.5 [Source:ZFIN;Acc:ZDB-GENE-060503-718]	137.225	7.74031	1.15561	6.69805	2.11214e-11	3.79579e-09
ENSDARG00000092310	si:ch211-199g17.2	si:ch211-199g17.2 [Source:ZFIN;Acc:ZDB-GENE-060503-396]	277.031	2.47937	0.349439	7.09528	1.29089e-12	2.58611e-10
ENSDARG00000092584	si:ch1073-385f13.3	si:ch1073-385f13.3 [Source:ZFIN;Acc:ZDB-GENE-131127-357]	78.7982	2.19131	0.30096	7.28106	3.31208e-13	6.91885e-11
ENSDARG00000092634	CABZ01000634.1	interferon-induced protein 44 [Source:NCBI gene;Acc:103909973]	11.4231	7.02604	1.34742	5.21443	1.84385e-07	2.2646e-05
ENSDARG00000092725	si:dkey-188i13.8	si:dkey-188i13.8 [Source:ZFIN;Acc:ZDB-GENE-090312-93]	174.711	4.74111	0.834294	5.68278	1.32522e-08	1.84032e-06
ENSDARG00000092878	si:dkeyp-85e10.3	si:dkeyp-85e10.3 [Source:ZFIN;Acc:ZDB-GENE-061207-90]	13.4442	3.73449	1.06173	3.51736	0.000435861	0.0253037
ENSDARG00000093006	rarres3	retinoic acid receptor responder 3 [Source:ZFIN;Acc:ZDB-GENE-060929-616]	276.003	3.00237	0.249462	12.0354	2.31522e-33	1.34729e-30
ENSDARG00000093360	CU469531.2		60.5469	3.09039	0.377882	8.1782	2.88118e-16	7.41253e-14
ENSDARG00000093857	si:dkey-79f11.10	si:dkey-79f11.10 [Source:ZFIN;Acc:ZDB-GENE-050302-48]	85.5537	5.38553	0.908852	5.92565	3.11069e-09	4.5526e-07
ENSDARG00000093936	si:dkeyp-1h4.6	si:dkeyp-1h4.6 [Source:ZFIN;Acc:ZDB-GENE-060503-841]	541.176	2.57563	0.25549	10.0811	6.69501e-24	2.63924e-21
ENSDARG00000094104	AL929237.1	si:ch211-213i16.3 [Source:NCBI gene;Acc:100536429]	131.155	4.08022	1.18228	3.45114	0.000558216	0.0316551
ENSDARG00000094284	si:dkey-58f10.10	si:dkey-58f10.10 [Source:ZFIN;Acc:ZDB-GENE-060526-312]	13.7867	2.63816	0.767213	3.43862	0.00058468	0.0326317
ENSDARG00000094316	si:rp71-80o10.4	si:rp71-80o10.4 [Source:ZFIN;Acc:ZDB-GENE-090313-413]	52.9571	2.46346	0.495864	4.96802	6.76393e-07	7.51442e-05
ENSDARG00000094418	si:dkey-27p18.7	si:dkey-27p18.7 [Source:ZFIN;Acc:ZDB-GENE-070424-236]	26.4863	2.07102	0.57574	3.59715	0.000321729	0.0199578
ENSDARG00000094489	si:dkey-58f10.6	si:dkey-58f10.6 [Source:ZFIN;Acc:ZDB-GENE-060526-320]	76.0968	2.71239	0.422695	6.4169	1.39078e-10	2.36055e-08
ENSDARG00000094719	CR318588.3	uncharacterized LOC101884954 [Source:NCBI gene;Acc:101884954]	8516.5	3.37813	0.23521	14.3621	8.94117e-47	7.28437e-44
ENSDARG00000094747	si:ch211-197g15.6	si:ch211-197g15.6 [Source:ZFIN;Acc:ZDB-GENE-050208-457]	89.8561	2.67146	0.483568	5.52447	3.30484e-08	4.41386e-06
ENSDARG00000094984	si:ch211-197g15.8	si:ch211-197g15.8 [Source:ZFIN;Acc:ZDB-GENE-050208-377]	78.6653	3.26615	0.425629	7.67371	1.67097e-14	3.81685e-12
ENSDARG00000095298	ftr73	finTRIM family, member 73 [Source:ZFIN;Acc:ZDB-GENE-090508-13]	139.229	3.73348	0.394558	9.46244	3.00835e-21	1.05039e-18
ENSDARG00000095309	si:dkey-79f11.9	si:dkey-79f11.9 [Source:ZFIN;Acc:ZDB-GENE-090313-339]	10.8621	4.00917	0.988505	4.05579	4.9966e-05	0.00392675
ENSDARG00000095532	si:dkey-58f10.13	si:dkey-58f10.13 [Source:ZFIN;Acc:ZDB-GENE-060526-315]	27.2161	4.8042	0.775951	6.19136	5.96464e-10	9.59091e-08
ENSDARG00000095673	si:dkey-79f11.8	si:dkey-79f11.8 [Source:ZFIN;Acc:ZDB-GENE-030131-4806]	14.5169	3.38493	0.802488	4.21804	2.46431e-05	0.00209133
ENSDARG00000095864	ftr59	finTRIM family, member 59 [Source:ZFIN;Acc:ZDB-GENE-090508-4]	17.0612	2.42003	0.607393	3.98429	6.76817e-05	0.00518561
ENSDARG00000096311	si:dkey-211g8.8	si:dkey-211g8.8 [Source:ZFIN;Acc:ZDB-GENE-120215-226]	1077.58	10.1569	1.01545	10.0024	1.48799e-23	5.59508e-21
ENSDARG00000096562	wu:fj29h11	wu:fj29h11 [Source:ZFIN;Acc:ZDB-GENE-030131-7558]	4390.9	4.78784	0.151725	31.556	1.48424e-218	3.62764e-214
ENSDARG00000096863	si:ch73-380l3.4	si:ch73-380l3.4 [Source:ZFIN;Acc:ZDB-GENE-131125-97]	69.0892	2.85952	0.468711	6.10082	1.05527e-09	1.61199e-07
ENSDARG00000097653	si:dkey-23k10.3	si:dkey-23k10.3 [Source:ZFIN;Acc:ZDB-GENE-131126-11]	253.987	3.08815	0.645854	4.7815	1.73993e-06	0.000188166
ENSDARG00000097679	ftr90	finTRIM family, member 90 [Source:ZFIN;Acc:ZDB-GENE-131122-80]	84.5428	4.11666	0.389084	10.5804	3.67462e-26	1.54847e-23
ENSDARG00000098004	ftr91	finTRIM family, member 91 [Source:ZFIN;Acc:ZDB-GENE-131125-31]	58.1621	4.55107	0.54704	8.31945	8.83692e-17	2.37344e-14
ENSDARG00000098204	CU984600.2	si:dkeyp-118h9.7 [Source:NCBI gene;Acc:555303]	3232.76	7.10493	0.256731	27.6746	1.41057e-168	1.72378e-164
ENSDARG00000098206	ptrh1	peptidyl-tRNA hydrolase 1 homolog [Source:ZFIN;Acc:ZDB-GENE-050306-33]	76.8704	2.23162	0.331106	6.73988	1.58515e-11	2.89124e-09
ENSDARG00000098540	zc3h7ba	zinc finger CCCH-type containing 7Ba [Source:ZFIN;Acc:ZDB-GENE-030131-4512]	443.4	2.12554	0.239543	8.87329	7.10149e-19	2.14281e-16
ENSDARG00000098716	parp11	poly(ADP-ribose) polymerase family member 11 [Source:ZFIN;Acc:ZDB-GENE-170630-1]	65.8622	4.17086	0.453782	9.19133	3.88021e-20	1.28157e-17
ENSDARG00000098772	gig2d	grass carp reovirus (GCRV)-induced gene 2d [Source:ZFIN;Acc:ZDB-GENE-130517-1]	62.3054	4.66149	1.02595	4.54357	5.53096e-06	0.000547297
ENSDARG00000098803	cyp2aa4	cytochrome P450, family 2, subfamily AA, polypeptide 4 [Source:ZFIN;Acc:ZDB-GENE-040625-72]	52.0927	2.10164	0.471495	4.4574	8.29592e-06	0.000792033
ENSDARG00000099073	si:zfos-741a10.4	si:zfos-741a10.4 [Source:ZFIN;Acc:ZDB-GENE-141222-65]	71.4647	3.32065	0.380604	8.72469	2.6692e-18	7.76641e-16
ENSDARG00000099138	btr29	bloodthirsty-related gene family, member 29 [Source:ZFIN;Acc:ZDB-GENE-090512-2]	94.9455	4.04639	0.444548	9.10226	8.84747e-20	2.88321e-17
ENSDARG00000099332	ly6m5	lymphocyte antigen 6 family member M5 [Source:ZFIN;Acc:ZDB-GENE-131127-265]	28.4525	2.45299	0.598957	4.09544	4.21376e-05	0.00335468
ENSDARG00000099382	si:ch211-209n20.1	si:ch211-209n20.1 [Source:ZFIN;Acc:ZDB-GENE-070705-98]	79.5591	3.57527	1.03788	3.44479	0.000571494	0.0323331
ENSDARG00000099416	ly6m3	lymphocyte antigen 6 family member M3 [Source:ZFIN;Acc:ZDB-GENE-131127-450]	12.6416	3.16844	0.934897	3.38909	0.000701261	0.0376693
ENSDARG00000099465	rnf213a	Danio rerio ring finger protein 213a (rnf213a), mRNA. [Source:RefSeq mRNA;Acc:NM_001353835]	2190.62	2.72698	0.246125	11.0797	1.57442e-28	7.26046e-26
ENSDARG00000100280	znfx1	zinc finger, NFX1-type containing 1 [Source:ZFIN;Acc:ZDB-GENE-110804-2]	1213.84	4.7072	0.224919	20.9284	2.95073e-97	1.20198e-93
ENSDARG00000100599	c1s	complement component 1, s subcomponent [Source:ZFIN;Acc:ZDB-GENE-030131-1232]	20.3404	2.70181	0.643212	4.2005	2.66321e-05	0.00222916
ENSDARG00000100660	si:ch73-252i11.1	si:ch73-252i11.1 [Source:ZFIN;Acc:ZDB-GENE-141210-7]	662.599	3.12914	0.165173	18.9446	4.8971e-80	1.1969e-76
ENSDARG00000100900	si:ch211-183d5.2	si:ch211-183d5.2 [Source:ZFIN;Acc:ZDB-GENE-141216-406]	77.5891	3.46117	0.533455	6.48821	8.68597e-11	1.49503e-08
ENSDARG00000100904	CABZ01109021.1		1830.69	4.89922	0.246426	19.8811	5.93391e-88	1.61145e-84
ENSDARG00000100942	zgc:194655	zgc:194655 [Source:ZFIN;Acc:ZDB-GENE-081022-137]	68.1452	3.31514	0.906473	3.65719	0.000254994	0.0163578
ENSDARG00000101320	si:dkey-50i6.5	si:dkey-50i6.5 [Source:ZFIN;Acc:ZDB-GENE-081031-53]	622.723	2.97863	0.265481	11.2198	3.26147e-29	1.59427e-26
ENSDARG00000101514	ftr64	finTRIM family, member 64 [Source:ZFIN;Acc:ZDB-GENE-090508-8]	151.021	2.16556	0.301197	7.18986	6.48595e-13	1.33213e-10
ENSDARG00000102375	si:ch211-204c21.1	si:ch211-204c21.1 [Source:ZFIN;Acc:ZDB-GENE-030429-35]	47.233	2.80845	0.422151	6.6527	2.87758e-11	5.09644e-09
ENSDARG00000102514	BX323596.2	C-X-C motif chemokine 11-6-like [Source:NCBI gene;Acc:100334604]	29.1044	4.47538	0.749117	5.9742	2.31221e-09	3.42502e-07
ENSDARG00000103456	cyp2aa11	cytochrome P450, family 2, subfamily AA, polypeptide 11 [Source:ZFIN;Acc:ZDB-GENE-110114-3]	24.5904	2.1492	0.588983	3.649	0.000263264	0.0168001
ENSDARG00000103551	rnf213b	Danio rerio ring finger protein 213b (rnf213b), mRNA. [Source:RefSeq mRNA;Acc:NM_001353867]	809.8	5.66422	0.253071	22.382	5.90049e-111	2.88428e-107
ENSDARG00000103766	cyp2aa7	cytochrome P450, family 2, subfamily AA, polypeptide 7 [Source:ZFIN;Acc:ZDB-GENE-071004-48]	1029.71	2.52767	0.220175	11.4803	1.65763e-30	8.8074e-28
ENSDARG00000104350	si:dkey-68o6.6	si:dkey-68o6.6 [Source:ZFIN;Acc:ZDB-GENE-141212-381]	51.205	6.72529	0.981398	6.85276	7.24372e-12	1.37243e-09
ENSDARG00000104396	trim25	tripartite motif containing 25 [Source:ZFIN;Acc:ZDB-GENE-040426-797]	1134.44	2.32879	0.212463	10.961	5.88735e-28	2.56951e-25
ENSDARG00000104649	si:dkey-40c23.2	si:dkey-40c23.2 [Source:ZFIN;Acc:ZDB-GENE-030131-5958]	139.784	2.1257	0.310728	6.84104	7.86205e-12	1.46684e-09
ENSDARG00000105364	si:ch73-223f5.1	si:ch73-223f5.1 [Source:ZFIN;Acc:ZDB-GENE-160113-94]	246.059	3.25199	0.265877	12.2311	2.11922e-34	1.3281e-31
ENSDARG00000105562	si:dkey-23i12.7	si:dkey-23i12.7 [Source:ZFIN;Acc:ZDB-GENE-160728-52]	47.7508	2.85417	0.599641	4.75981	1.9378e-06	0.000207727
ENSDARG00000105614	si:ch211-212k18.13	si:ch211-212k18.13 [Source:ZFIN;Acc:ZDB-GENE-160728-93]	13.5329	4.76291	1.15658	4.1181	3.82009e-05	0.00305121
ENSDARG00000107280	FO744833.1	poly [ADP-ribose] polymerase 14-like [Source:NCBI gene;Acc:110440070]	81.1409	2.9794	0.413471	7.20582	5.76945e-13	1.19501e-10
ENSDARG00000110173	BX323861.3		129.071	3.29952	0.2894	11.4012	4.12302e-30	2.09939e-27
ENSDARG00000110288	CT583625.5	uncharacterized LOC101883331 [Source:NCBI gene;Acc:101883331]	87.2789	3.03734	0.902553	3.36528	0.000764668	0.0400198
ENSDARG00000110960	BX769173.1		109.498	5.14822	0.455382	11.3053	1.23569e-29	6.16359e-27
ENSDARG00000112454	FO744833.2	poly [ADP-ribose] polymerase 14 [Source:NCBI gene;Acc:562648]	1095.56	2.23817	0.224602	9.96502	2.16829e-23	8.02958e-21
ENSDARG00000112545	ftr50	finTRIM family, member 50 [Source:ZFIN;Acc:ZDB-GENE-080215-17]	22.3433	2.21635	0.563394	3.93392	8.3572e-05	0.00617095
ENSDARG00000113107	CABZ01085275.1	poly [ADP-ribose] polymerase 12-like [Source:NCBI gene;Acc:110439344]	164.452	3.36848	0.287044	11.7351	8.4258e-32	4.68034e-29
ENSDARG00000113386	LO018432.1		37.5946	5.87247	0.90978	6.45482	1.08348e-10	1.85184e-08
ENSDARG00000113458	CABZ01058333.1	E3 ubiquitin-protein ligase rnf213-alpha-like [Source:NCBI gene;Acc:100535316]	40.5674	2.49743	0.563835	4.42936	9.45114e-06	0.000885039
ENSDARG00000114454	CR762483.1	growth-regulated alpha protein-like [Source:NCBI gene;Acc:101883994]	99.8778	3.04409	0.806511	3.77439	0.000160397	0.0106819
ENSDARG00000114992	BX769173.3	finTRIM family, member 42 [Source:NCBI gene;Acc:567166]	83.0239	8.92583	1.2209	7.31084	2.65476e-13	5.64217e-11
ENSDARG00000115041	ftr50	finTRIM family, member 50 [Source:ZFIN;Acc:ZDB-GENE-080215-17]	29.8786	2.63244	0.62957	4.18133	2.89806e-05	0.00241746
ENSDARG00000116623	ftr50	finTRIM family, member 50 [Source:ZFIN;Acc:ZDB-GENE-080215-17]	7.84122	5.49337	1.41127	3.89249	9.92202e-05	0.00711155
ENSDARG00000117211	CR936462.1		199.701	2.70672	0.351085	7.70958	1.26229e-14	2.93826e-12
ENSDARG00000117508	CU459056.2		243.685	5.74282	0.374067	15.3524	3.41314e-53	3.62698e-50
ENSDARG00000117671	BX663525.2		96.4284	3.00259	0.315837	9.50677	1.96666e-21	6.96625e-19

## Sheet: KO_underexpressed
ensembl_gene_id	external_gene_name	description	baseMean	log2FoldChange	lfcSE	stat	pvalue	padj
ENSDARG00000035797	si:dkey-17m8.2	si:dkey-17m8.2 [Source:ZFIN;Acc:ZDB-GENE-110411-234]	33.3367	-3.11583	0.472164	-6.59904	4.13824e-11	7.22449e-09
ENSDARG00000040282	zgc:92590	zgc:92590 [Source:ZFIN;Acc:ZDB-GENE-041024-15]	109.807	-5.81364	0.502048	-11.5799	5.21343e-31	2.83159e-28
ENSDARG00000070132	aste1a	asteroid homolog 1a [Source:NCBI gene;Acc:100006826]	4.36014	-5.4979	1.52133	-3.61388	0.000301652	0.018856
ENSDARG00000070604	zgc:162509	zgc:162509 [Source:ZFIN;Acc:ZDB-GENE-050809-100]	465.555	-4.93999	0.610261	-8.09489	5.73169e-16	1.40088e-13
ENSDARG00000094385	si:dkey-85k15.6	si:dkey-85k15.6 [Source:ZFIN;Acc:ZDB-GENE-100922-216]	43.0304	-3.84309	0.524223	-7.33102	2.28408e-13	4.89695e-11
ENSDARG00000095047	si:dkey-85k15.4	si:dkey-85k15.4 [Source:ZFIN;Acc:ZDB-GENE-100922-242]	41.0944	-3.72448	0.53376	-6.97781	2.99814e-12	5.81569e-10
ENSDARG00000095688	zgc:162509	zgc:162509 [Source:ZFIN;Acc:ZDB-GENE-050809-100]	241.189	-5.33608	0.843518	-6.32599	2.51619e-10	4.21221e-08
