# Supplementary material for: Adar-mediated A-to-I editing is required for embryonic patterning and innate immune response regulation in zebrafish
Source: Nat Commun. 2022 Sep 20;13:5520. doi: 10.1038/s41467-022-33260-6 (PMC9489775; doi:10.1038/s41467-022-33260-6)
Supplement: Supplementary file 3 — Supplementary Data 1-12 [file 41467_2022_33260_MOESM3_ESM.zip › Supplementary Data 12 - Adar KO 7dpf editing stats.xlsx]

## Sheet: types
	instances
	WT1	WT2	WT3	WT_av	WT_std		KO1	KO2	KO3	KO_av	KO_std
A>C	27	39	27	31	6.9282		40	21	35	32	9.84886
A>G	3208	4197	3662	3689	495.053		3644	3571	4588	3934.33	567.267
A>T	50	53	66	56.3333	8.5049		59	56	65	60	4.58258
C>A	23	13	17	17.6667	5.03322		16	9	24	16.3333	7.50555
C>G	9	7	6	7.33333	1.52753		10	3	6	6.33333	3.51188
C>T	1419	1300	1417	1378.67	68.1347		1326	1318	1485	1376.33	94.1931
G>A	1123	1037	988	1049.33	68.3398		1075	1075	1007	1052.33	39.2598
G>C	9	16	14	13	3.60555		8	13	14	11.6667	3.21455
G>T	14	14	24	17.3333	5.7735		25	18	22	21.6667	3.51188
T>A	61	42	67	56.6667	13.0512		25	28	78	43.6667	29.7714
T>C	225	259	292	258.667	33.5012		255	244	354	284.333	60.5833
T>G	36	41	48	41.6667	6.02771		32	26	40	32.6667	7.02377
	cumulative editing penetrance
	WT1	WT2	WT3	WT_av	WT_std		KO1	KO2	KO3	KO_av	KO_std
A>C	4.42284	13.3942	8.63917	8.81874	4.48838		12.5136	11.3286	13.7586	12.5336	1.21509
A>G	1141.89	1372.2	1311.41	1275.17	119.353		1286.13	1272.69	1459.89	1339.57	104.418
A>T	13.4348	16.4241	22.311	17.39	4.51623		18.8725	19.9196	14.437	17.743	2.91063
C>A	13.0275	3.59313	7.51593	8.04552	4.73943		4.36728	3.42624	8.30556	5.36636	2.58854
C>G	5.28128	1.83668	0.94518	2.68771	2.2899		4.32947	1.2875	0	1.87232	2.22319
C>T	657.386	410.238	485.443	517.689	126.69		481.006	466.552	429.186	458.915	26.7408
G>A	482.274	324.543	339.869	382.229	86.9796		374.831	404.855	281.408	353.698	64.3794
G>C	2.09985	5.06058	5.6064	4.25561	1.88678		3.9583	2.66121	4.99101	3.87017	1.1674
G>T	5.90487	4.47378	10.1396	6.83941	2.94624		8.18527	4.83958	4.28742	5.77076	2.10918
T>A	27.9728	15.3102	22.6324	21.9718	6.35707		5.8823	7.89918	23.0359	12.2725	9.37579
T>C	85.8846	84.3757	100.41	90.2236	8.85428		86.3589	89.2029	92.1099	89.2239	2.87557
T>G	11.8747	15.1138	14.1929	13.7271	1.66904		11.8041	11.5173	6.00895	9.77679	3.2662

## Sheet: site_A>G_editing_scores
Name	WT1	WT2	WT3	WT_av	WT_std	KO1	KO2	KO3	KO_av	KO_std		WT1_and_WT2_defined			all six defined
NC_007112.5_11437928	0	0	0	0	0	0.21053	0	0.2381	0.149543	0.13024		No			No
NC_007112.5_11437929	0	0	0	0	0	0.21053	0	0.13636	0.11563	0.106785		No			No
NC_007112.5_11437937	0	0	0	0	0	0.27778	0	0.25	0.175927	0.152989		No			No
NC_007112.5_11437972	0	0	0	0	0	0.1875	0	0	0.0625	0.108253		No			No
NC_007112.5_11438094	0	0	0	0	0	0	0	0.17647	0.0588233	0.101885		No			No
NC_007112.5_11438102	0	0	0	0	0	0.8	0	0.84615	0.548717	0.475762		No			No
NC_007112.5_11438109	0	0	0	0	0	0	0	0.21429	0.07143	0.12372		No			No
NC_007112.5_13982002	0	0	0	0	0	0	0	0.83333	0.277777	0.481123		No			No
NC_007112.5_13982003	0	0	0	0	0	0	0	0.8	0.266667	0.46188		No			No
NC_007112.5_13982013	0	0	0	0	0	0	0	0.5	0.166667	0.288675		No			No
NC_007112.5_13982037	0	0	0	0	0	0	0	0.36364	0.121213	0.209948		No			No
NC_007112.5_13982057	0	0	0	0	0	0	0	0.17391	0.05797	0.100407		No			No
NC_007112.5_148397	0	0	0	0	0	0.8	0	0	0.266667	0.46188		No			No
NC_007112.5_151707	0	0	0	0	0	0.90909	0	0	0.30303	0.524863		No			No
NC_007112.5_152975	0	0	0	0	0	0.5	0	0	0.166667	0.288675		No			No
NC_007112.5_16265349	0.1791	0.175	0.36765	0.240583	0.110062	0.45283	0.30108	0.2963	0.35007	0.0890249		Yes			Yes
NC_007112.5_16265354	0	0.05263	0.04762	0.0334167	0.0290479	0	0.07527	0	0.02509	0.0434572		No			No
NC_007112.5_16265363	0.53623	0.55405	0.70175	0.597343	0.0908568	0.74	0.64706	0.65957	0.68221	0.050437		Yes			Yes
NC_007112.5_16265364	0.57143	0.59211	0.61818	0.593907	0.0234267	0.58824	0.50588	0.65217	0.582097	0.0733382		Yes			Yes
NC_007112.5_16265365	0.47143	0.48684	0.52632	0.494863	0.0283109	0.51923	0.60714	0.54348	0.556617	0.0454034		Yes			Yes
NC_007112.5_16265369	0.03896	0	0.19672	0.07856	0.104167	0.09091	0.06977	0.10345	0.0880433	0.017022		No			No
NC_007112.5_16265370	0.4375	0.40789	0.55738	0.46759	0.0791573	0.47273	0.46429	0.56364	0.50022	0.0550852		Yes			Yes
NC_007112.5_16265378	0	0.06329	0.07812	0.0471367	0.0414895	0	0.03529	0.07547	0.03692	0.0377614		No			No
NC_007112.5_16265385	0.0625	0.06329	0.08065	0.0688133	0.0102585	0.1129	0.06818	0.12	0.10036	0.0280939		Yes			Yes
NC_007112.5_16265386	0.10127	0.07895	0.38333	0.18785	0.169658	0.20968	0.16279	0.31915	0.23054	0.0802401		Yes			Yes
NC_007112.5_16265396	0	0	0.22414	0.0747133	0.129407	0.12963	0	0.12821	0.0859467	0.0744354		No			No
NC_007112.5_16265401	0.04478	0.05882	0.34615	0.149917	0.170088	0.22	0.05063	0.17949	0.15004	0.0884422		Yes			Yes
NC_007112.5_16265498	0	0	0.10811	0.0360367	0.0624173	0.16667	0.07576	0.15789	0.13344	0.0501449		No			No
NC_007112.5_16265499	0	0	0.13889	0.0462967	0.0801882	0.25581	0.09091	0	0.115573	0.129676		No			No
NC_007112.5_16265500	0	0.1	0.08108	0.06036	0.0531224	0	0.08824	0	0.0294133	0.0509454		No			No
NC_007112.5_16265507	0	0	0.09756	0.03252	0.0563263	0	0.04286	0	0.0142867	0.0247452		No			No
NC_007112.5_16279962	0.07143	0	0	0.02381	0.0412401	0	0	0	0	0		No			No
NC_007112.5_16279966	0	0.09756	0	0.03252	0.0563263	0	0	0	0	0		No			No
NC_007112.5_16279969	0	0.07692	0	0.02564	0.0444098	0	0	0	0	0		No			No
NC_007112.5_16279980	0.2459	0.41304	0	0.219647	0.207768	0.35	0	0	0.116667	0.202073		Yes			No
NC_007112.5_16279982	0.05085	0.1087	0	0.0531833	0.0543876	0.14286	0.13514	0.18182	0.153273	0.0250217		Yes			No
NC_007112.5_16279994	0.11111	0.15385	0	0.08832	0.0794166	0.28	0.11111	0.35484	0.24865	0.124853		Yes			No
NC_007112.5_16279995	0	0	0	0	0	0	0	0.19355	0.0645167	0.111746		No			No
NC_007112.5_16280093	0.04412	0.15663	0	0.0669167	0.0807651	0	0.09615	0	0.03205	0.0555122		Yes			No
NC_007112.5_16280100	0	0.12821	0	0.0427367	0.0740221	0	0	0	0	0		No			No
NC_007112.5_16280128	0	0.14035	0	0.0467833	0.0810311	0	0.12821	0	0.0427367	0.0740221		No			No
NC_007112.5_16280129	0	0.08772	0	0.02924	0.0506452	0	0	0	0	0		No			No
NC_007112.5_16280139	0	0	0	0	0	0	0	0.16667	0.0555567	0.096227		No			No
NC_007112.5_20124224	0	0	0.15741	0.05247	0.0908807	0.06667	0.1068	0.11224	0.0952367	0.0248885		No			No
NC_007112.5_20127711	0	0.99281	0	0.330937	0.573199	0	0	0	0	0		No			No
NC_007112.5_20128661	0	0	0.99242	0.330807	0.572974	0.99057	0	0	0.33019	0.571906		No			No
NC_007112.5_20393416	0	0.66667	0	0.222223	0.384902	0	0	0.71429	0.238097	0.412396		No			No
NC_007112.5_20393427	0	0.4	0	0.133333	0.23094	0	0	0.33333	0.11111	0.192448		No			No
NC_007112.5_20393437	0.85714	0.66667	0	0.507937	0.450077	0	0	0.375	0.125	0.216506		Yes			No
NC_007112.5_20393441	0.6	0.85714	0	0.485713	0.43985	0	0	0.8	0.266667	0.46188		Yes			No
NC_007112.5_20393453	0	0.875	0	0.291667	0.505181	0	0	0	0	0		No			No
NC_007112.5_20393864	0	0	0	0	0	0	0	0.66667	0.222223	0.384902		No			No
NC_007112.5_20393890	0	0	0	0	0	0	0	0.8	0.266667	0.46188		No			No
NC_007112.5_23759554	0	0	0	0	0	0.08571	0	0	0.02857	0.0494847		No			No
NC_007112.5_23759587	0	0	0	0	0	0.10345	0	0	0.0344833	0.0597269		No			No
NC_007112.5_24010561	0	0	0	0	0	0.42857	0	0	0.142857	0.247435		No			No
NC_007112.5_24010572	0	0	0	0	0	0.23529	0	0	0.07843	0.135845		No			No
NC_007112.5_24010573	0	0	0	0	0	0.25	0	0	0.0833333	0.144338		No			No
NC_007112.5_24010599	0	0	0	0	0	0.33333	0	0	0.11111	0.192448		No			No
NC_007112.5_30429974	0	0	0	0	0	0.875	0	0	0.291667	0.505181		No			No
NC_007112.5_36448542	0	0	0	0	0	0	0	0.45455	0.151517	0.262435		No			No
NC_007112.5_36448546	0	0	0	0	0	0	0	0.27273	0.09091	0.157461		No			No
NC_007112.5_36449434	0	0	0	0	0	0	0	0.11538	0.03846	0.0666147		No			No
NC_007112.5_37497	0.10976	0.07407	0.10448	0.0961033	0.0192632	0.10145	0.11458	0	0.07201	0.0627071		Yes			No
NC_007112.5_37499	0	0.03614	0	0.0120467	0.0208654	0	0	0	0	0		No			No
NC_007112.5_37502	0.13924	0.2439	0.13043	0.17119	0.0631226	0.26027	0.23762	0.28866	0.262183	0.0255737		Yes			Yes
NC_007112.5_37504	0.08537	0.17284	0.11429	0.124167	0.0445636	0.08	0.09804	0.16505	0.114363	0.0448131		Yes			Yes
NC_007112.5_37511	0.37143	0.4697	0.52459	0.45524	0.0775971	0.53731	0.45349	0.53409	0.508297	0.0474913		Yes			Yes
NC_007112.5_37512	0.89062	0.8254	0.83051	0.848843	0.0362698	0.83077	0.89157	0.80488	0.842407	0.0445011		Yes			Yes
NC_007112.5_37513	0.95238	0.87097	0.81356	0.87897	0.0697549	0.87692	0.89024	0.86585	0.87767	0.0122123		Yes			Yes
NC_007112.5_37517	0.39437	0.36486	0.32258	0.360603	0.0360838	0.31707	0.46739	0.53191	0.43879	0.110238		Yes			Yes
NC_007112.5_37518	0.58571	0.67123	0.56452	0.607153	0.0564944	0.54321	0.72527	0.68421	0.650897	0.0954924		Yes			Yes
NC_007112.5_37526	0.13095	0.14444	0.12644	0.133943	0.0093659	0.09804	0.16822	0.17797	0.148077	0.0436064		Yes			Yes
NC_007112.5_37542	0.125	0.1087	0.21782	0.150507	0.058862	0.18103	0.12821	0.21094	0.173393	0.0418904		Yes			Yes
NC_007112.5_37544	0.45	0.41758	0.42	0.429193	0.0180597	0.58036	0.48214	0.54264	0.535047	0.0495483		Yes			Yes
NC_007112.5_37555	0.17778	0.15909	0.125	0.153957	0.0267618	0.19266	0.18018	0.15833	0.177057	0.0173768		Yes			Yes
NC_007112.5_37556	0.56322	0.52326	0.47368	0.520053	0.044856	0.57658	0.60185	0.61864	0.599023	0.021172		Yes			Yes
NC_007112.5_37561	0.07778	0.03371	0.04762	0.0530367	0.0225288	0	0.10714	0.064	0.0570467	0.0539074		Yes			No
NC_007112.5_37565	0.07527	0.03333	0.02885	0.0458167	0.0256055	0.0339	0.06195	0.09375	0.0632	0.0299446		Yes			Yes
NC_007112.5_37608	0	0.05479	0.03488	0.02989	0.0277338	0	0	0.03488	0.0116267	0.020138		No			No
NC_007112.5_37616	0.92857	0.88889	0.93902	0.918827	0.0264472	0.95775	0.8806	0.91765	0.918667	0.038585		Yes			Yes
NC_007112.5_37627	0	0	0.05405	0.0180167	0.0312058	0	0	0	0	0		No			No
NC_007112.5_37630	0.62295	0.57812	0.59722	0.59943	0.0224966	0.55128	0.66102	0.57692	0.596407	0.0574066		Yes			Yes
NC_007112.5_37638	0	0.03704	0.04819	0.02841	0.0252275	0.03226	0.04918	0	0.0271467	0.0249856		No			No
NC_007112.5_37641	0.96203	0.94186	0.91139	0.938427	0.025494	0.95556	0.93846	0.94444	0.946153	0.0086778		Yes			Yes
NC_007112.5_37642	0.9875	0.98837	0.94937	0.97508	0.0222698	0.97826	0.95455	0.97826	0.970357	0.013689		Yes			Yes
NC_007112.5_37643	0.96341	0	0.96203	0.641813	0.555827	0	0.96875	0.98901	0.652587	0.565247		No			No
NC_007112.5_37651	0.76531	0.87719	0.82	0.820833	0.0559447	0.8	0.71429	0.7931	0.76913	0.047618		Yes			Yes
NC_007112.5_37653	0.09709	0.10909	0.12745	0.11121	0.0152906	0.11111	0.18367	0.15929	0.151357	0.0369248		Yes			Yes
NC_007112.5_37659	0.93458	0.95868	0.92308	0.93878	0.0181678	0.9685	0.95413	0.97368	0.965437	0.0101286		Yes			Yes
NC_007112.5_37667	0.12727	0.20161	0.15179	0.160223	0.0378807	0.18045	0.15315	0.1453	0.159633	0.0184501		Yes			Yes
NC_007112.5_37670	0	0	0	0	0	0.03623	0.03571	0	0.02398	0.0207689		No			No
NC_007112.5_37675	0	0	0	0	0	0.0219	0	0.02586	0.01592	0.0139286		No			No
NC_007112.5_37681	0	0.03175	0	0.0105833	0.0183309	0	0	0.03226	0.0107533	0.0186253		No			No
NC_007112.5_37713	0	0	0	0	0	0	0	0.02679	0.00893	0.0154672		No			No
NC_007112.5_40505143	0	0	0	0	0	0	0	0.5	0.166667	0.288675		No			No
NC_007112.5_40505147	0	0	0	0	0	0	0	0.5	0.166667	0.288675		No			No
NC_007112.5_40505156	0	0	0	0	0	0	0	0.5	0.166667	0.288675		No			No
NC_007112.5_40505169	0	0	0	0	0	0	0	0.42857	0.142857	0.247435		No			No
NC_007112.5_40505179	0	0	0	0	0	0	0	0.57143	0.190477	0.329915		No			No
NC_007112.5_4246114	0	0	0.71429	0.238097	0.412396	0	0	0	0	0		No			No
NC_007112.5_4246209	0	0	0.08333	0.0277767	0.0481106	0	0	0	0	0		No			No
NC_007112.5_4246216	0	0	0.09091	0.0303033	0.0524869	0	0	0	0	0		No			No
NC_007112.5_4246223	0	0	0	0	0	0	0.12903	0.15385	0.0942933	0.082598		No			No
NC_007112.5_4246224	0	0	0	0	0	0	0.15625	0.10256	0.08627	0.0793885		No			No
NC_007112.5_4246237	0.11111	0	0.09524	0.0687833	0.0600943	0	0.08571	0.1087	0.0648033	0.0572865		No			No
NC_007112.5_4246321	0.13684	0.12121	0.07914	0.112397	0.0298426	0.07692	0.10465	0.07576	0.0857767	0.0163551		Yes			Yes
NC_007112.5_4246341	0	0	0.02479	0.00826333	0.0143125	0	0	0	0	0		No			No
NC_007112.5_4246343	0.16867	0.22917	0.2931	0.230313	0.0622229	0.23077	0.26027	0.375	0.28868	0.0761966		Yes			Yes
NC_007112.5_4246345	0	0.03297	0.09259	0.0418533	0.0469299	0.12	0	0.08197	0.0673233	0.0613261		No			No
NC_007112.5_4246348	0.10256	0.11579	0.1068	0.108383	0.00675562	0.1	0.04348	0.08475	0.0760767	0.0292412		Yes			Yes
NC_007112.5_4246359	0	0	0	0	0	0.04688	0.04918	0	0.03202	0.027754		No			No
NC_007112.5_4246364	0.09836	0.0597	0.11236	0.09014	0.0272754	0	0.12727	0.11364	0.0803033	0.0698778		Yes			No
NC_007112.5_4246371	0.19643	0.17188	0.16667	0.178327	0.0158929	0.19565	0.21154	0.25	0.219063	0.0279451		Yes			Yes
NC_007112.5_4246372	0.33929	0.32836	0.29762	0.321757	0.0216056	0.33333	0.38	0.36585	0.359727	0.02393		Yes			Yes
NC_007112.5_4246373	0.4386	0.32308	0.4321	0.397927	0.0649005	0.40816	0.32653	0.45238	0.39569	0.063845		Yes			Yes
NC_007112.5_4246387	0	0.08696	0.14286	0.0766067	0.0719905	0.2	0.13333	0.18182	0.171717	0.0344642		No			No
NC_007112.5_4246463	0	0.04	0.09211	0.0440367	0.0461875	0	0	0	0	0		No			No
NC_007112.5_4246475	0	0	0	0	0	0	0	0.05714	0.0190467	0.0329898		No			No
NC_007112.5_4246477	0.36364	0.32609	0.33684	0.34219	0.0193382	0.2449	0.31343	0.23529	0.26454	0.0426118		Yes			Yes
NC_007112.5_4246494	0.04762	0.06	0.0463	0.0513067	0.00755752	0.04839	0	0.04054	0.0296433	0.0259702		Yes			No
NC_007112.5_4246501	0.27632	0.21429	0.28571	0.258773	0.0388087	0.17308	0.27536	0.2	0.216147	0.0530173		Yes			Yes
NC_007112.5_4246506	0.05333	0	0.10309	0.05214	0.0515553	0.07407	0.04054	0.06849	0.0610333	0.0179657		No			No
NC_007112.5_4246507	0.0411	0.04854	0.19588	0.0951733	0.0872938	0.09091	0.06757	0.10959	0.0893567	0.021053		Yes			Yes
NC_007112.5_4246518	0.03448	0	0	0.0114933	0.019907	0	0	0	0	0		No			No
NC_007112.5_4246540	0	0	0	0	0	0	0	0.04167	0.01389	0.0240582		No			No
NC_007112.5_4246559	0.37333	0.40179	0	0.258373	0.22421	0	0.33871	0	0.112903	0.195554		Yes			No
NC_007112.5_4246560	0	0	0	0	0	0	0	0.05333	0.0177767	0.0307901		No			No
NC_007112.5_4246568	0	0	0	0	0	0.72581	0.98361	0.72152	0.810313	0.150095		No			No
NC_007112.5_4246573	0.07143	0.04237	0	0.0379333	0.0359211	0	0	0	0	0		Yes			No
NC_007112.5_4246611	0	0	0.74603	0.248677	0.430721	0.82609	0	0.74576	0.52395	0.455528		No			No
NC_007112.5_4246707	0	0	0	0	0	0.94444	0	0	0.314813	0.545273		No			No
NC_007112.5_45284601	0	0	0	0	0	0.94118	0	0	0.313727	0.543391		No			No
NC_007112.5_45317262	0.31111	0.28205	0	0.19772	0.171846	0	0	0	0	0		Yes			No
NC_007112.5_46340966	0.05263	0	0	0.0175433	0.0303859	0	0	0	0	0		No			No
NC_007112.5_47332509	0	0	0	0	0	0	0.02586	0	0.00862	0.0149303		No			No
NC_007112.5_47332620	0	0.05369	0.03676	0.03015	0.0274486	0	0.03448	0	0.0114933	0.019907		No			No
NC_007112.5_47332636	0.02778	0.02703	0.02326	0.0260233	0.00242232	0	0.05172	0.0229	0.0248733	0.0259164		Yes			No
NC_007112.5_47332921	0	0.0431	0	0.0143667	0.0248838	0	0.04386	0.024	0.02262	0.0219625		No			No
NC_007112.5_47333023	0.45517	0.63359	0.57664	0.555133	0.0911336	0	0.57391	0.62222	0.39871	0.346137		Yes			No
NC_007112.5_47333175	0	0	0	0	0	0	0.03448	0.02963	0.02137	0.0186652		No			No
NC_007112.5_47333199	0	0	0	0	0	0	0.03448	0	0.0114933	0.019907		No			No
NC_007112.5_47333203	0	0	0	0	0	0.03158	0	0	0.0105267	0.0182327		No			No
NC_007112.5_47333219	0	0	0.0283	0.00943333	0.016339	0	0	0	0	0		No			No
NC_007112.5_47333222	0.04545	0	0	0.01515	0.0262406	0	0.02679	0.03101	0.0192667	0.0168183		No			No
NC_007112.5_47333229	0.0274	0.03509	0.03704	0.0331767	0.00509687	0	0	0	0	0		Yes			No
NC_007112.5_47333230	0.02174	0.05405	0.02885	0.03488	0.0169781	0	0	0	0	0		Yes			No
NC_007112.5_47333233	0.06618	0.03738	0.05941	0.0543233	0.0150587	0	0.03478	0.05755	0.0307767	0.0289831		Yes			No
NC_007112.5_47333234	0	0	0	0	0	0	0.02586	0	0.00862	0.0149303		No			No
NC_007112.5_47333252	0.04839	0.04587	0.10417	0.0661433	0.0329562	0	0.05405	0	0.0180167	0.0312058		Yes			No
NC_007112.5_47333254	0.02564	0	0	0.00854667	0.0148033	0	0	0	0	0		No			No
NC_007112.5_47514619	0	0	0	0	0	0	0.2	0	0.0666667	0.11547		No			No
NC_007112.5_47514684	0	0	0	0	0	0	0.4	0	0.133333	0.23094		No			No
NC_007112.5_47514693	0	0	0	0	0	0	0.57143	0	0.190477	0.329915		No			No
NC_007112.5_47514694	0	0	0	0	0	0	0.71429	0	0.238097	0.412396		No			No
NC_007112.5_47514696	0	0	0	0	0	0	0.375	0	0.125	0.216506		No			No
NC_007112.5_47514704	0	0	0	0	0	0	0.5	0	0.166667	0.288675		No			No
NC_007112.5_49988445	0	0	0	0	0	0	0.30769	0	0.102563	0.177645		No			No
NC_007112.5_49988458	0	0.58333	0	0.194443	0.336786	0	0.86667	0.66667	0.511113	0.453792		No			No
NC_007112.5_49988465	0	0	0	0	0	0	0	0.21429	0.07143	0.12372		No			No
NC_007112.5_49988470	0	0	0	0	0	0	0	0.23077	0.0769233	0.133235		No			No
NC_007112.5_49988475	0	0	0	0	0	0	0.31579	0.26667	0.194153	0.169926		No			No
NC_007112.5_49988478	0	0.33333	0	0.11111	0.192448	0	0.17647	0.4	0.192157	0.200461		No			No
NC_007112.5_49988480	0	0.33333	0	0.11111	0.192448	0	0.25	0.58824	0.279413	0.295221		No			No
NC_007112.5_49988486	0	0.21429	0	0.07143	0.12372	0.36364	0.3125	0.23529	0.30381	0.0646148		No			No
NC_007112.5_49988495	0	0.38889	0	0.12963	0.224526	0	0.26316	0.26316	0.17544	0.151935		No			No
NC_007112.5_49988502	0	0	0	0	0	0	0	0.16667	0.0555567	0.096227		No			No
NC_007112.5_49988505	0	0	0	0	0	0	0.30435	0.21053	0.171627	0.15586		No			No
NC_007112.5_49988526	0	0.18519	0.67442	0.286537	0.348445	0	0.34211	0.26667	0.202927	0.179742		No			No
NC_007112.5_49989411	0	0	0	0	0	0	0	0.8	0.266667	0.46188		No			No
NC_007112.5_49989597	0	0	0	0	0	0	0	0.36364	0.121213	0.209948		No			No
NC_007112.5_49989630	0	0	0	0	0	0	0	0.19048	0.0634933	0.109974		No			No
NC_007112.5_50695352	0.90476	0	0	0.301587	0.522363	0	0	0	0	0		No			No
NC_007112.5_50695378	0	0	0.13793	0.0459767	0.0796339	0	0	0	0	0		No			No
NC_007112.5_50695431	0.74074	0.53846	0.62745	0.63555	0.101383	0.64286	0	0.75862	0.46716	0.408692		Yes			No
NC_007112.5_50695437	0.24138	0.30556	0.20755	0.251497	0.049782	0.34483	0.33333	0.125	0.26772	0.123733		Yes			Yes
NC_007112.5_50695439	0.22581	0.19444	0.17647	0.198907	0.0249714	0.21429	0.125	0.26471	0.201333	0.0707505		Yes			Yes
NC_007112.5_50695445	0.94444	0.89189	0.78947	0.875267	0.078811	0.80645	0.8	0.94286	0.84977	0.0806828		Yes			Yes
NC_007112.5_50695448	0	0.11111	0	0.0370367	0.0641494	0	0	0	0	0		No			No
NC_007112.5_50695458	0.36585	0.27273	0.33333	0.32397	0.0472604	0.13514	0.38235	0.36111	0.292867	0.137008		Yes			Yes
NC_007112.5_50695478	0.82222	0.82927	0	0.550497	0.476757	0	0.87097	0	0.290323	0.502855		Yes			No
NC_007112.5_50695497	0	0	0.16327	0.0544233	0.094264	0.3	0	0.25641	0.18547	0.162094		No			No
NC_007112.5_50695498	0	0	0	0	0	0.1	0	0	0.0333333	0.057735		No			No
NC_007112.5_50695504	0	0	0	0	0	0.07692	0	0	0.02564	0.0444098		No			No
NC_007112.5_51139117	0	0	0	0	0	0.13333	0	0	0.0444433	0.0769781		No			No
NC_007112.5_51904224	0.16667	0	0	0.0555567	0.096227	0	0	0	0	0		No			No
NC_007112.5_52981167	0	0.6	0	0.2	0.34641	0.6	0.75	0.375	0.575	0.188746		No			No
NC_007112.5_52981218	0	0.8	0	0.266667	0.46188	0.5	0	0.71429	0.404763	0.366545		No			No
NC_007112.5_52981219	0	0	0	0	0	0	0	0.57143	0.190477	0.329915		No			No
NC_007112.5_52981223	0	0	0	0	0	0	0	0.66667	0.222223	0.384902		No			No
NC_007112.5_52981224	0	0	0	0	0	0.83333	0.6	0.71429	0.715873	0.116673		No			No
NC_007112.5_52981231	0	0.44444	0	0.148147	0.256598	0.5	0	0	0.166667	0.288675		No			No
NC_007112.5_52981234	0	0	0	0	0	0.5	0	0	0.166667	0.288675		No			No
NC_007112.5_52981237	0	0.33333	0	0.11111	0.192448	0	0	0	0	0		No			No
NC_007112.5_52981251	0	0.55556	0	0.185187	0.320753	0.8	0.75	0	0.516667	0.448144		No			No
NC_007112.5_52981254	0	0	0.6	0.2	0.34641	0	0.375	0	0.125	0.216506		No			No
NC_007112.5_52981269	0	0.75	0.66667	0.472223	0.411074	0	0.7	0.875	0.525	0.463006		No			No
NC_007112.5_52981280	0	0.8	0.85714	0.55238	0.479227	0	0	0.9	0.3	0.519615		No			No
NC_007112.5_52981287	0	0	0.33333	0.11111	0.192448	0.4	0.1875	0	0.195833	0.20013		No			No
NC_007112.5_52981288	0	0.88235	0.875	0.585783	0.507317	0.77778	0.875	0	0.550927	0.479586		No			No
NC_007112.5_52981303	0	0.25	0.21429	0.154763	0.135213	0	0.44444	0.38889	0.277777	0.24216		No			No
NC_007112.5_52981305	0	0.95652	0.92308	0.626533	0.542851	0	0.88889	0.88889	0.592593	0.513201		No			No
NC_007112.5_52981308	0	0.38095	0.64286	0.34127	0.323262	0.41667	0.5	0.58824	0.501637	0.0857967		No			No
NC_007112.5_52981310	0	0.13043	0	0.0434767	0.0753038	0	0	0	0	0		No			No
NC_007112.5_52981330	0	0	0	0	0	0	0.13636	0.11538	0.0839133	0.0734243		No			No
NC_007112.5_52981335	0	0.1	0.125	0.075	0.0661438	0.27778	0	0.125	0.13426	0.139121		No			No
NC_007112.5_52981336	0	0.21429	0	0.07143	0.12372	0.35294	0	0.17391	0.175617	0.176476		No			No
NC_007112.5_52981340	0.30769	0	0	0.102563	0.177645	0.27778	0	0	0.0925933	0.160376		No			No
NC_007112.5_52981379	0	0.14286	0	0.04762	0.0824803	0	0	0.2	0.0666667	0.11547		No			No
NC_007112.5_52981427	0.25	0.20833	0	0.152777	0.133939	0	0	0	0	0		Yes			No
NC_007112.5_52981430	0.17647	0.13043	0	0.1023	0.0915363	0	0	0	0	0		Yes			No
NC_007112.5_52981432	0	0.27273	0	0.09091	0.157461	0	0	0	0	0		No			No
NC_007112.5_52981433	0.21429	0.31818	0	0.17749	0.162251	0.3	0	0.3	0.2	0.173205		Yes			No
NC_007112.5_52981439	0	0.27273	0	0.09091	0.157461	0	0	0	0	0		No			No
NC_007112.5_53121981	0	0	0	0	0	0	0.02837	0	0.00945667	0.0163794		No			No
NC_007112.5_53122002	0	0	0	0	0	0	0.02308	0	0.00769333	0.0133252		No			No
NC_007112.5_53122027	0	0	0	0	0	0	0.04375	0	0.0145833	0.0252591		No			No
NC_007112.5_53122033	0	0	0	0	0	0	0.03378	0	0.01126	0.0195029		No			No
NC_007112.5_53122034	0	0	0	0	0	0	0.03378	0	0.01126	0.0195029		No			No
NC_007112.5_53148507	0	0	0.45455	0.151517	0.262435	0	0	0	0	0		No			No
NC_007112.5_53148509	0	0.5	0	0.166667	0.288675	0	0	0	0	0		No			No
NC_007112.5_53148511	0	0.36364	0.66667	0.343437	0.333794	0.83333	0	0	0.277777	0.481123		No			No
NC_007112.5_53148512	0.6	0.27273	0.35714	0.409957	0.169908	0.57143	0	0	0.190477	0.329915		Yes			No
NC_007112.5_53148521	0.33333	0.5	0.52632	0.453217	0.104656	0.88889	0	0.625	0.50463	0.456506		Yes			No
NC_007112.5_53148522	0.44444	0.38889	0.52632	0.453217	0.0691341	0.88889	0	0.625	0.50463	0.456506		Yes			No
NC_007112.5_53148541	0.16667	0	0	0.0555567	0.096227	0	0	0.36364	0.121213	0.209948		No			No
NC_007112.5_53148549	0.14286	0.14286	0	0.09524	0.0824803	0	0.44444	0	0.148147	0.256598		Yes			No
NC_007112.5_53148557	0.31818	0.27273	0.09375	0.22822	0.118651	0.36842	0.6	0.47059	0.47967	0.116057		Yes			Yes
NC_007112.5_53148558	0.26087	0	0.09375	0.118207	0.132143	0.38095	0.4	0.23529	0.338747	0.090101		No			No
NC_007112.5_53148562	0.28	0	0.21212	0.16404	0.146061	0	0	0.41176	0.137253	0.23773		No			No
NC_007112.5_53148571	0.10714	0	0	0.0357133	0.0618573	0	0	0	0	0		No			No
NC_007112.5_55145763	0	0.5	0	0.166667	0.288675	0	0	0	0	0		No			No
NC_007112.5_55145806	0	0.5	0	0.166667	0.288675	0	0	0	0	0		No			No
NC_007112.5_55416547	0.375	0	0	0.125	0.216506	0	0	0	0	0		No			No
NC_007112.5_55710078	0	0	0.03448	0.0114933	0.019907	0	0	0	0	0		No			No
NC_007112.5_55710132	0	0	0.71845	0.239483	0.414797	0	0	0.88496	0.294987	0.510932		No			No
NC_007112.5_55710184	0	0	0.04	0.0133333	0.023094	0	0	0	0	0		No			No
NC_007112.5_55710194	0	0	0.03614	0.0120467	0.0208654	0	0	0	0	0		No			No
NC_007112.5_56970523	0.04918	0.07843	0	0.0425367	0.0396348	0.05357	0.14815	0	0.06724	0.075015		Yes			No
NC_007112.5_56970524	0.13559	0.25243	0.25641	0.21481	0.0686354	0.41818	0.35849	0.40351	0.393393	0.0311044		Yes			Yes
NC_007112.5_56970526	0	0	0	0	0	0	0.05263	0	0.0175433	0.0303859		No			No
NC_007112.5_56970530	0	0	0	0	0	0.04918	0	0	0.0163933	0.0283941		No			No
NC_007112.5_56970546	0	0.03226	0.08571	0.0393233	0.0432894	0	0.09091	0.10345	0.0647867	0.0564562		No			No
NC_007112.5_56970552	0.67188	0.66667	0.5	0.61285	0.0977657	0.86538	0.71642	0.76271	0.781503	0.0762375		Yes			Yes
NC_007112.5_56970553	0.04478	0.10526	0	0.0500133	0.0528248	0.07843	0.13433	0.0678	0.09352	0.0357399		Yes			No
NC_007112.5_56970554	0.10448	0.23404	0.11765	0.152057	0.0713044	0.42308	0.33824	0.44068	0.400667	0.0547746		Yes			Yes
NC_007112.5_56970555	0.28571	0.41667	0.25714	0.31984	0.0850653	0.52727	0.52857	0.59322	0.549687	0.0377066		Yes			Yes
NC_007112.5_56970651	0.10101	0.04301	0.06494	0.0696533	0.0292859	0.05882	0.10588	0.14545	0.103383	0.0433689		Yes			Yes
NC_007112.5_56970658	0.15888	0.03158	0.06579	0.0854167	0.0658804	0.09589	0.07317	0.13115	0.10007	0.0292151		Yes			Yes
NC_007112.5_56970675	0	0	0	0	0	0	0.04348	0	0.0144933	0.0251032		No			No
NC_007112.5_56970688	0.2	0.33333	0.18462	0.239317	0.0817803	0.34483	0.41935	0.35849	0.374223	0.0396732		Yes			Yes
NC_007112.5_56970689	0.08511	0.03371	0	0.0396067	0.0428603	0.1	0.16129	0.20755	0.15628	0.0539498		Yes			No
NC_007112.5_56970692	0	0	0	0	0	0	0	0.05	0.0166667	0.0288675		No			No
NC_007112.5_57109387	0	0	0	0	0	0	0	0.02837	0.00945667	0.0163794		No			No
NC_007112.5_57109388	0	0	0	0	0	0	0	0.03497	0.0116567	0.0201899		No			No
NC_007112.5_57109391	0	0	0	0	0	0	0	0.03546	0.01182	0.0204728		No			No
NC_007112.5_57109393	0	0	0	0	0	0	0	0.02128	0.00709333	0.012286		No			No
NC_007112.5_57109400	0	0	0	0	0	0	0	0.03676	0.0122533	0.0212234		No			No
NC_007112.5_57207523	0	0	0	0	0	0	0.75	0	0.25	0.433013		No			No
NC_007112.5_58683834	0	0	0	0	0	0.9	0.75	0	0.55	0.482183		No			No
NC_007112.5_58683845	0	0	0	0	0	0.5	0	0	0.166667	0.288675		No			No
NC_007112.5_58683852	0	0	0	0	0	0.71429	0	0	0.238097	0.412396		No			No
NC_007112.5_58683861	0	0	0	0	0	0.57143	0	0	0.190477	0.329915		No			No
NC_007112.5_58754639	0	0	0	0	0	0.8	0	0	0.266667	0.46188		No			No
NC_007112.5_59195867	0	0	0	0	0	0.6	0	0	0.2	0.34641		No			No
NC_007112.5_59195918	0	0	0	0	0	0.375	0	0	0.125	0.216506		No			No
NC_007112.5_59195946	0	0	0	0	0	0.83333	0	0	0.277777	0.481123		No			No
NC_007112.5_59196096	0	0	0	0	0	0.375	0	0	0.125	0.216506		No			No
NC_007112.5_59196166	0	0	0	0	0	0.5	0	0	0.166667	0.288675		No			No
NC_007112.5_59196168	0	0	0	0	0	0.77778	0	0	0.25926	0.449051		No			No
NC_007112.5_59196169	0	0	0	0	0	0.8	0	0	0.266667	0.46188		No			No
NC_007112.5_59918651	0.5	0	0.82143	0.440477	0.413937	0.80952	0.81818	0	0.542567	0.469896		No			No
NC_007112.5_59918655	0	0	0	0	0	0	0.2	0	0.0666667	0.11547		No			No
NC_007112.5_59918657	0	0.15789	0	0.05263	0.0911578	0	0.11538	0	0.03846	0.0666147		No			No
NC_007112.5_6482978	0	0	0	0	0	0.99048	0	0	0.33016	0.571854		No			No
NC_007112.5_7690364	0	0	0	0	0	0	0	0.71429	0.238097	0.412396		No			No
NC_007112.5_83101	0	0	0	0	0	0	0	0.125	0.0416667	0.0721688		No			No
NC_007112.5_83104	0	0	0	0	0	0	0	0.11364	0.03788	0.0656101		No			No
NC_007112.5_83108	0	0	0	0	0	0	0	0.07143	0.02381	0.0412401		No			No
NC_007112.5_83112	0	0	0	0	0	0.13636	0	0.06522	0.0671933	0.0682014		No			No
NC_007112.5_83113	0	0	0	0	0	0.21739	0	0	0.0724633	0.12551		No			No
NC_007112.5_83123	0	0	0	0	0	0.24	0	0	0.08	0.138564		No			No
NC_007112.5_83124	0	0	0	0	0	0.11111	0	0	0.0370367	0.0641494		No			No
NC_007112.5_83156	0	0	0	0	0	0	0	0.15	0.05	0.0866025		No			No
NC_007112.5_83160	0	0	0	0	0	0.23077	0	0	0.0769233	0.133235		No			No
NC_007112.5_83166	0	0	0	0	0	0	0	0.17647	0.0588233	0.101885		No			No
NC_007112.5_83488	0	0	0	0	0	0	0.6	0	0.2	0.34641		No			No
NC_007112.5_83630	0	0	0	0	0	0	0	0.25	0.0833333	0.144338		No			No
NC_007112.5_83636	0	0	0	0	0	0	0	0.25	0.0833333	0.144338		No			No
NC_007112.5_83640	0	0	0	0	0	0	0	0.30769	0.102563	0.177645		No			No
NC_007112.5_83641	0	0	0	0	0	0	0	0.53846	0.179487	0.31088		No			No
NC_007112.5_83668	0	0	0	0	0	0	0	0.1875	0.0625	0.108253		No			No
NC_007112.5_83686	0	0	0	0	0	0	0	0.5	0.166667	0.288675		No			No
NC_007112.5_83735	0	0.15	0	0.05	0.0866025	0	0	0	0	0		No			No
NC_007112.5_83737	0	0.14286	0	0.04762	0.0824803	0	0	0.33333	0.11111	0.192448		No			No
NC_007112.5_83742	0	0.15	0.1875	0.1125	0.0992157	0	0	0.10345	0.0344833	0.0597269		No			No
NC_007112.5_83754	0	0.2381	0.1875	0.141867	0.125438	0	0	0.19355	0.0645167	0.111746		No			No
NC_007112.5_83763	0	0	0	0	0	0	0	0.08108	0.0270267	0.0468116		No			No
NC_007112.5_83770	0	0.21429	0	0.07143	0.12372	0	0	0.07317	0.02439	0.0422447		No			No
NC_007112.5_83771	0	0.21429	0	0.07143	0.12372	0	0	0	0	0		No			No
NC_007112.5_83778	0	0.20833	0.26316	0.157163	0.138841	0	0	0	0	0		No			No
NC_007112.5_83793	0	0.09091	0	0.0303033	0.0524869	0	0	0	0	0		No			No
NC_007112.5_83794	0	0	0	0	0	0	0	0.07273	0.0242433	0.0419907		No			No
NC_007112.5_83801	0.18182	0.14634	0.24242	0.190193	0.0485842	0	0.10345	0.20968	0.104377	0.104843		Yes			No
NC_007112.5_83804	0.33333	0.57143	0.41667	0.440477	0.120822	0.53846	0.5	0.65152	0.563327	0.0787613		Yes			Yes
NC_007112.5_83814	0	0.06522	0	0.02174	0.0376548	0.09677	0.11111	0.07937	0.09575	0.0158946		No			No
NC_007112.5_83816	0	0.16667	0	0.0555567	0.096227	0	0	0.04615	0.0153833	0.0266447		No			No
NC_007112.5_83820	0	0	0	0	0	0.08333	0	0.08696	0.0567633	0.049192		No			No
NC_007112.5_83825	0.22222	0.3125	0.10204	0.212253	0.105583	0.28205	0.27778	0.21739	0.259073	0.0361619		Yes			Yes
NC_007112.5_83827	0.24324	0.2	0	0.147747	0.129766	0.17949	0	0.15942	0.11297	0.0983482		Yes			No
NC_007112.5_83828	0.15556	0.18519	0	0.113583	0.0994754	0.18182	0.15789	0.11538	0.151697	0.0336502		Yes			No
NC_007112.5_83838	0.2766	0.28571	0.13043	0.230913	0.0871403	0.32	0.16279	0.25641	0.2464	0.0790816		Yes			Yes
NC_007112.5_83850	0	0	0	0	0	0.07246	0	0	0.0241533	0.0418348		No			No
NC_007112.5_83852	0.0641	0.11236	0.04587	0.07411	0.0343567	0.14085	0.10938	0.16038	0.13687	0.0257319		Yes			Yes
NC_007112.5_83853	0.22078	0.24468	0.13889	0.20145	0.0554808	0.375	0.22388	0.25472	0.284533	0.0798495		Yes			Yes
NC_007112.5_83855	0	0.03158	0	0.0105267	0.0182327	0	0	0.02679	0.00893	0.0154672		No			No
NC_007112.5_8551809	0	0	0	0	0	0.55556	0	0	0.185187	0.320753		No			No
NC_007112.5_8576885	0	0	0.08333	0.0277767	0.0481106	0	0	0.10169	0.0338967	0.0587107		No			No
NC_007112.5_8576949	0	0	0.11111	0.0370367	0.0641494	0	0	0.05357	0.0178567	0.0309287		No			No
NC_007112.5_8576951	0.19512	0	0.125	0.106707	0.0988379	0	0.15385	0.11475	0.0895333	0.0799648		No			No
NC_007112.5_8576968	0	0	0.11111	0.0370367	0.0641494	0	0	0.06383	0.0212767	0.0368523		No			No
NC_007112.5_8576980	0.13333	0.15789	0.2381	0.17644	0.0547929	0	0.13043	0.07317	0.0678667	0.0653765		Yes			No
NC_007112.5_8576981	0.13793	0	0.30233	0.146753	0.151358	0	0	0.2	0.0666667	0.11547		No			No
NC_007112.5_8576982	0	0	0.13953	0.04651	0.0805577	0	0	0.12195	0.04065	0.0704079		No			No
NC_007112.5_8577047	0	0	0.17647	0.0588233	0.101885	0	0	0	0	0		No			No
NC_007112.5_8577048	0	0	0.17647	0.0588233	0.101885	0	0	0	0	0		No			No
NC_007112.5_8577049	0	0	0.4375	0.145833	0.252591	0	0	0.21429	0.07143	0.12372		No			No
NC_007112.5_8995678	0	0.22727	0.30769	0.17832	0.159579	0.44	0	0.33333	0.257777	0.229524		No			No
NC_007112.5_8995679	0	0	0	0	0	0.16	0	0	0.0533333	0.092376		No			No
NC_007112.5_8995683	0	0	0	0	0	0.13043	0	0.16667	0.0990333	0.0876586		No			No
NC_007112.5_8995693	0	0.14706	0.2381	0.128387	0.120143	0.38889	0	0.29412	0.22767	0.202782		No			No
NC_007112.5_8995706	0	0.32143	0.15385	0.158427	0.160764	0.38889	0	0.22727	0.205387	0.195366		No			No
NC_007112.5_8995759	0	0.27273	0.25	0.174243	0.151327	0.375	0	0.26667	0.21389	0.192991		No			No
NC_007112.5_8995769	0	0	0	0	0	0	0	0.13793	0.0459767	0.0796339		No			No
NC_007112.5_8995776	0	0	0.15	0.05	0.0866025	0	0	0	0	0		No			No
NC_007112.5_8995812	0	0.2	0	0.0666667	0.11547	0.21429	0	0	0.07143	0.12372		No			No
NC_007113.5_13633053	0	0	0	0	0	0	0	0.66667	0.222223	0.384902		No			No
NC_007113.5_18932703	0	0	0	0	0	0	0	0.92308	0.307693	0.53294		No			No
NC_007113.5_23067052	0	0	0	0	0	0	0	0.8	0.266667	0.46188		No			No
NC_007113.5_23067773	0	0	0	0	0	0	0.3	0	0.1	0.173205		No			No
NC_007113.5_23067776	0	0	0	0	0	0	0.77778	0	0.25926	0.449051		No			No
NC_007113.5_23067781	0	0	0	0	0	0	0.3	0.6	0.3	0.3		No			No
NC_007113.5_23067797	0	0	0	0	0	0	0.375	0.42857	0.267857	0.233512		No			No
NC_007113.5_23067800	0	0	0	0	0	0	0.375	0.42857	0.267857	0.233512		No			No
NC_007113.5_23067815	0	0	0	0	0	0	0	0.33333	0.11111	0.192448		No			No
NC_007113.5_24878315	0	0.0407	0.02778	0.0228267	0.0207972	0.06667	0	0.04762	0.0380967	0.0343401		No			No
NC_007113.5_24878324	0.07432	0.07843	0.02362	0.05879	0.0305274	0.05435	0.06667	0.09402	0.07168	0.020304		Yes			Yes
NC_007113.5_24878328	0	0	0.03077	0.0102567	0.0177651	0	0	0.025	0.00833333	0.0144338		No			No
NC_007113.5_24878331	0.125	0.16129	0.088	0.124763	0.0366456	0.13542	0.136	0.14286	0.138093	0.00413823		Yes			Yes
NC_007113.5_24878342	0	0.03243	0.02703	0.01982	0.0173757	0	0.03356	0	0.0111867	0.0193759		No			No
NC_007113.5_24878344	0	0	0	0	0	0.04464	0.04027	0.01935	0.0347533	0.0135174		No			No
NC_007113.5_24878351	0.81006	0.87571	0.81208	0.832617	0.0373336	0.9009	0.8662	0.84868	0.871927	0.0265768		Yes			Yes
NC_007113.5_24878354	0.20904	0.16667	0.19231	0.18934	0.0213406	0.14414	0.2028	0.20645	0.184463	0.0349687		Yes			Yes
NC_007113.5_24878355	0.95882	0.98204	0.97857	0.973143	0.0125251	0.98077	0.99213	0.97436	0.98242	0.00899917		Yes			Yes
NC_007113.5_24878356	0.93567	0.97024	0.99291	0.966273	0.0288254	0.96226	0.99225	0.98039	0.9783	0.0151038		Yes			Yes
NC_007113.5_24878360	0	0	0	0	0	0.0283	0	0.02439	0.0175633	0.0153354		No			No
NC_007113.5_24878454	0.15263	0.10769	0.14013	0.133483	0.0231956	0.26452	0.12319	0.18868	0.19213	0.0707281		Yes			Yes
NC_007113.5_24878459	0.02874	0	0.02516	0.0179667	0.0156622	0.0473	0.03817	0.02027	0.0352467	0.0137501		No			No
NC_007113.5_24878474	0.13812	0.07273	0.09302	0.10129	0.0334703	0.06579	0.02837	0.07947	0.0578767	0.0264531		Yes			Yes
NC_007113.5_24878477	0.01622	0.01364	0.01734	0.0157333	0.0018974	0	0	0	0	0		Yes			No
NC_007113.5_24878485	0.96951	0.95187	0.94904	0.956807	0.011092	0.97674	0.97842	0.96154	0.972233	0.00929872		Yes			Yes
NC_007113.5_24878489	0.41916	0.37968	0.30769	0.368843	0.0565196	0.44882	0.42143	0.41985	0.430033	0.0162889		Yes			Yes
NC_007113.5_24878490	0.54217	0.46995	0.42675	0.479623	0.0583149	0.60465	0.50714	0.54815	0.553313	0.0489596		Yes			Yes
NC_007113.5_24878491	0.08929	0.05789	0.03086	0.0593467	0.0292422	0.0597	0.07042	0.09489	0.0750033	0.0180372		Yes			Yes
NC_007113.5_24878501	0.25	0.30233	0.24277	0.265033	0.0325015	0.48	0.36667	0	0.282223	0.250895		Yes			No
NC_007113.5_24878506	0.94771	0.93939	0.94872	0.945273	0.00512008	0.98131	0.99286	0	0.658057	0.569923		Yes			No
NC_007113.5_28038540	0	0	0.5	0.166667	0.288675	0	0	0	0	0		No			No
NC_007113.5_28038542	0	0	0.55556	0.185187	0.320753	0	0	0	0	0		No			No
NC_007113.5_28038577	0	0	0.38462	0.128207	0.22206	0	0	0	0	0		No			No
NC_007113.5_28038671	0.33333	0	0	0.11111	0.192448	0	0	0	0	0		No			No
NC_007113.5_28038675	0.33333	0.33333	0	0.22222	0.192448	0	0	0	0	0		Yes			No
NC_007113.5_28038676	0.5	0.5	0	0.333333	0.288675	0	0	0	0	0		Yes			No
NC_007113.5_28038689	0	0.2	0	0.0666667	0.11547	0	0	0	0	0		No			No
NC_007113.5_28038699	0.1875	0	0	0.0625	0.108253	0	0	0	0	0		No			No
NC_007113.5_28038700	0.8125	0.70588	0	0.506127	0.441549	0.71429	0.55556	0.5	0.58995	0.111207		Yes			No
NC_007113.5_28038741	0.2	0	0	0.0666667	0.11547	0	0	0	0	0		No			No
NC_007113.5_28038745	0	0	0	0	0	0.23077	0	0	0.0769233	0.133235		No			No
NC_007113.5_28038752	0.47368	0.26667	0	0.246783	0.237465	0.66667	0.41176	0.5	0.526143	0.12945		Yes			No
NC_007113.5_28038753	0.68421	0.66667	0	0.450293	0.390064	0.83333	0.82353	0.875	0.843953	0.0273301		Yes			No
NC_007113.5_28038766	0	0	0	0	0	0.33333	0.26667	0	0.2	0.176383		No			No
NC_007113.5_28038772	0.93333	0.85714	0	0.596823	0.518266	0	0.85714	0.75	0.535713	0.467024		Yes			No
NC_007113.5_28038789	0.1875	0.28571	0	0.157737	0.145162	0.36364	0.28571	0.5	0.383117	0.108465		Yes			No
NC_007113.5_28038879	0	0	0	0	0	0.5	0	0.5	0.333333	0.288675		No			No
NC_007113.5_28038882	0.375	0.5	0.66667	0.51389	0.14633	0	0	0.42857	0.142857	0.247435		Yes			No
NC_007113.5_28038883	0	0.5	0.66667	0.38889	0.346946	0	0	0.57143	0.190477	0.329915		No			No
NC_007113.5_28038894	0	0.7	0	0.233333	0.404145	0	0.5	0.57143	0.357143	0.31135		No			No
NC_007113.5_28038907	0	0	0	0	0	0	0	0.57143	0.190477	0.329915		No			No
NC_007113.5_29599193	0	0.46667	0	0.155557	0.269432	0	0	0	0	0		No			No
NC_007113.5_29628499	0	0	0.5625	0.1875	0.32476	0	0.53333	0	0.177777	0.307918		No			No
NC_007113.5_29628502	0	0	0.5	0.166667	0.288675	0	0.25	0	0.0833333	0.144338		No			No
NC_007113.5_29628505	0	0	0.5	0.166667	0.288675	0	0	0	0	0		No			No
NC_007113.5_29628508	0	0	0.46154	0.153847	0.26647	0	0	0	0	0		No			No
NC_007113.5_31080935	0	0	0	0	0	0.48214	0.77586	0.52362	0.593873	0.158964		No			No
NC_007113.5_31660916	0	0.77143	0	0.257143	0.445385	0	0	0	0	0		No			No
NC_007113.5_31661062	0	0.7037	0	0.234567	0.406281	0	0	0.72222	0.24074	0.416974		No			No
NC_007113.5_3396154	0.11504	0	0.11333	0.0761233	0.0659303	0	0.11864	0.14976	0.0894667	0.0790274		No			No
NC_007113.5_3396157	0.18103	0.07792	0.14384	0.134263	0.0522178	0.07143	0.07965	0.10145	0.0841767	0.0155135		Yes			Yes
NC_007113.5_3396163	0	0	0	0	0	0	0	0.01905	0.00635	0.0109985		No			No
NC_007113.5_3396190	0.01523	0	0	0.00507667	0.00879304	0	0	0	0	0		No			No
NC_007113.5_3396198	0.03422	0.0346	0.03089	0.0332367	0.00204114	0.01835	0.02247	0.01974	0.0201867	0.002096		Yes			Yes
NC_007113.5_3396200	0.01149	0	0	0.00383	0.00663375	0.0137	0.01095	0	0.00821667	0.00724747		No			No
NC_007113.5_3396203	0.12851	0.09825	0.14008	0.12228	0.0215997	0.12077	0.0916	0.16447	0.125613	0.0366756		Yes			Yes
NC_007113.5_3396204	0.10484	0.07829	0.11284	0.0986567	0.0180859	0.1068	0.0687	0.09635	0.0906167	0.0196864		Yes			Yes
NC_007113.5_3396214	0.2491	0.20202	0.2766	0.242573	0.0377159	0.13699	0.1413	0.22801	0.168767	0.0513515		Yes			Yes
NC_007113.5_3396217	0.20702	0.24172	0.26667	0.23847	0.0299575	0.30769	0.26502	0.30065	0.29112	0.0228757		Yes			Yes
NC_007113.5_3396218	0.1958	0.18954	0	0.128447	0.111282	0.17489	0.18246	0.17647	0.17794	0.00399336		Yes			No
NC_007113.5_3396224	0.10653	0.12847	0.13937	0.12479	0.0167264	0.32536	0.21014	0.20962	0.248373	0.0666729		Yes			Yes
NC_007113.5_3396225	0.02027	0.03716	0.02414	0.02719	0.00884844	0.01415	0.01799	0.03322	0.0217867	0.010086		Yes			Yes
NC_007113.5_3396227	0.01338	0	0	0.00446	0.00772495	0.03965	0	0.01917	0.0196067	0.0198286		No			No
NC_007113.5_3396229	0	0.02041	0.02397	0.0147933	0.0129345	0.04673	0.02076	0.01017	0.0258867	0.0188114		No			No
NC_007113.5_3396230	0.02797	0.04054	0.04746	0.0386567	0.00988055	0.07834	0.06463	0.08532	0.0760967	0.0105258		Yes			Yes
NC_007113.5_3396238	0.02395	0.03323	0.02083	0.0260033	0.00644997	0.03292	0.01887	0.01553	0.02244	0.00922831		Yes			Yes
NC_007113.5_3396248	0	0	0.01972	0.00657333	0.0113853	0.0239	0.01835	0.03264	0.0249633	0.0072041		No			No
NC_007113.5_3396257	0.01262	0.0152	0.03012	0.0193133	0.00944733	0.06667	0.0264	0.03021	0.0410933	0.0222318		Yes			Yes
NC_007113.5_3396258	0.0283	0	0	0.00943333	0.016339	0.04405	0.02649	0.02477	0.03177	0.0106695		No			No
NC_007113.5_3396262	0	0	0	0	0	0.01364	0	0	0.00454667	0.00787506		No			No
NC_007113.5_3396476	0.04712	0.06667	0.03909	0.05096	0.0141853	0.0303	0	0.04732	0.0258733	0.0239686		Yes			No
NC_007113.5_3396477	0.03571	0.05575	0.03247	0.04131	0.0126099	0.0198	0.03153	0.04573	0.0323533	0.0129846		Yes			Yes
NC_007113.5_3396478	0.01531	0.01031	0	0.00854	0.00780696	0	0	0	0	0		Yes			No
NC_007113.5_3396480	0.02116	0.0493	0.05112	0.0405267	0.0167967	0.03883	0.02727	0.03927	0.0351233	0.00680474		Yes			Yes
NC_007113.5_3396482	0.11111	0.12857	0.04795	0.0958767	0.0424139	0.1699	0.09906	0.12424	0.131067	0.03591		Yes			Yes
NC_007113.5_3396483	0	0.02837	0.01678	0.01505	0.0142639	0.04902	0.01395	0.03021	0.03106	0.0175504		No			No
NC_007113.5_3396491	0.15528	0.16912	0.1573	0.160567	0.00747594	0.17085	0.11917	0.17763	0.155883	0.0319749		Yes			Yes
NC_007113.5_3396506	0.56818	0.61411	0.60081	0.594367	0.0236332	0.69543	0.66667	0.61301	0.65837	0.0418322		Yes			Yes
NC_007113.5_3396507	0.0219	0.02024	0.044	0.0287133	0.0132646	0.01485	0.0201	0.01684	0.0172633	0.00265048		Yes			Yes
NC_007113.5_3396516	0.04459	0.07491	0.07252	0.0640067	0.0168577	0.07042	0.06436	0.08581	0.07353	0.011058		Yes			Yes
NC_007113.5_3396517	0	0.01481	0	0.00493667	0.00855056	0.02804	0	0	0.00934667	0.0161889		No			No
NC_007113.5_3396518	0.03774	0.04851	0.03371	0.0399867	0.00765151	0.04286	0.03448	0.02273	0.0333567	0.0101119		Yes			Yes
NC_007113.5_3396524	0.1375	0.09542	0.08889	0.10727	0.0263828	0.09091	0.08019	0.09934	0.0901467	0.00959779		Yes			Yes
NC_007113.5_3396528	0.07407	0.06844	0.08148	0.0746633	0.00654022	0.11712	0	0	0.03904	0.0676193		Yes			No
NC_007113.5_34645245	0	0	0	0	0	0.14286	0.44068	0	0.194513	0.224835		No			No
NC_007113.5_34645390	0	0	0	0	0	0.33333	0.14516	0	0.159497	0.167127		No			No
NC_007113.5_34646753	0	0	0	0	0	0.44444	0.07463	0	0.173023	0.237997		No			No
NC_007113.5_34683056	0	0	0	0	0	0.42105	0	0	0.14035	0.243093		No			No
NC_007113.5_35798199	0	0	0	0	0	0	0	0.10638	0.03546	0.0614185		No			No
NC_007113.5_35798200	0	0	0	0	0	0	0.17143	0.12766	0.0996967	0.0890703		No			No
NC_007113.5_35798204	0	0	0	0	0	0	0.08571	0.1087	0.0648033	0.0572865		No			No
NC_007113.5_37016451	0	0.7	0	0.233333	0.404145	0	0	0	0	0		No			No
NC_007113.5_37016466	0	0.69565	0	0.231883	0.401634	0	0	0	0	0		No			No
NC_007113.5_37184225	0.77778	0	0.33333	0.37037	0.390211	0	0.875	0	0.291667	0.505181		No			No
NC_007113.5_37406521	0	0.57143	0	0.190477	0.329915	0	0	0	0	0		No			No
NC_007113.5_37406537	0	0	0.21739	0.0724633	0.12551	0	0	0	0	0		No			No
NC_007113.5_37406557	0.25	0.30435	0.55556	0.36997	0.163007	0	0.36364	0	0.121213	0.209948		Yes			No
NC_007113.5_37406568	0	0.33333	0	0.11111	0.192448	0	0.38462	0	0.128207	0.22206		No			No
NC_007113.5_37406569	0	0	0	0	0	0	0	0.23529	0.07843	0.135845		No			No
NC_007113.5_37406570	0	0.18182	0	0.0606067	0.104974	0	0.21429	0	0.07143	0.12372		No			No
NC_007113.5_37406575	0	0.33333	0.2	0.177777	0.167773	0	0.42857	0.36842	0.265663	0.232029		No			No
NC_007113.5_37406579	0.2	0.18182	0.17857	0.186797	0.0115493	0	0.46667	0.36842	0.278363	0.246024		Yes			No
NC_007113.5_37406583	0	0.125	0	0.0416667	0.0721688	0	0	0	0	0		No			No
NC_007113.5_37406587	0.2	0.14286	0.16667	0.169843	0.0287019	0	0.31579	0.21429	0.176693	0.161217		Yes			No
NC_007113.5_37406597	0.10345	0	0	0.0344833	0.0597269	0	0	0	0	0		No			No
NC_007113.5_37406599	0	0	0.125	0.0416667	0.0721688	0	0	0	0	0		No			No
NC_007113.5_37406601	0.25926	0.36667	0.29032	0.305417	0.0552735	0	0.15789	0.28125	0.14638	0.140978		Yes			No
NC_007113.5_37406613	0	0.11538	0.08824	0.0678733	0.0603261	0	0.22727	0.09375	0.107007	0.114213		No			No
NC_007113.5_37406619	0	0	0.17949	0.05983	0.103629	0	0.28571	0.10526	0.130323	0.144495		No			No
NC_007113.5_37406708	0	0	0.11538	0.03846	0.0666147	0	0	0	0	0		No			No
NC_007113.5_37406732	0	0.31579	0.1875	0.167763	0.158817	0	0	0	0	0		No			No
NC_007113.5_37406733	0	0.36842	0.29412	0.220847	0.194833	0	0	0	0	0		No			No
NC_007113.5_37406734	0	0.15789	0	0.05263	0.0911578	0	0	0	0	0		No			No
NC_007113.5_37406740	0	0.31579	0.17647	0.164087	0.158259	0	0	0	0	0		No			No
NC_007113.5_37406745	0	0.29412	0.2	0.164707	0.150203	0	0	0	0	0		No			No
NC_007113.5_37406792	0	0.23077	0	0.0769233	0.133235	0	0	0	0	0		No			No
NC_007113.5_37406804	0.4	0.5	0.33333	0.41111	0.0838886	0	0	0	0	0		Yes			No
NC_007113.5_37406809	0	0.35294	0.33333	0.228757	0.198352	0	0	0	0	0		No			No
NC_007113.5_37917485	0	0	0	0	0	0	0	0.02083	0.00694333	0.0120262		No			No
NC_007113.5_37918219	0.02703	0	0	0.00901	0.0156058	0	0	0	0	0		No			No
NC_007113.5_37918222	0.02674	0	0	0.00891333	0.0154383	0	0	0	0	0		No			No
NC_007113.5_40584042	0.5	0	0	0.166667	0.288675	0	0	0	0	0		No			No
NC_007113.5_40584052	0.44444	0	0	0.148147	0.256598	0	0	0.375	0.125	0.216506		No			No
NC_007113.5_41544088	0	0	0	0	0	0.2	0	0	0.0666667	0.11547		No			No
NC_007113.5_41544131	0	0	0	0	0	0.72727	0	0	0.242423	0.41989		No			No
NC_007113.5_41544134	0	0	0	0	0	0.7	0	0	0.233333	0.404145		No			No
NC_007113.5_41544136	0	0	0	0	0	0.3	0	0	0.1	0.173205		No			No
NC_007113.5_41837096	0	0	0	0	0	0	0.9	0	0.3	0.519615		No			No
NC_007113.5_41837387	0	0	0	0	0	0	0.875	0	0.291667	0.505181		No			No
NC_007113.5_41837388	0	0	0	0	0	0	0.875	0	0.291667	0.505181		No			No
NC_007113.5_42301661	0	0.16	0	0.0533333	0.092376	0	0	0	0	0		No			No
NC_007113.5_43633039	0	0	0	0	0	0	0.13043	0	0.0434767	0.0753038		No			No
NC_007113.5_43633047	0.45833	0.40541	0.47059	0.444777	0.0346393	0.19048	0.55	0.53846	0.426313	0.204319		Yes			Yes
NC_007113.5_43633052	0.22727	0.5	0.47368	0.400317	0.15044	0.2	0.55	0.5	0.416667	0.189297		Yes			Yes
NC_007113.5_43633064	0.15	0.12121	0.15	0.140403	0.0166219	0	0.4	0.30769	0.235897	0.209441		Yes			No
NC_007113.5_43633071	0.13636	0.21212	0.28571	0.211397	0.0746776	0.1875	0	0.18519	0.12423	0.107593		Yes			No
NC_007113.5_43633162	0	0	0	0	0	0.1875	0	0	0.0625	0.108253		No			No
NC_007113.5_43633173	0	0	0.26667	0.08889	0.153962	0	0	0.13043	0.0434767	0.0753038		No			No
NC_007113.5_43633174	0	0	0	0	0	0.14815	0	0	0.0493833	0.0855344		No			No
NC_007113.5_43633175	0	0.375	0.46667	0.280557	0.247255	0.33333	0.23529	0.38095	0.316523	0.0742702		No			No
NC_007113.5_43633180	0.33333	0	0.1875	0.17361	0.167099	0.10714	0.15789	0.16667	0.1439	0.0321364		No			No
NC_007113.5_43633181	0	0	0	0	0	0	0	0.125	0.0416667	0.0721688		No			No
NC_007113.5_43633185	0	0.22222	0.25	0.157407	0.137024	0.30769	0.17647	0.38095	0.28837	0.1036		No			No
NC_007113.5_43633186	0	0.55556	0.53333	0.362963	0.314532	0.30769	0.27778	0.3	0.295157	0.0155321		No			No
NC_007113.5_43633201	0	0	0	0	0	0.21429	0	0.13043	0.114907	0.107985		No			No
NC_007113.5_43633202	0	0.13636	0.21739	0.117917	0.109862	0.17857	0.13636	0.2381	0.184343	0.0511151		No			No
NC_007113.5_43633206	0	0.58333	0.55556	0.37963	0.329062	0.3	0.40909	0.65217	0.453753	0.180283		No			No
NC_007113.5_43666891	0	0.09375	0.13636	0.0767033	0.06976	0	0	0.12903	0.04301	0.0744955		No			No
NC_007113.5_43666923	0	0	0	0	0	0	0	0.125	0.0416667	0.0721688		No			No
NC_007113.5_43666933	0	0.09677	0	0.0322567	0.0558702	0	0	0	0	0		No			No
NC_007113.5_43666939	0	0	0.30769	0.102563	0.177645	0	0	0.09677	0.0322567	0.0558702		No			No
NC_007113.5_43666940	0	0.11538	0.36364	0.159673	0.185822	0	0	0	0	0		No			No
NC_007113.5_43666943	0	0.24	0.3	0.18	0.158745	0	0	0.13793	0.0459767	0.0796339		No			No
NC_007113.5_43666956	0	0.30435	0.8	0.368117	0.403794	0	0	0.18182	0.0606067	0.104974		No			No
NC_007113.5_44365962	0.84211	0	0	0.280703	0.486192	0	0	0	0	0		No			No
NC_007113.5_48029813	0	0.77778	0	0.25926	0.449051	0	0	0	0	0		No			No
NC_007113.5_48029820	0	0.3	0	0.1	0.173205	0	0	0	0	0		No			No
NC_007113.5_48029834	0	0.44444	0	0.148147	0.256598	0	0	0.5	0.166667	0.288675		No			No
NC_007113.5_48029835	0	0	0	0	0	0	0	0.83333	0.277777	0.481123		No			No
NC_007113.5_48029838	0	0.55556	0	0.185187	0.320753	0.5	0	0.5	0.333333	0.288675		No			No
NC_007113.5_48029890	0	0	0	0	0	0	0.33333	0.42857	0.253967	0.225038		No			No
NC_007113.5_48029893	0	0	0	0	0	0.5	0.44444	0.5	0.48148	0.0320776		No			No
NC_007113.5_48029894	0	0	0	0	0	0	0.88889	0.83333	0.574073	0.497938		No			No
NC_007113.5_48029913	0	0	0	0	0	0.5	0.57143	0.66667	0.579367	0.083618		No			No
NC_007113.5_48029932	0	0	0	0	0	0.71429	0	0	0.238097	0.412396		No			No
NC_007113.5_48029933	0	0	0	0	0	0	0.625	0	0.208333	0.360844		No			No
NC_007113.5_48029934	0	0	0	0	0	0	0.88889	0	0.296297	0.513201		No			No
NC_007113.5_48030016	0	0.42857	0	0.142857	0.247435	0	0	0.6	0.2	0.34641		No			No
NC_007113.5_48030048	0	0	0	0	0	0	0	0.5	0.166667	0.288675		No			No
NC_007113.5_48030053	0	0	0	0	0	0	0	0.5	0.166667	0.288675		No			No
NC_007113.5_48032677	0	0	0	0	0	0	0.875	0	0.291667	0.505181		No			No
NC_007113.5_50179287	0.18605	0.07317	0	0.0864067	0.0937286	0.17073	0.15385	0.45833	0.26097	0.171127		Yes			No
NC_007113.5_50179311	0.26	0.21212	0	0.157373	0.138376	0.28571	0.30435	0.54545	0.378503	0.14488		Yes			No
NC_007113.5_50179312	0.06	0	0	0.02	0.034641	0	0	0	0	0		No			No
NC_007113.5_50179324	0.14894	0.17241	0	0.107117	0.0935051	0.2069	0.17391	0.38095	0.25392	0.111241		Yes			No
NC_007113.5_50179325	0.08333	0	0	0.0277767	0.0481106	0	0	0	0	0		No			No
NC_007113.5_50179428	0	0.5	0	0.166667	0.288675	0.41667	0.42857	0.21053	0.351923	0.122595		No			No
NC_007113.5_50179434	0	0.4	0	0.133333	0.23094	0	0	0	0	0		No			No
NC_007113.5_50179440	0	0	0	0	0	0.75	0.69231	0.52381	0.655373	0.117532		No			No
NC_007113.5_50179530	0	0	0	0	0	0.31579	0	0	0.105263	0.182321		No			No
NC_007113.5_50179683	0	0	0	0	0	0.22642	0	0	0.0754733	0.130724		No			No
NC_007113.5_5117039	0	0	0	0	0	0.47059	0	0	0.156863	0.271695		No			No
NC_007113.5_5117972	0.46154	0	0	0.153847	0.26647	0	0	0	0	0		No			No
NC_007113.5_5123210	0	0	0	0	0	0.11111	0	0	0.0370367	0.0641494		No			No
NC_007113.5_5123213	0	0.15	0	0.05	0.0866025	0	0	0	0	0		No			No
NC_007113.5_5123229	0	0	0	0	0	0.12903	0	0	0.04301	0.0744955		No			No
NC_007113.5_5123819	0	0	0	0	0	0.10526	0.11628	0	0.0738467	0.06419		No			No
NC_007113.5_5124150	0	0	0.4	0.133333	0.23094	0	0	0	0	0		No			No
NC_007113.5_5124154	0	0	0.5	0.166667	0.288675	0	0	0	0	0		No			No
NC_007113.5_5124155	0	0	0.27778	0.0925933	0.160376	0	0	0	0	0		No			No
NC_007113.5_5124163	0	0	0.29412	0.09804	0.16981	0	0	0	0	0		No			No
NC_007113.5_5124168	0	0	0.57143	0.190477	0.329915	0.22807	0.21429	0	0.147453	0.127884		No			No
NC_007113.5_5124169	0	0	0.53846	0.179487	0.31088	0.31579	0.125	0	0.14693	0.159033		No			No
NC_007113.5_5124381	0	0	0	0	0	0.33333	0	0	0.11111	0.192448		No			No
NC_007113.5_5124385	0	0	0	0	0	0.625	0	0	0.208333	0.360844		No			No
NC_007113.5_5124400	0	0	0	0	0	0.66667	0.33333	0	0.333333	0.333335		No			No
NC_007113.5_5124404	0	0	0	0	0	0.46154	0.55556	0	0.339033	0.297351		No			No
NC_007113.5_5124405	0	0	0	0	0	0.69231	0.66667	0	0.452993	0.392513		No			No
NC_007113.5_5452444	0	0	0	0	0	0	0.81818	0.6875	0.501893	0.439536		No			No
NC_007113.5_5452449	0	0	0	0	0	0	0.54545	0.6	0.381817	0.331786		No			No
NC_007113.5_5452458	0	0	0	0	0	0	0.875	0.72727	0.53409	0.468396		No			No
NC_007113.5_5452459	0	0	0	0	0	0	0.75	0.90909	0.55303	0.485499		No			No
NC_007113.5_5452460	0	0	0	0	0	0	0.875	0.90909	0.594697	0.515304		No			No
NC_007113.5_5452465	0	0	0	0	0	0	0	0.9	0.3	0.519615		No			No
NC_007113.5_5452481	0	0	0	0	0	0	0	0.83333	0.277777	0.481123		No			No
NC_007113.5_5452489	0	0	0	0	0	0	0	0.66667	0.222223	0.384902		No			No
NC_007113.5_5524831	0	0	0.25	0.0833333	0.144338	0	0	0.6	0.2	0.34641		No			No
NC_007113.5_56923428	0	0.61538	0	0.205127	0.35529	0	0	0	0	0		No			No
NC_007113.5_56923438	0	0.46154	0	0.153847	0.26647	0	0	0	0	0		No			No
NC_007113.5_56923444	0	0.88889	0	0.296297	0.513201	0	0	0	0	0		No			No
NC_007113.5_57538911	0	0	0	0	0	0	0.8	0	0.266667	0.46188		No			No
NC_007113.5_5908626	0	0	0	0	0	0.66667	0	0	0.222223	0.384902		No			No
NC_007113.5_59623224	0	0	0	0	0	0.05085	0	0	0.01695	0.0293583		No			No
NC_007113.5_59623226	0	0	0	0	0	0.26923	0	0	0.0897433	0.15544		No			No
NC_007113.5_59623230	0	0	0	0	0	0	0.34694	0.22034	0.189093	0.175568		No			No
NC_007113.5_59623344	0	0	0.02381	0.00793667	0.0137467	0	0	0	0	0		No			No
NC_007113.5_59623346	0	0	0.03175	0.0105833	0.0183309	0	0	0.03289	0.0109633	0.0189891		No			No
NC_007113.5_59623348	0	0	0.04918	0.0163933	0.0283941	0	0	0.03311	0.0110367	0.0191161		No			No
NC_007113.5_59623350	0	0	0.02459	0.00819667	0.014197	0	0	0.04459	0.0148633	0.025744		No			No
NC_007113.5_59623352	0	0	0.03077	0.0102567	0.0177651	0	0	0	0	0		No			No
NC_007113.5_59623360	0	0	0.02083	0.00694333	0.0120262	0	0	0	0	0		No			No
NC_007113.5_60000561	0	0	0	0	0	0	0	0.07692	0.02564	0.0444098		No			No
NC_007113.5_60000565	0	0	0	0	0	0	0.22	0.10938	0.109793	0.110001		No			No
NC_007113.5_60000566	0	0	0	0	0	0.09375	0.2449	0	0.112883	0.123566		No			No
NC_007113.5_60000577	0	0	0	0	0	0	0.24074	0.10345	0.11473	0.120766		No			No
NC_007113.5_60000586	0	0	0	0	0	0.08824	0.09259	0	0.0602767	0.0522464		No			No
NC_007113.5_60000588	0	0	0	0	0	0	0.13208	0.17742	0.103167	0.0921762		No			No
NC_007113.5_60000599	0	0	0	0	0	0.18421	0.16364	0.22581	0.19122	0.0316723		No			No
NC_007113.5_60000621	0	0	0	0	0	0	0.06122	0	0.0204067	0.0353454		No			No
NC_007113.5_60000628	0	0	0	0	0	0	0	0.075	0.025	0.0433013		No			No
NC_007113.5_60000630	0	0	0	0	0	0.53846	0.22	0	0.25282	0.270726		No			No
NC_007113.5_60015670	0	0	0	0	0	0	0	0.58333	0.194443	0.336786		No			No
NC_007113.5_6698341	0.30769	0	0	0.102563	0.177645	0	0	0	0	0		No			No
NC_007113.5_7845883	0	0	0	0	0	0	0	0.36364	0.121213	0.209948		No			No
NC_007113.5_7846000	0	0	0	0	0	0	0	0.14815	0.0493833	0.0855344		No			No
NC_007113.5_7846014	0	0	0	0	0	0	0	0.44828	0.149427	0.258815		No			No
NC_007114.5_1053295	0	0.66667	0	0.222223	0.384902	0	0	0	0	0		No			No
NC_007114.5_1053299	0	0.83333	0	0.277777	0.481123	0	0	0	0	0		No			No
NC_007114.5_1053520	0	0.42857	0	0.142857	0.247435	0	0	0	0	0		No			No
NC_007114.5_1053521	0	0.57143	0	0.190477	0.329915	0	0	0	0	0		No			No
NC_007114.5_1053535	0	0.42857	0	0.142857	0.247435	0	0	0	0	0		No			No
NC_007114.5_10997259	0	0	0	0	0	0	0	0.42308	0.141027	0.244265		No			No
NC_007114.5_10997261	0	0	0	0	0	0	0	0.15385	0.0512833	0.0888253		No			No
NC_007114.5_10997352	0.10714	0	0	0.0357133	0.0618573	0.1875	0.11111	0.13793	0.145513	0.0387555		No			No
NC_007114.5_10997357	0	0	0	0	0	0	0.11538	0	0.03846	0.0666147		No			No
NC_007114.5_10997358	0	0	0.10345	0.0344833	0.0597269	0	0.12	0	0.04	0.069282		No			No
NC_007114.5_10997359	0	0	0	0	0	0	0.12	0	0.04	0.069282		No			No
NC_007114.5_10997364	0.22581	0.34615	0.46875	0.346903	0.121472	0.42857	0.32143	0.3	0.35	0.0688821		Yes			Yes
NC_007114.5_10997380	0	0	0	0	0	0	0.07692	0	0.02564	0.0444098		No			No
NC_007114.5_10997413	0	0	0.075	0.025	0.0433013	0	0.09091	0	0.0303033	0.0524869		No			No
NC_007114.5_10997414	0	0	0	0	0	0	0.1875	0.08333	0.0902767	0.0939428		No			No
NC_007114.5_10997417	0	0	0	0	0	0	0.09375	0	0.03125	0.0541266		No			No
NC_007114.5_10997419	0.20513	0.21875	0.31111	0.244997	0.0576594	0.28571	0.12121	0.42424	0.277053	0.1517		Yes			Yes
NC_007114.5_10997430	0	0.2	0.17021	0.123403	0.107903	0	0.08571	0.08108	0.0555967	0.0482037		No			No
NC_007114.5_10997468	0.07317	0.13636	0.11111	0.10688	0.0318067	0	0.20833	0	0.0694433	0.120279		Yes			No
NC_007114.5_10997537	0.05263	0.125	0.08108	0.0862367	0.0364595	0.16	0	0.17949	0.113163	0.0984856		Yes			No
NC_007114.5_10997551	0	0	0.06	0.02	0.034641	0	0	0	0	0		No			No
NC_007114.5_10997557	0.05556	0	0	0.01852	0.0320776	0.17949	0.19048	0.225	0.198323	0.0237472		No			No
NC_007114.5_12383485	0	0	0	0	0	0	0	0.66667	0.222223	0.384902		No			No
NC_007114.5_12383505	0	0	0	0	0	0	0.66667	0	0.222223	0.384902		No			No
NC_007114.5_12383513	0	0	0	0	0	0	0	0.42857	0.142857	0.247435		No			No
NC_007114.5_12383540	0	0	0	0	0	0	0	0.5	0.166667	0.288675		No			No
NC_007114.5_12383560	0.6	0.5	0	0.366667	0.321455	0	0.3	0.375	0.225	0.198431		Yes			No
NC_007114.5_12383564	0.6	0	0	0.2	0.34641	0	0.69231	0.42857	0.373627	0.34941		No			No
NC_007114.5_12383571	0.66667	0.66667	0	0.444447	0.384902	0	0.53846	0	0.179487	0.31088		Yes			No
NC_007114.5_12383572	0.5	0.42857	0	0.309523	0.270424	0	0.54545	0.85714	0.46753	0.43385		Yes			No
NC_007114.5_12383575	0	0.5	0	0.166667	0.288675	0	0.41667	0	0.13889	0.240565		No			No
NC_007114.5_12383580	0	0.375	0	0.125	0.216506	0	0.27273	0.625	0.299243	0.313342		No			No
NC_007114.5_12383582	0	0	0	0	0	0	0.27273	0	0.09091	0.157461		No			No
NC_007114.5_12383583	0.66667	0	0	0.222223	0.384902	0	0.30769	0.375	0.227563	0.199929		No			No
NC_007114.5_12383584	0.5	0	0	0.166667	0.288675	0	0.25	0	0.0833333	0.144338		No			No
NC_007114.5_12383585	0.57143	0	0	0.190477	0.329915	0	0.92308	0.77778	0.566953	0.496342		No			No
NC_007114.5_12383598	0.27273	0.57143	0	0.281387	0.285813	0	0.3125	0.36364	0.22538	0.196853		Yes			No
NC_007114.5_12383617	0.2	0	0	0.0666667	0.11547	0	0	0	0	0		No			No
NC_007114.5_12383626	0.75	0.5	0.75	0.666667	0.144338	0	0.35294	0	0.117647	0.20377		Yes			No
NC_007114.5_12383680	0.36364	0.46154	0.45455	0.426577	0.0546167	0.55556	0	0.58333	0.37963	0.329062		Yes			No
NC_007114.5_12383684	0.33333	0.33333	0	0.22222	0.192448	0.55556	0.36364	0.41667	0.44529	0.0991093		Yes			No
NC_007114.5_12383696	0	0.2	0	0.0666667	0.11547	0	0	0	0	0		No			No
NC_007114.5_12383698	0.13636	0	0.26667	0.134343	0.133346	0.375	0.3	0	0.225	0.198431		No			No
NC_007114.5_12430791	0	0.57143	0	0.190477	0.329915	0	0	0	0	0		No			No
NC_007114.5_12974326	0.9878	0	0.99476	0.660853	0.572326	0	0	0	0	0		No			No
NC_007114.5_12974327	0.95758	0.95333	0.94764	0.95285	0.00498735	0.96599	0.92258	0.96257	0.95038	0.0241362		Yes			Yes
NC_007114.5_12974340	0.05584	0.04918	0.03433	0.04645	0.0110118	0.08571	0.06322	0.10268	0.08387	0.0197942		Yes			Yes
NC_007114.5_12974342	0.27805	0.2	0.24603	0.24136	0.039234	0.29944	0.29609	0.30493	0.300153	0.00446296		Yes			Yes
NC_007114.5_12974348	0.28704	0.31	0.28185	0.292963	0.0149807	0.21143	0.34225	0.24017	0.264617	0.068751		Yes			Yes
NC_007114.5_12974356	0	0.03431	0.01176	0.0153567	0.0174355	0.03297	0.02703	0.01389	0.02463	0.00976379		No			No
NC_007114.5_12974358	0.05909	0	0.03162	0.0302367	0.0295693	0.0442	0.03297	0.02857	0.0352467	0.00805988		No			No
NC_007114.5_12974363	0.61682	0.69231	0.62016	0.643097	0.0426527	0.65746	0.67978	0.64929	0.662177	0.0157828		Yes			Yes
NC_007114.5_12974369	0.03791	0.08556	0.04743	0.0569667	0.0252159	0.02874	0.08889	0.05714	0.0582567	0.0300905		Yes			Yes
NC_007114.5_12974380	0.32995	0.29189	0.46414	0.361993	0.0904853	0.4527	0.46914	0.42347	0.448437	0.0231316		Yes			Yes
NC_007114.5_12974442	0.94203	0.9359	0.98266	0.95353	0.0254128	0.91111	0.96241	0.99471	0.956077	0.0421583		Yes			Yes
NC_007114.5_12974443	0.41304	0.38365	0.38462	0.39377	0.0166954	0.48889	0.44776	0.4734	0.470017	0.0207727		Yes			Yes
NC_007114.5_12974444	0.08696	0.12102	0.07386	0.0939467	0.0243439	0.1087	0.1194	0.05263	0.0935767	0.0358622		Yes			Yes
NC_007114.5_12974447	0.04225	0.03185	0.03867	0.03759	0.00528345	0.12245	0.02174	0.03093	0.0583733	0.0556819		Yes			Yes
NC_007114.5_12974459	0.59055	0.65693	0.55429	0.60059	0.0520514	0.65957	0.70992	0.60753	0.659007	0.0511973		Yes			Yes
NC_007114.5_12974460	0.28571	0.39007	0.31667	0.330817	0.053599	0.31915	0.41791	0.44022	0.392427	0.0644324		Yes			Yes
NC_007114.5_12974461	0.07031	0.1338	0.10056	0.101557	0.0317567	0.14894	0.08088	0.10811	0.112643	0.0342557		Yes			Yes
NC_007114.5_12974468	0.12	0.05369	0.10753	0.09374	0.0352403	0.10204	0.08088	0.18593	0.12295	0.0555589		Yes			Yes
NC_007114.5_12974470	0.08397	0.06452	0.03209	0.0601933	0.0262092	0.06863	0.08209	0.0534	0.06804	0.0143541		Yes			Yes
NC_007114.5_12974484	0	0.03289	0	0.0109633	0.0189891	0	0.03448	0.02075	0.01841	0.0173587		No			No
NC_007114.5_12974529	0	0	0	0	0	0	0.02878	0	0.00959333	0.0166161		No			No
NC_007114.5_13596063	0.70833	0.55882	0	0.422383	0.373355	0.42857	0	0	0.142857	0.247435		Yes			No
NC_007114.5_13596071	0.68	0.52941	0	0.403137	0.357154	0.38462	0	0	0.128207	0.22206		Yes			No
NC_007114.5_13596089	0	0.63158	0	0.210527	0.364643	0.5	0	0	0.166667	0.288675		No			No
NC_007114.5_13607409	0	0	0	0	0	0.32143	0	0	0.107143	0.185578		No			No
NC_007114.5_13607420	0.38889	0.48148	0.63158	0.50065	0.122475	0.82143	0.64286	0.55882	0.67437	0.134111		Yes			Yes
NC_007114.5_13607465	0	0.55556	0.13636	0.23064	0.289531	0.3	0.33333	0.33333	0.32222	0.0192431		No			No
NC_007114.5_13607466	0	0.21053	0	0.0701767	0.12155	0	0	0	0	0		No			No
NC_007114.5_13607468	0.23077	0.33333	0.15	0.238033	0.0918806	0	0	0	0	0		Yes			No
NC_007114.5_13607469	0	0.27778	0.35	0.20926	0.184787	0.45455	0.5	0.47059	0.475047	0.0230504		No			No
NC_007114.5_13607470	0.69231	0.5	0.4	0.53077	0.148564	0.5	0.57143	0.35294	0.47479	0.111405		Yes			Yes
NC_007114.5_13607474	0.53846	0.9375	0.72222	0.732727	0.199727	0	0	0	0	0		Yes			No
NC_007114.5_13607476	0	0	0.15789	0.05263	0.0911578	0	0	0.1875	0.0625	0.108253		No			No
NC_007114.5_13607486	0	0	0	0	0	0	0	0.30769	0.102563	0.177645		No			No
NC_007114.5_13607505	0	0.30769	0	0.102563	0.177645	0	0	0	0	0		No			No
NC_007114.5_13607506	0.53846	0.46154	0.4375	0.479167	0.0527376	0.33333	0.5	0.28571	0.373013	0.112522		Yes			Yes
NC_007114.5_13607507	0.38462	0.25	0.25	0.294873	0.0777229	0.33333	0	0.57143	0.301587	0.287034		Yes			No
NC_007114.5_13607508	0.23077	0.33333	0.46667	0.34359	0.118284	0.3	0.83333	0.28571	0.473013	0.312125		Yes			Yes
NC_007114.5_13607527	0	0.33333	0	0.11111	0.192448	0.23077	0	0.2	0.14359	0.125301		No			No
NC_007114.5_13607529	0.21429	0	0	0.07143	0.12372	0.28571	0	0	0.0952367	0.164955		No			No
NC_007114.5_13607540	0.41667	0.36364	0.21429	0.331533	0.104941	0	0.5	0.23529	0.245097	0.250144		Yes			No
NC_007114.5_13607541	0	0.27273	0.23077	0.167833	0.146854	0	0	0	0	0		No			No
NC_007114.5_13607543	0	0	0.26667	0.08889	0.153962	0	0	0	0	0		No			No
NC_007114.5_13607561	0	0	0	0	0	0.25	0	0	0.0833333	0.144338		No			No
NC_007114.5_13607643	0.71429	0	0	0.238097	0.412396	0.875	0	0.7619	0.545633	0.475904		No			No
NC_007114.5_13607644	0.66667	0	0.33333	0.333333	0.333335	0.5	0	0.26087	0.253623	0.250079		No			No
NC_007114.5_13607650	0.36364	0	0.63636	0.333333	0.319261	0.7	0	0.54545	0.41515	0.367741		No			No
NC_007114.5_13607657	0	0	0.23077	0.0769233	0.133235	0	0	0	0	0		No			No
NC_007114.5_13607665	0.64286	0.5	0.78571	0.642857	0.142855	0.66667	0	0.38462	0.35043	0.334647		Yes			No
NC_007114.5_13607666	0.69231	0.625	0.84615	0.721153	0.113361	0.77778	0.6	0.425	0.600927	0.176392		Yes			Yes
NC_007114.5_13607667	0.5	0	0.28571	0.261903	0.250849	0.66667	0	0.31579	0.327487	0.333489		No			No
NC_007114.5_13607668	0	0	0	0	0	0	0	0.10256	0.0341867	0.059213		No			No
NC_007114.5_13607684	0	0	0	0	0	0	0	0.08333	0.0277767	0.0481106		No			No
NC_007114.5_13607695	0	0	0.35714	0.119047	0.206195	0.36364	0	0.2	0.18788	0.182123		No			No
NC_007114.5_13617666	0	0.44444	0	0.148147	0.256598	0.4	0	0	0.133333	0.23094		No			No
NC_007114.5_13652429	0	0	0	0	0	0.47368	0	0	0.157893	0.273479		No			No
NC_007114.5_15225487	0	0.23077	0	0.0769233	0.133235	0	0	0	0	0		No			No
NC_007114.5_15225489	0	0.30769	0	0.102563	0.177645	0	0	0	0	0		No			No
NC_007114.5_15225501	0	0	0	0	0	0	0	0.6	0.2	0.34641		No			No
NC_007114.5_15225502	0	0.23077	0.66667	0.299147	0.338554	0	0	0.6	0.2	0.34641		No			No
NC_007114.5_15225755	0	0.3125	0	0.104167	0.180422	0	0	0	0	0		No			No
NC_007114.5_15225767	0	0.2	0	0.0666667	0.11547	0	0	0	0	0		No			No
NC_007114.5_15225768	0	0.3125	0.33333	0.215277	0.186726	0	0	0	0	0		No			No
NC_007114.5_15226171	0	0	0.42857	0.142857	0.247435	0	0	0.54545	0.181817	0.314916		No			No
NC_007114.5_15226172	0	0	0.71429	0.238097	0.412396	0	0	0	0	0		No			No
NC_007114.5_15226188	0	0	0.5	0.166667	0.288675	0	0	0	0	0		No			No
NC_007114.5_1553383	0.6	0	0	0.2	0.34641	0	0	0	0	0		No			No
NC_007114.5_16077906	0	0.5	0	0.166667	0.288675	0	0	0	0	0		No			No
NC_007114.5_16077919	0	0.5	0	0.166667	0.288675	0	0	0	0	0		No			No
NC_007114.5_16077920	0	0.5	0	0.166667	0.288675	0	0	0	0	0		No			No
NC_007114.5_16077921	0	0.5	0	0.166667	0.288675	0	0	0	0	0		No			No
NC_007114.5_16077938	0	0	0	0	0	0.6	0	0	0.2	0.34641		No			No
NC_007114.5_16077942	0	0	0	0	0	0.6	0	0	0.2	0.34641		No			No
NC_007114.5_16077946	0	0.42857	0	0.142857	0.247435	0	0	0	0	0		No			No
NC_007114.5_16298739	0.30233	0	0.12903	0.143787	0.151704	0	0.15	0.15789	0.10263	0.0889677		No			No
NC_007114.5_16299619	0.12	0.24242	0.33333	0.231917	0.107052	0.25532	0.29032	0.24138	0.26234	0.0252139		Yes			Yes
NC_007114.5_16299620	0.28	0.45455	0.3871	0.373883	0.0880224	0.26667	0.4375	0.46429	0.389487	0.107203		Yes			Yes
NC_007114.5_16299621	0	0	0	0	0	0	0.11765	0	0.0392167	0.0679253		No			No
NC_007114.5_16299626	0.30769	0.34375	0.41176	0.3544	0.0528461	0.39583	0.32353	0.17241	0.297257	0.114004		Yes			Yes
NC_007114.5_16299633	0	0.23333	0.30303	0.178787	0.158707	0.275	0.33333	0.25	0.28611	0.0427615		No			No
NC_007114.5_16299634	0.4	0.5	0.59375	0.497917	0.0968918	0.67568	0.73077	0.65	0.685483	0.0412678		Yes			Yes
NC_007114.5_16299635	0.41667	0.48276	0.45455	0.451327	0.0331627	0.51351	0.40741	0.42857	0.44983	0.0561542		Yes			Yes
NC_007114.5_16299639	0.13636	0.13333	0.17647	0.14872	0.0240799	0.18421	0.18519	0.2381	0.2025	0.0308344		Yes			Yes
NC_007114.5_16299640	0	0.17241	0.15152	0.107977	0.0940921	0.10811	0.2963	0.36364	0.256017	0.132442		No			No
NC_007114.5_16299648	0.25	0	0.12121	0.123737	0.125019	0.27778	0.375	0.28	0.310927	0.0555002		No			No
NC_007114.5_16299654	0	0	0	0	0	0.96875	0	0	0.322917	0.559308		No			No
NC_007114.5_16299666	0	0	0	0	0	0.08333	0.2069	0	0.0967433	0.1041		No			No
NC_007114.5_16299678	0	0	0	0	0	0	0	0.07895	0.0263167	0.0455818		No			No
NC_007114.5_16299688	0.2	0.14706	0	0.115687	0.103625	0.10526	0.12903	0.15385	0.12938	0.0242969		Yes			No
NC_007114.5_16299689	0	0	0	0	0	0	0	0.10256	0.0341867	0.059213		No			No
NC_007114.5_16299703	0	0.97436	0	0.324787	0.562547	0.94872	0	0	0.31624	0.547744		No			No
NC_007114.5_16299738	0	0.10204	0.11765	0.07323	0.0638975	0.06667	0	0.08696	0.05121	0.0454947		No			No
NC_007114.5_17354751	0	0	0	0	0	0	0	0.43243	0.144143	0.249664		No			No
NC_007114.5_17354756	0	0	0	0	0	0	0	0.5122	0.170733	0.295719		No			No
NC_007114.5_17452817	0	0	0.88889	0.296297	0.513201	0	0	0	0	0		No			No
NC_007114.5_17452879	0	0	0.57143	0.190477	0.329915	0	0	0	0	0		No			No
NC_007114.5_17452894	0	0	0.6	0.2	0.34641	0	0	0	0	0		No			No
NC_007114.5_17453184	0	0	0	0	0	0	0	0.8	0.266667	0.46188		No			No
NC_007114.5_17453185	0	0	0	0	0	0	0	0.42857	0.142857	0.247435		No			No
NC_007114.5_17453189	0	0	0.83333	0.277777	0.481123	0	0	0.77778	0.25926	0.449051		No			No
NC_007114.5_17453190	0	0	0	0	0	0	0	0.88889	0.296297	0.513201		No			No
NC_007114.5_17453233	0	0	0	0	0	0	0	0.23077	0.0769233	0.133235		No			No
NC_007114.5_17453235	0	0	0.23077	0.0769233	0.133235	0	0	0	0	0		No			No
NC_007114.5_17453240	0	0	0.2	0.0666667	0.11547	0	0	0.38462	0.128207	0.22206		No			No
NC_007114.5_17453243	0	0	0	0	0	0	0	0.46154	0.153847	0.26647		No			No
NC_007114.5_17453326	0	0	0.41667	0.13889	0.240565	0	0	0.19048	0.0634933	0.109974		No			No
NC_007114.5_17598291	0.63636	0.4375	0.5	0.52462	0.10169	0.73333	0.5	0.46154	0.564957	0.147078		Yes			Yes
NC_007114.5_17598300	0	0	0	0	0	0	0.22727	0	0.0757567	0.131214		No			No
NC_007114.5_17598310	0	0	0	0	0	0.33333	0.23077	0	0.188033	0.170725		No			No
NC_007114.5_17598318	0	0	0.83333	0.277777	0.481123	0.5	0.45455	0.53333	0.49596	0.0395451		No			No
NC_007114.5_17598594	0	0	0.6	0.2	0.34641	0	0	0	0	0		No			No
NC_007114.5_17598643	0	0	0.8	0.266667	0.46188	0	0	0	0	0		No			No
NC_007114.5_1781354	0	0	0	0	0	0	0	0.95833	0.319443	0.553292		No			No
NC_007114.5_1807762	0	0	0.5	0.166667	0.288675	0	0	0	0	0		No			No
NC_007114.5_18190670	0	0	0	0	0	0.27273	0	0	0.09091	0.157461		No			No
NC_007114.5_18190687	0	0	0	0	0	0.33333	0	0	0.11111	0.192448		No			No
NC_007114.5_18190697	0	0	0	0	0	0.66667	0	0	0.222223	0.384902		No			No
NC_007114.5_18190745	0	0	0	0	0	0.33333	0	0	0.11111	0.192448		No			No
NC_007114.5_18190756	0	0	0	0	0	0.4	0	0	0.133333	0.23094		No			No
NC_007114.5_18190761	0	0	0	0	0	0.6	0	0	0.2	0.34641		No			No
NC_007114.5_1829469	0.9	0	0	0.3	0.519615	0	0	0	0	0		No			No
NC_007114.5_18477597	0	0	0	0	0	0	0.6	0	0.2	0.34641		No			No
NC_007114.5_18477710	0	0	0	0	0	0	0.6	0	0.2	0.34641		No			No
NC_007114.5_19079548	0	0	0	0	0	0	0.03297	0	0.01099	0.0190352		No			No
NC_007114.5_19079554	0	0	0	0	0	0	0.03371	0	0.0112367	0.0194625		No			No
NC_007114.5_19998075	0.44118	0.28409	0.20988	0.311717	0.118099	0.22034	0.26667	0.2561	0.247703	0.0242795		Yes			Yes
NC_007114.5_19998076	0.05405	0.03261	0	0.0288867	0.0272167	0	0	0	0	0		Yes			No
NC_007114.5_19998079	0	0.03261	0.03571	0.0227733	0.0197831	0	0	0.04762	0.0158733	0.0274934		No			No
NC_007114.5_19998093	0.10606	0.03409	0.03704	0.0590633	0.040727	0	0	0.07792	0.0259733	0.0449871		Yes			No
NC_007114.5_19998095	0.31148	0.23377	0.27536	0.273537	0.0388871	0.34783	0.17073	0.27273	0.263763	0.0888898		Yes			Yes
NC_007114.5_19998102	0.77143	0.65306	0.69231	0.7056	0.0602937	0.45161	0.91304	0.54348	0.636043	0.244245		Yes			Yes
NC_007114.5_19998103	0.84848	0.82222	0.68	0.783567	0.0906473	0.7931	0.78261	0.75	0.775237	0.0224761		Yes			Yes
NC_007114.5_19998104	0.75758	0.77273	0.85714	0.795817	0.0536451	0.75862	0.69565	0.83721	0.763827	0.0709235		Yes			Yes
NC_007114.5_19998105	0.90625	0.86364	0.95652	0.908803	0.0464926	0.86207	0.79167	0.81395	0.822563	0.0359817		Yes			Yes
NC_007114.5_19998108	0	0.06	0	0.02	0.034641	0	0.1	0.07407	0.0580233	0.0518953		No			No
NC_007114.5_19998116	0	0	0.96875	0.322917	0.559308	0	0	0	0	0		No			No
NC_007114.5_19998119	0	0.30556	0.08571	0.130423	0.157611	0	0.16	0.15385	0.104617	0.0906529		No			No
NC_007114.5_19998130	0	0	0.08824	0.0294133	0.0509454	0	0	0	0	0		No			No
NC_007114.5_19998139	0.42857	0.55556	0.52381	0.502647	0.0660873	0	0.27778	0.42424	0.234007	0.215481		Yes			No
NC_007114.5_19998189	0	0.33333	0.44444	0.259257	0.231294	0	0	0.42857	0.142857	0.247435		No			No
NC_007114.5_19998193	0.5	0.72727	0.77778	0.66835	0.147967	0	0.76923	0	0.25641	0.444115		Yes			No
NC_007114.5_19998194	0	0.21429	0.5	0.238097	0.250849	0	0	0.5	0.166667	0.288675		No			No
NC_007114.5_19998195	0	0	0	0	0	0	0	0.33333	0.11111	0.192448		No			No
NC_007114.5_19998198	0	0.40909	0.5	0.30303	0.266339	0.66667	0.45	0.90909	0.675253	0.229665		No			No
NC_007114.5_19998199	0	0.63636	0.71429	0.450217	0.391841	0.5	0.5	0.58333	0.527777	0.0481106		No			No
NC_007114.5_19998204	0.375	0.4375	0.55556	0.45602	0.0916936	0.8125	0.48148	0.66667	0.65355	0.1659		Yes			Yes
NC_007114.5_19998205	0.19048	0.22222	0	0.137567	0.120189	0	0.24138	0.16667	0.136017	0.123575		Yes			No
NC_007114.5_19998216	0.30556	0.45	0.41379	0.389783	0.075153	0.38462	0.43902	0.32143	0.38169	0.0588497		Yes			Yes
NC_007114.5_19998218	0.13158	0.08333	0.16667	0.127193	0.0418428	0	0.09756	0.1	0.0658533	0.0570437		Yes			No
NC_007114.5_19998226	0.30233	0.33824	0.36111	0.333893	0.0296301	0.22222	0.28	0.45455	0.318923	0.120957		Yes			Yes
NC_007114.5_19998232	0.13725	0.04167	0.1	0.0929733	0.0481759	0	0.10909	0.10811	0.0724	0.0627022		Yes			No
NC_007114.5_19998234	0	0.04	0	0.0133333	0.023094	0	0.11667	0	0.03889	0.0673595		No			No
NC_007114.5_19998242	0.78333	0.87654	0.68	0.779957	0.0983134	0.90244	0.75758	0.8	0.820007	0.0744735		Yes			Yes
NC_007114.5_19998243	0.37288	0.50617	0.36538	0.41481	0.0792089	0.51163	0.47059	0.525	0.502407	0.0283534		Yes			Yes
NC_007114.5_19998247	0.98387	0	0	0.327957	0.568038	0	0	0	0	0		No			No
NC_007114.5_19998248	0.95161	0.97619	0.92593	0.951243	0.025132	0.93333	0.97101	0	0.63478	0.550058		Yes			No
NC_007114.5_19998249	0.29231	0.15054	0.08929	0.17738	0.104137	0.14583	0.14085	0	0.09556	0.0827948		Yes			No
NC_007114.5_19998532	0.19289	0.19681	0	0.1299	0.112514	0	0	0	0	0		Yes			No
NC_007114.5_21353788	0	0.66667	0.6	0.422223	0.367172	0	0	0.5	0.166667	0.288675		No			No
NC_007114.5_21353789	0	0.57143	0.5	0.357143	0.31135	0	0.57143	0.375	0.315477	0.290328		No			No
NC_007114.5_21353790	0	0.71429	0.5	0.404763	0.366545	0	0	0.375	0.125	0.216506		No			No
NC_007114.5_21353791	0	0.71429	0.4	0.37143	0.358001	0	0.85714	0	0.285713	0.49487		No			No
NC_007114.5_21353801	0	0	0	0	0	0	0	0.83333	0.277777	0.481123		No			No
NC_007114.5_21353825	0.8	0.90909	0	0.569697	0.496378	0	0.77778	0.77778	0.51852	0.449051		Yes			No
NC_007114.5_21353879	0	0.1875	0.35294	0.180147	0.176585	0	0	0	0	0		No			No
NC_007114.5_21353880	0	0	0	0	0	0	0	0.21053	0.0701767	0.12155		No			No
NC_007114.5_21353884	0.38462	0.25	0.77778	0.4708	0.274241	0	0	0.47368	0.157893	0.273479		Yes			No
NC_007114.5_21353885	0.61538	0.91667	0.72222	0.751423	0.152753	0	0.625	0.72222	0.449073	0.391935		Yes			No
NC_007114.5_21353890	0.23077	0	0	0.0769233	0.133235	0	0	0.2	0.0666667	0.11547		No			No
NC_007114.5_21353904	0.21429	0.53846	0.33333	0.362027	0.163979	0	0.42857	0.36842	0.265663	0.232029		Yes			No
NC_007114.5_21353920	0	0	0	0	0	0	0	0.16667	0.0555567	0.096227		No			No
NC_007114.5_21353929	0	0	0.25	0.0833333	0.144338	0	0	0.26316	0.08772	0.151935		No			No
NC_007114.5_21353933	0.46667	0.57143	0.35714	0.46508	0.107154	0	0	0.72222	0.24074	0.416974		Yes			No
NC_007114.5_22366901	0	0	0.11111	0.0370367	0.0641494	0	0	0	0	0		No			No
NC_007114.5_22366909	0.25926	0.13636	0.06667	0.154097	0.0975124	0.24138	0.10811	0.25	0.19983	0.0795487		Yes			Yes
NC_007114.5_22366910	0.59259	0.44444	0.35	0.462343	0.122282	0.55172	0.59459	0.58621	0.577507	0.0227216		Yes			Yes
NC_007114.5_22366911	0.29167	0.21277	0.31579	0.27341	0.0538828	0.25	0.32432	0.27586	0.283393	0.0377284		Yes			Yes
NC_007114.5_22366918	0	0.10417	0	0.0347233	0.0601426	0.14815	0	0.18519	0.111113	0.097993		No			No
NC_007114.5_22366923	0.21739	0.17391	0	0.130433	0.115032	0	0.14706	0	0.04902	0.0849051		Yes			No
NC_007114.5_22366946	0.41667	0.28571	0.42105	0.374477	0.0769054	0.375	0.425	0.34783	0.38261	0.0391438		Yes			Yes
NC_007114.5_23811280	0	0	0	0	0	0	0	0.2	0.0666667	0.11547		No			No
NC_007114.5_23811295	0	0	0	0	0	0	0	0.25	0.0833333	0.144338		No			No
NC_007114.5_23811298	0	0	0	0	0	0	0	0.25	0.0833333	0.144338		No			No
NC_007114.5_23811397	0	0	0	0	0	0	0	0.25	0.0833333	0.144338		No			No
NC_007114.5_23811400	0	0	0	0	0	0	0	0.33333	0.11111	0.192448		No			No
NC_007114.5_24039333	0	0	0	0	0	0	0	0.07547	0.0251567	0.0435726		No			No
NC_007114.5_24039334	0	0	0	0	0	0	0	0.15094	0.0503133	0.0871452		No			No
NC_007114.5_25074687	0.18261	0.19828	0.24638	0.20909	0.0332309	0.21311	0.23881	0.24051	0.23081	0.0153522		Yes			Yes
NC_007114.5_25074693	0.04762	0	0	0.0158733	0.0274934	0.03252	0	0.05195	0.0281567	0.0262484		No			No
NC_007114.5_25074696	0.04673	0	0	0.0155767	0.0269796	0	0	0.05556	0.01852	0.0320776		No			No
NC_007114.5_25074700	0.17	0.08081	0.1129	0.121237	0.0451756	0.25664	0.22581	0.19737	0.226607	0.029643		Yes			Yes
NC_007114.5_25074702	0.07477	0.06931	0.09091	0.07833	0.0112314	0.06034	0.07692	0.07792	0.0717267	0.00987381		Yes			Yes
NC_007114.5_25074703	0.37615	0.42308	0.44444	0.414557	0.0349337	0.54701	0.47761	0.41026	0.478293	0.0683776		Yes			Yes
NC_007114.5_25074706	0.62727	0.69903	0.86154	0.72928	0.120029	0.7395	0.75	0.84337	0.777623	0.0571798		Yes			Yes
NC_007114.5_25074719	0.07895	0	0.08333	0.0540933	0.0468974	0.10078	0.05128	0.09302	0.0816933	0.026623		No			No
NC_007114.5_25074758	0.09322	0.09924	0.10309	0.0985167	0.0049746	0.15789	0.07447	0.09412	0.108827	0.0436112		Yes			Yes
NC_007114.5_25074775	0.47619	0.66949	0.68182	0.609167	0.115326	0.64463	0.61176	0.75714	0.671177	0.076239		Yes			Yes
NC_007114.5_25074789	0	0	0	0	0	0.02727	0	0.04478	0.0240167	0.0225666		No			No
NC_007114.5_25074793	0.84615	0.90625	0.93651	0.896303	0.0459939	0.94382	0.89041	0.88333	0.905853	0.0330701		Yes			Yes
NC_007114.5_25074794	0.92208	0.97895	0.96825	0.956427	0.0302224	0.96591	0.94521	0.96721	0.959443	0.0123436		Yes			Yes
NC_007114.5_25074795	0.51948	0.5567	0.61905	0.565077	0.0503108	0.6087	0.7027	0.80328	0.704893	0.0973085		Yes			Yes
NC_007114.5_25074809	0.88889	0.87692	0.92683	0.897547	0.0260568	0.85714	0.96296	0.93023	0.916777	0.0541776		Yes			Yes
NC_007114.5_25074810	0.40909	0.43284	0.38095	0.407627	0.0259759	0.47761	0.31481	0.45455	0.415657	0.0880936		Yes			Yes
NC_007114.5_26753516	0.875	0	0	0.291667	0.505181	0.94118	0	0.625	0.52206	0.47896		No			No
NC_007114.5_26753640	0.89655	0	0	0.29885	0.517623	0	0	0.58333	0.194443	0.336786		No			No
NC_007114.5_26753708	0.94444	0	0	0.314813	0.545273	0	0	0.6	0.2	0.34641		No			No
NC_007114.5_26760435	0.96552	0	0	0.32184	0.557443	0.93333	0	0.64286	0.525397	0.477624		No			No
NC_007114.5_26877417	0	0	0	0	0	0	0	0.83333	0.277777	0.481123		No			No
NC_007114.5_27002569	0	0.38462	0.5	0.294873	0.261803	0.57143	0	0	0.190477	0.329915		No			No
NC_007114.5_27002571	0	0.35714	0	0.119047	0.206195	0.42857	0	0	0.142857	0.247435		No			No
NC_007114.5_27002579	0	0.23077	0	0.0769233	0.133235	0	0	0	0	0		No			No
NC_007114.5_27002581	0	0.30769	0	0.102563	0.177645	0	0	0	0	0		No			No
NC_007114.5_27002584	0	0.30769	0	0.102563	0.177645	0	0.6	0	0.2	0.34641		No			No
NC_007114.5_27002585	0	0.23077	0	0.0769233	0.133235	0	0	0	0	0		No			No
NC_007114.5_27002590	0	0.45455	0	0.151517	0.262435	0	0	0	0	0		No			No
NC_007114.5_27002591	0	0.54545	0	0.181817	0.314916	0	0	0	0	0		No			No
NC_007114.5_27002593	0	0.3	0	0.1	0.173205	0	0	0	0	0		No			No
NC_007114.5_27002594	0	0.3	0	0.1	0.173205	0	0	0	0	0		No			No
NC_007114.5_27002595	0	0.3	0	0.1	0.173205	0	0	0	0	0		No			No
NC_007114.5_27002596	0	0.3	0	0.1	0.173205	0	0	0	0	0		No			No
NC_007114.5_27002607	0	0.75	0	0.25	0.433013	0	0	0	0	0		No			No
NC_007114.5_27002611	0	0.42857	0	0.142857	0.247435	0	0	0	0	0		No			No
NC_007114.5_27002699	0	0	0.42857	0.142857	0.247435	0.71429	0	0	0.238097	0.412396		No			No
NC_007114.5_27002706	0	0.85714	0.875	0.57738	0.500105	0.85714	0	0	0.285713	0.49487		No			No
NC_007114.5_27002707	0	0.42857	0	0.142857	0.247435	0	0	0	0	0		No			No
NC_007114.5_27002735	0	0	0	0	0	0.375	0	0	0.125	0.216506		No			No
NC_007114.5_27002736	0	0	0	0	0	0.375	0	0	0.125	0.216506		No			No
NC_007114.5_27002748	0	0	0.375	0.125	0.216506	0	0	0	0	0		No			No
NC_007114.5_27846529	0	0	0	0	0	0.2	0	0	0.0666667	0.11547		No			No
NC_007114.5_27846532	0	0	0	0	0	0.4	0	0	0.133333	0.23094		No			No
NC_007114.5_27846553	0	0.63636	0	0.21212	0.367403	0.35714	0	0	0.119047	0.206195		No			No
NC_007114.5_27846555	0	0.125	0	0.0416667	0.0721688	0.21429	0	0	0.07143	0.12372		No			No
NC_007114.5_27846569	0	0.71429	0	0.238097	0.412396	0.38462	0	0	0.128207	0.22206		No			No
NC_007114.5_27846577	0	0.27273	0	0.09091	0.157461	0.27273	0	0	0.09091	0.157461		No			No
NC_007114.5_27846596	0	0.13043	0	0.0434767	0.0753038	0	0	0	0	0		No			No
NC_007114.5_29108403	0.02479	0	0	0.00826333	0.0143125	0	0	0	0	0		No			No
NC_007114.5_29108425	0	0	0	0	0	0	0.03226	0	0.0107533	0.0186253		No			No
NC_007114.5_29108427	0	0	0	0	0	0	0.03361	0	0.0112033	0.0194047		No			No
NC_007114.5_30102046	0	0.2	0.34694	0.182313	0.174145	0	0	0	0	0		No			No
NC_007114.5_30102274	0.08805	0.03286	0.07018	0.0636967	0.0281604	0.09091	0.10667	0.10791	0.10183	0.0094773		Yes			Yes
NC_007114.5_30102275	0	0.01351	0	0.00450333	0.0078	0	0	0	0	0		No			No
NC_007114.5_30102276	0.02857	0.03982	0.05618	0.0415233	0.0138836	0.06504	0.05	0.05696	0.0573333	0.00752695		Yes			Yes
NC_007114.5_30102277	0.08791	0.10044	0.07143	0.0865933	0.0145498	0.0813	0.10625	0.10625	0.0979333	0.0144049		Yes			Yes
NC_007114.5_30102288	0.46951	0.45887	0.44385	0.45741	0.0128922	0.54808	0.44231	0.45679	0.482393	0.0573452		Yes			Yes
NC_007114.5_30102289	0.79141	0.80088	0.84066	0.810983	0.0261333	0.85294	0.76623	0.8141	0.81109	0.0434333		Yes			Yes
NC_007114.5_30102294	0.56164	0.59024	0.63924	0.59704	0.0392444	0.61458	0.48667	0.55639	0.552547	0.0640416		Yes			Yes
NC_007114.5_30102297	0.38462	0.36364	0.38158	0.376613	0.0113376	0.43478	0.35766	0.38095	0.39113	0.039555		Yes			Yes
NC_007114.5_30102298	0.33803	0.32653	0.35669	0.340417	0.015221	0.5	0.43836	0.40625	0.448203	0.0476438		Yes			Yes
NC_007114.5_30102299	0.2349	0.31	0.2956	0.280167	0.0398578	0.36957	0.37415	0.34091	0.361543	0.0180151		Yes			Yes
NC_007114.5_30102308	0.12258	0.10471	0.12805	0.118447	0.0122066	0.07865	0.15108	0.14706	0.125597	0.0407067		Yes			Yes
NC_007114.5_30102309	0	0.02	0	0.00666667	0.011547	0	0	0.02857	0.00952333	0.0164949		No			No
NC_007114.5_30102330	0.6375	0.74457	0.65432	0.678797	0.0575789	0.72059	0.68243	0.71739	0.706803	0.0211685		Yes			Yes
NC_007114.5_30102359	0.20109	0.18713	0.20497	0.19773	0.00938262	0.15625	0.13475	0.22981	0.173603	0.0498493		Yes			Yes
NC_007114.5_30102360	0	0	0	0	0	0	0	0.03145	0.0104833	0.0181577		No			No
NC_007114.5_30102362	0.07065	0.06322	0.02439	0.0527533	0.0248427	0.06349	0.02083	0.06173	0.0486833	0.0241377		Yes			Yes
NC_007114.5_30102364	0.33526	0.28662	0.29054	0.30414	0.0270219	0.28571	0.32061	0.28477	0.29703	0.0204263		Yes			Yes
NC_007114.5_30102365	0.48235	0.44516	0.36986	0.432457	0.0573108	0.4386	0.41406	0.39073	0.414463	0.0239375		Yes			Yes
NC_007114.5_30102369	0.08	0.02484	0.01987	0.04157	0.033374	0	0.03175	0.05195	0.0279	0.0261881		Yes			No
NC_007114.5_30102375	0.02198	0	0	0.00732667	0.0126902	0.05172	0.03053	0.02469	0.0356467	0.0142229		No			No
NC_007114.5_30102376	0	0.01765	0.02532	0.0143233	0.0129837	0	0.02273	0	0.00757667	0.0131232		No			No
NC_007114.5_30102377	0	0.01786	0	0.00595333	0.0103115	0	0	0	0	0		No			No
NC_007114.5_30102378	0.03468	0.02381	0	0.0194967	0.0177378	0	0	0	0	0		Yes			No
NC_007114.5_30102404	0.09146	0.10857	0.10366	0.10123	0.00881003	0.125	0.02878	0.08485	0.0795433	0.048329		Yes			Yes
NC_007114.5_30102426	0.06897	0.05469	0.04762	0.0570933	0.010876	0	0	0.02727	0.00909	0.0157443		Yes			No
NC_007114.5_30102446	0.22826	0.21849	0.23894	0.228563	0.0102284	0.30769	0.13253	0.26733	0.23585	0.0917251		Yes			Yes
NC_007114.5_30102447	0.5	0.55556	0.47748	0.511013	0.0401882	0.49091	0.48193	0.61702	0.529953	0.0755355		Yes			Yes
NC_007114.5_30102457	0.71429	0.72816	0.59596	0.67947	0.0726535	0.68519	0.73973	0.75581	0.72691	0.0370143		Yes			Yes
NC_007114.5_30102460	0.50685	0.58947	0.52688	0.541067	0.0430983	0.42857	0.58571	0.52326	0.512513	0.0791193		Yes			Yes
NC_007114.5_30102461	0	0.05882	0.04301	0.0339433	0.0304401	0.07692	0	0	0.02564	0.0444098		No			No
NC_007114.5_30102469	0.58209	0.71579	0.70652	0.668133	0.0746597	0.62222	0.68182	0.71605	0.673363	0.0474832		Yes			Yes
NC_007114.5_30102484	0	0	0	0	0	0	0.07317	0.05769	0.04362	0.0385608		No			No
NC_007114.5_30102503	0.25581	0	0	0.08527	0.147692	0	0.31707	0	0.10569	0.18306		No			No
NC_007114.5_31981975	0	0	0.375	0.125	0.216506	0	0	0	0	0		No			No
NC_007114.5_36388562	0.11321	0.13953	0.12	0.124247	0.0136642	0.16327	0.325	0.33333	0.273867	0.09587		Yes			Yes
NC_007114.5_36388563	0.76471	0.82955	0.80392	0.799393	0.0326562	0.70833	0.775	0.9	0.794443	0.097303		Yes			Yes
NC_007114.5_36388564	0.68519	0.67045	0.69388	0.683173	0.0118445	0.61702	0.74359	0.89583	0.752147	0.139602		Yes			Yes
NC_007114.5_36388577	0.06349	0.0303	0.08475	0.0595133	0.027442	0.05556	0	0.11475	0.05677	0.0573846		Yes			No
NC_007114.5_36388585	0.67188	0.67033	0.52542	0.622543	0.0841148	0.66667	0.62	0.55556	0.614077	0.0557913		Yes			Yes
NC_007114.5_36388595	0.03797	0	0	0.0126567	0.021922	0.04688	0.05455	0	0.03381	0.0295304		No			No
NC_007114.5_36388690	0.3	0.4	0.30769	0.335897	0.0556481	0.3	0.4	0.46154	0.38718	0.0815295		Yes			Yes
NC_007114.5_36388691	0.67241	0.68421	0.7451	0.700573	0.03901	0.6	0.70909	0.72	0.676363	0.0663572		Yes			Yes
NC_007114.5_36388695	0.0625	0	0.09091	0.0511367	0.0465081	0.07353	0.16667	0.11765	0.119283	0.0465915		No			No
NC_007114.5_36388696	0.22222	0.14706	0.22642	0.198567	0.0446555	0.22727	0.24561	0.16981	0.21423	0.0395467		Yes			Yes
NC_007114.5_36388697	0.20635	0.13636	0.12245	0.155053	0.0449654	0.20635	0.17544	0.07273	0.151507	0.0699513		Yes			Yes
NC_007114.5_36388700	0.56452	0.62121	0.56	0.58191	0.0341098	0.63077	0.55357	0.46296	0.5491	0.0839943		Yes			Yes
NC_007114.5_36388706	0	0	0	0	0	0	0	0.05085	0.01695	0.0293583		No			No
NC_007114.5_36388712	0	0.98592	0	0.32864	0.569221	0.98182	0.89474	0.92727	0.93461	0.0440016		No			No
NC_007114.5_36388719	0	0	0.05769	0.01923	0.0333073	0	0	0	0	0		No			No
NC_007114.5_37099079	0.6	0.3	0.7	0.533333	0.208167	0	0.33333	0	0.11111	0.192448		Yes			No
NC_007114.5_37099080	0.25	0.5	0.35	0.366667	0.125831	0	0.25	0	0.0833333	0.144338		Yes			No
NC_007114.5_37099084	0.25	0	0	0.0833333	0.144338	0	0	0	0	0		No			No
NC_007114.5_37099085	0.8	0.6	0.82353	0.741177	0.122827	0	0.88889	0	0.296297	0.513201		Yes			No
NC_007114.5_37099086	0.625	0	0.8125	0.479167	0.425429	0	0.88889	0	0.296297	0.513201		No			No
NC_007114.5_37099094	0	0	0.27273	0.09091	0.157461	0	0	0	0	0		No			No
NC_007114.5_37099095	0.1875	0	0	0.0625	0.108253	0	0	0	0	0		No			No
NC_007114.5_37099099	0.76471	0	0.66667	0.477127	0.416101	0	0	0	0	0		No			No
NC_007114.5_37099227	0.375	0.5	0.66667	0.51389	0.14633	0	0.5	0	0.166667	0.288675		Yes			No
NC_007114.5_37099235	0	0.33333	0.5	0.277777	0.254587	0	0.8	0	0.266667	0.46188		No			No
NC_007114.5_37099256	0	0.4	0.3	0.233333	0.208167	0	0	0	0	0		No			No
NC_007114.5_37099259	0	0	0.9	0.3	0.519615	0	0	0	0	0		No			No
NC_007114.5_37099260	0.66667	0.54545	0.7	0.637373	0.0813336	0	0	0	0	0		Yes			No
NC_007114.5_39256951	0	0	0.11111	0.0370367	0.0641494	0	0.16667	0	0.0555567	0.096227		No			No
NC_007114.5_39256959	0.86667	0.84211	0.84	0.849593	0.0148264	0.8	0.91304	0.77778	0.830273	0.0725339		Yes			Yes
NC_007114.5_39256962	0.375	0.38889	0.41667	0.39352	0.0212173	0.66667	0.45833	0.22222	0.449073	0.22237		Yes			Yes
NC_007114.5_39256965	0.35714	0.29412	0.16667	0.272643	0.0970342	0	0.32	0.29412	0.204707	0.177753		Yes			No
NC_007114.5_39256966	0.92857	0.875	0.875	0.892857	0.0309287	0.66667	0.875	0.88235	0.808007	0.122456		Yes			Yes
NC_007114.5_39256967	0	0.9375	0.70833	0.54861	0.488732	0	0.91304	0.94118	0.618073	0.535452		No			No
NC_007114.5_39256973	0.33333	0.42857	0.29167	0.35119	0.0701758	0.44444	0.25	0.625	0.439813	0.187543		Yes			Yes
NC_007114.5_39256974	0.46667	0.45455	0.52	0.480407	0.0348202	0.44444	0.54167	0.5	0.49537	0.0487801		Yes			Yes
NC_007114.5_39256996	0.92857	0.82143	0.85185	0.867283	0.0552122	0	0.91667	0.82143	0.579367	0.504001		Yes			No
NC_007114.5_39257017	0.25	0.33333	0	0.194443	0.173471	0.8	0.42105	0.11538	0.445477	0.342963		Yes			No
NC_007114.5_39257019	0.25	0.33333	0	0.194443	0.173471	0.8	0.40909	0.10714	0.438743	0.347381		Yes			No
NC_007114.5_39257271	0	0.33333	0.3	0.21111	0.183585	0	0	0	0	0		No			No
NC_007114.5_39257272	0	0.44444	0.45455	0.299663	0.259565	0	0	0	0	0		No			No
NC_007114.5_39257282	0	0	0.33333	0.11111	0.192448	0	0.25	0	0.0833333	0.144338		No			No
NC_007114.5_39257283	0	0	0.33333	0.11111	0.192448	0	0.33333	0.1875	0.17361	0.167099		No			No
NC_007114.5_39257292	0	0.33333	0	0.11111	0.192448	0	0	0.16667	0.0555567	0.096227		No			No
NC_007114.5_39257293	0.6	0.75	0.83333	0.727777	0.118242	0	0.55556	0.44444	0.333333	0.293973		Yes			No
NC_007114.5_39257294	0.8	0	0.71429	0.504763	0.439234	0	0.77778	0.94444	0.574073	0.504097		No			No
NC_007114.5_39257301	0	0.875	0.875	0.583333	0.505181	0	0.71429	0.89474	0.536343	0.473169		No			No
NC_007114.5_39257309	0	0	0.66667	0.222223	0.384902	0	0.5	0.55556	0.351853	0.305978		No			No
NC_007114.5_39257315	0	0.57143	0.44444	0.338623	0.300052	0	0	0.44444	0.148147	0.256598		No			No
NC_007114.5_39257316	0	0	0.33333	0.11111	0.192448	0	0	0.33333	0.11111	0.192448		No			No
NC_007114.5_39257325	0	0.85714	0	0.285713	0.49487	0	0	0.5	0.166667	0.288675		No			No
NC_007114.5_39257339	0	0.66667	0.4	0.355557	0.33555	0.8	0	0.66667	0.48889	0.428607		No			No
NC_007114.5_39257357	0	0	0	0	0	0	0	0.1875	0.0625	0.108253		No			No
NC_007114.5_39602664	0	0	0	0	0	0.63265	0	0	0.210883	0.365261		No			No
NC_007114.5_39606668	0	0	0	0	0	0.98571	0	0	0.32857	0.5691		No			No
NC_007114.5_39606817	0	0	0	0	0	0.37879	0	0	0.126263	0.218695		No			No
NC_007114.5_39607065	0	0	0	0	0	0.875	0	0	0.291667	0.505181		No			No
NC_007114.5_39961914	0	0.2	0.25	0.15	0.132288	0	0	0.35294	0.117647	0.20377		No			No
NC_007114.5_39961917	0	0	0	0	0	0	0	0.58824	0.19608	0.339621		No			No
NC_007114.5_39961929	0	0	0	0	0	0	0	0.25	0.0833333	0.144338		No			No
NC_007114.5_40201868	0	0	0	0	0	0	0	0.23077	0.0769233	0.133235		No			No
NC_007114.5_40201892	0	0.42857	0	0.142857	0.247435	0	0	0.66667	0.222223	0.384902		No			No
NC_007114.5_40202017	0	0	0	0	0	0	0	0.6	0.2	0.34641		No			No
NC_007114.5_40202019	0	0	0	0	0	0	0	0.6	0.2	0.34641		No			No
NC_007114.5_40202020	0	0	0	0	0	0	0	0.5	0.166667	0.288675		No			No
NC_007114.5_40202027	0	0	0	0	0	0	0	0.85714	0.285713	0.49487		No			No
NC_007114.5_40202039	0	0	0	0	0	0	0	0.375	0.125	0.216506		No			No
NC_007114.5_40202046	0	0	0	0	0	0	0	0.375	0.125	0.216506		No			No
NC_007114.5_40202047	0	0	0	0	0	0	0	0.5	0.166667	0.288675		No			No
NC_007114.5_40202084	0	0.8	0	0.266667	0.46188	0	0	0.81818	0.272727	0.472376		No			No
NC_007114.5_40202086	0	0	0	0	0	0	0	0.27273	0.09091	0.157461		No			No
NC_007114.5_40202089	0	0	0	0	0	0	0	0.36364	0.121213	0.209948		No			No
NC_007114.5_45754442	0	0.22857	0.19231	0.140293	0.122843	0	0.30435	0.13793	0.147427	0.152397		No			No
NC_007114.5_45754443	0	0.21212	0	0.0707067	0.122468	0.1875	0.19048	0.14286	0.173613	0.0266748		No			No
NC_007114.5_45754444	0.29412	0.18182	0.16667	0.214203	0.0696232	0.1875	0.2381	0.14286	0.189487	0.0476511		Yes			Yes
NC_007114.5_45754445	0.3	0.39394	0.20833	0.300757	0.0928073	0.4375	0.2381	0.35714	0.344247	0.100323		Yes			Yes
NC_007114.5_45754449	0.15	0.08571	0	0.07857	0.0752545	0	0	0	0	0		Yes			No
NC_007114.5_45754454	0.14286	0.11765	0.13636	0.13229	0.0130885	0.17647	0.16667	0.1	0.147713	0.0416105		Yes			Yes
NC_007114.5_45754455	0.2	0.11765	0.14286	0.153503	0.0421941	0.16667	0.20833	0.19355	0.189517	0.0211208		Yes			Yes
NC_007114.5_45754456	0	0	0	0	0	0	0	0.21875	0.0729167	0.126295		No			No
NC_007114.5_45754459	0	0	0	0	0	0	0	0.09677	0.0322567	0.0558702		No			No
NC_007114.5_45754464	0.5	0.43902	0.27586	0.40496	0.115887	0.22222	0.48276	0.42857	0.37785	0.137476		Yes			Yes
NC_007114.5_45754473	0	0.85714	0.74074	0.532627	0.464925	0	0.84848	0.91429	0.58759	0.509931		No			No
NC_007114.5_45754483	0.5	0.38235	0.51515	0.465833	0.0726944	0.38889	0.375	0.54054	0.43481	0.0918279		Yes			Yes
NC_007114.5_45754490	0.18182	0.23684	0.33333	0.250663	0.0766951	0.15789	0.31429	0.30769	0.259957	0.0884539		Yes			Yes
NC_007114.5_45754491	0.33333	0.36111	0.5	0.398147	0.0892945	0.26316	0.52941	0.33333	0.3753	0.137998		Yes			Yes
NC_007114.5_45754494	0.34211	0.36364	0.44186	0.382537	0.0524912	0.2	0.22222	0.25581	0.22601	0.0280974		Yes			Yes
NC_007114.5_45754505	0.59524	0.51282	0.66667	0.591577	0.0769904	0.52381	0.57447	0.44444	0.51424	0.0655411		Yes			Yes
NC_007114.5_45754520	0	0	0.10714	0.0357133	0.0618573	0	0	0	0	0		No			No
NC_007114.5_45754526	0.15873	0.10204	0.11111	0.12396	0.0304513	0.09091	0.06849	0.04918	0.0695267	0.0208843		Yes			Yes
NC_007114.5_45754538	0.26562	0.26316	0.28358	0.270787	0.0111474	0.29032	0.28	0.21875	0.263023	0.0386875		Yes			Yes
NC_007114.5_45754542	0.37097	0.44444	0.49231	0.435907	0.0611184	0.4	0.5	0.27119	0.390397	0.114707		Yes			Yes
NC_007114.5_45754548	0	0	0.0597	0.0199	0.0344678	0	0	0.04762	0.0158733	0.0274934		No			No
NC_007114.5_45754559	0.39655	0.46479	0.50769	0.456343	0.0560494	0.40625	0.51316	0.4	0.439803	0.0636056		Yes			Yes
NC_007114.5_45754567	0.21818	0.26866	0.32759	0.271477	0.0547594	0.34375	0.25676	0.17647	0.258993	0.0836624		Yes			Yes
NC_007114.5_45754575	0.05172	0	0.05085	0.03419	0.0296126	0	0	0	0	0		No			No
NC_007114.5_45754576	0	0	0.05085	0.01695	0.0293583	0	0	0	0	0		No			No
NC_007114.5_45754580	0	0	0	0	0	0	0.04167	0	0.01389	0.0240582		No			No
NC_007114.5_45754598	0	0	0	0	0	0	0	0.05882	0.0196067	0.0339597		No			No
NC_007114.5_45754599	0	0	0	0	0	0	0.0566	0	0.0188667	0.032678		No			No
NC_007114.5_45754600	0	0	0	0	0	0	0	0.06	0.02	0.034641		No			No
NC_007114.5_45754664	0	0.05	0	0.0166667	0.0288675	0	0.06977	0	0.0232567	0.0402817		No			No
NC_007114.5_45754674	0.08772	0.04688	0	0.0448667	0.0438946	0	0.07143	0.08333	0.0515867	0.0450698		Yes			No
NC_007114.5_45754684	0.10714	0.17143	0.13889	0.139153	0.0321458	0	0.09091	0.11628	0.0690633	0.061141		Yes			No
NC_007114.5_45754691	0.07273	0.07143	0.12121	0.0884567	0.0283727	0	0	0	0	0		Yes			No
NC_007114.5_45754699	0.05769	0.04478	0	0.0341567	0.0302766	0.09091	0	0	0.0303033	0.0524869		Yes			No
NC_007114.5_45754704	0.45283	0.20833	0.24242	0.301193	0.132423	0.18182	0.3125	0.28571	0.26001	0.0690267		Yes			Yes
NC_007114.5_45754705	0.26	0.17143	0.375	0.26881	0.102071	0.16129	0.22917	0.2439	0.211453	0.0440626		Yes			Yes
NC_007114.5_45754712	0.46154	0.21538	0.33333	0.33675	0.123116	0.28571	0.19565	0.26667	0.249343	0.0474643		Yes			Yes
NC_007114.5_45754713	0.4359	0.20312	0.30303	0.314017	0.116778	0.2963	0.23913	0.1875	0.240977	0.0544235		Yes			Yes
NC_007114.5_45754718	0	0.04839	0.12903	0.05914	0.0651833	0	0	0	0	0		No			No
NC_007114.5_45754726	0	0	0.1	0.0333333	0.057735	0	0	0	0	0		No			No
NC_007114.5_45754727	0.2	0.06154	0.2	0.153847	0.0799399	0	0.14286	0.1875	0.11012	0.0979438		Yes			No
NC_007114.5_45754735	0	0.04839	0	0.01613	0.027938	0	0.06977	0	0.0232567	0.0402817		No			No
NC_007114.5_45754736	0.13793	0.16949	0.19231	0.166577	0.0273068	0.15	0.19048	0.35484	0.231773	0.108484		Yes			Yes
NC_007114.5_45754737	0.23333	0.18644	0.16667	0.19548	0.0342371	0.15789	0.21429	0.4	0.257393	0.12668		Yes			Yes
NC_007114.5_45754740	0	0.04615	0	0.0153833	0.0266447	0	0.075	0	0.025	0.0433013		No			No
NC_007114.5_45754748	0.10714	0.21875	0	0.10863	0.109383	0.14286	0.07692	0.29412	0.1713	0.111358		Yes			No
NC_007114.5_45754749	0.10714	0.24242	0	0.11652	0.121482	0	0.12195	0.40625	0.176067	0.208462		Yes			No
NC_007114.5_45754755	0	0.04615	0	0.0153833	0.0266447	0	0	0.09375	0.03125	0.0541266		No			No
NC_007114.5_45754756	0.12121	0.18182	0.12	0.14101	0.0353477	0.13636	0.075	0.22857	0.146643	0.0772997		Yes			Yes
NC_007114.5_45754757	0.125	0.12121	0	0.08207	0.0711	0.2	0	0.20588	0.135293	0.117204		Yes			No
NC_007114.5_45754758	0	0.17391	0	0.05797	0.100407	0.25	0.075	0.14706	0.157353	0.0879529		No			No
NC_007114.5_45754766	0.13158	0.1746	0	0.10206	0.0909663	0.18182	0.17073	0.13793	0.163493	0.0228224		Yes			No
NC_007114.5_45754767	0.35135	0.32308	0.25926	0.31123	0.0471748	0.28571	0.35135	0.37037	0.33581	0.0444179		Yes			Yes
NC_007114.5_45754768	0.26316	0.25758	0.14286	0.2212	0.0679018	0.14286	0.15	0.21429	0.16905	0.0393413		Yes			Yes
NC_007114.5_45754769	0.20588	0.23529	0.13793	0.193033	0.0499352	0	0.2	0.27586	0.15862	0.142509		Yes			No
NC_007114.5_45754772	0.09756	0.13514	0	0.0775667	0.0697532	0	0.06977	0	0.0232567	0.0402817		Yes			No
NC_007114.5_45754782	0.45238	0.37333	0.43243	0.41938	0.041109	0.35484	0.40816	0.325	0.362667	0.0421288		Yes			Yes
NC_007114.5_45754785	0.21739	0.20253	0.10811	0.17601	0.0592707	0.18519	0.15686	0.325	0.22235	0.090019		Yes			Yes
NC_007114.5_45754789	0.22449	0.17857	0.18421	0.195757	0.0250431	0.12	0.14286	0.41463	0.22583	0.163905		Yes			Yes
NC_007114.5_45754790	0.20408	0.27381	0.28205	0.253313	0.0428359	0.33333	0.30357	0.46341	0.36677	0.0850052		Yes			Yes
NC_007114.5_45754791	0.28571	0.22353	0.12195	0.210397	0.0826662	0.36	0.24561	0.20513	0.270247	0.0803206		Yes			Yes
NC_007114.5_45754792	0.22917	0.22222	0.1	0.183797	0.0726532	0.28571	0.22034	0.21951	0.241853	0.0379833		Yes			Yes
NC_007114.5_45754795	0	0.09412	0.0625	0.0522067	0.0478968	0	0.05	0.08696	0.0456533	0.0436426		No			No
NC_007114.5_45754799	0.14706	0.21277	0.33962	0.23315	0.0978844	0.42857	0.2459	0.26	0.31149	0.101639		Yes			Yes
NC_007114.5_45754800	0.14925	0.2234	0.22642	0.19969	0.0437084	0.41935	0.27419	0.39216	0.3619	0.0771661		Yes			Yes
NC_007114.5_45754803	0	0.10112	0.1129	0.07134	0.0620624	0.1875	0.09524	0.2	0.160913	0.0572172		No			No
NC_007114.5_45754808	0.125	0.19318	0.13846	0.152213	0.0361109	0.17647	0.15493	0.2623	0.1979	0.0568024		Yes			Yes
NC_007114.5_45754818	0.21538	0.15294	0.20548	0.191267	0.0335589	0.26087	0.18462	0.3125	0.252663	0.0643338		Yes			Yes
NC_007114.5_45754819	0.04478	0.10588	0.0641	0.0715867	0.0312304	0.11111	0.0597	0.15	0.106937	0.0452944		Yes			Yes
NC_007114.5_47399617	0	0	0	0	0	0	0.18519	0	0.06173	0.106919		No			No
NC_007114.5_47492546	0	0	0	0	0	0	0	0.16667	0.0555567	0.096227		No			No
NC_007114.5_47492552	0	0	0	0	0	0	0	0.1087	0.0362333	0.062758		No			No
NC_007114.5_47492553	0	0	0	0	0	0	0	0.1087	0.0362333	0.062758		No			No
NC_007114.5_47492554	0	0	0	0	0	0	0	0.12766	0.0425533	0.0737045		No			No
NC_007114.5_47492555	0	0	0	0	0	0	0	0.06667	0.0222233	0.0384919		No			No
NC_007114.5_47492657	0	0	0	0	0	0	0	0.06667	0.0222233	0.0384919		No			No
NC_007114.5_47492677	0	0	0	0	0	0	0	0.05	0.0166667	0.0288675		No			No
NC_007114.5_4806967	0	0	0	0	0	0	0.3	0	0.1	0.173205		No			No
NC_007114.5_50618303	0	0	0	0	0	0	0	0.875	0.291667	0.505181		No			No
NC_007114.5_50618333	0	0	0	0	0	0	0	0.41667	0.13889	0.240565		No			No
NC_007114.5_50618349	0	0	0	0	0	0	0	0.41667	0.13889	0.240565		No			No
NC_007114.5_50618350	0	0.33333	0	0.11111	0.192448	0	0	0	0	0		No			No
NC_007114.5_50618351	0	0.33333	0	0.11111	0.192448	0	0	0.38462	0.128207	0.22206		No			No
NC_007114.5_50618352	0	0.44444	0	0.148147	0.256598	0	0	0.28571	0.0952367	0.164955		No			No
NC_007114.5_50618415	0	0	0	0	0	0	0	0.10345	0.0344833	0.0597269		No			No
NC_007114.5_50618429	0	0.12	0	0.04	0.069282	0	0	0.28125	0.09375	0.16238		No			No
NC_007114.5_50618432	0	0.32	0	0.106667	0.184752	0	0	0.48387	0.16129	0.279362		No			No
NC_007114.5_50618433	0	0	0	0	0	0	0	0.28125	0.09375	0.16238		No			No
NC_007114.5_50618434	0	0	0	0	0	0	0	0.15152	0.0505067	0.0874801		No			No
NC_007114.5_5153677	0	0	0	0	0	0.625	0	0	0.208333	0.360844		No			No
NC_007114.5_5153680	0	0	0	0	0	0.65217	0	0	0.21739	0.376531		No			No
NC_007114.5_5163510	0	0	0	0	0	0.30769	0	0	0.102563	0.177645		No			No
NC_007114.5_53523690	0	0	0	0	0	0	0	0.5	0.166667	0.288675		No			No
NC_007114.5_55688145	0.875	0	0	0.291667	0.505181	0.69231	0.81818	0	0.503497	0.440559		No			No
NC_007114.5_55688187	0.23077	0	0	0.0769233	0.133235	0.2	0	0	0.0666667	0.11547		No			No
NC_007114.5_55688194	0	0	0.43478	0.144927	0.25102	0.33333	0.45833	0.40741	0.39969	0.0628566		No			No
NC_007114.5_55688196	0	0	0	0	0	0	0	0.09091	0.0303033	0.0524869		No			No
NC_007114.5_55688197	0	0.06383	0	0.0212767	0.0368523	0	0	0.17647	0.0588233	0.101885		No			No
NC_007114.5_55688205	0	0.18367	0	0.0612233	0.106042	0	0.15385	0.08824	0.0806967	0.0772019		No			No
NC_007114.5_55688206	0	0.12245	0.16	0.09415	0.08367	0	0	0.08108	0.0270267	0.0468116		No			No
NC_007114.5_55688208	0.85714	0.8125	0.84	0.836547	0.0225195	0.83333	0.78571	0.88889	0.835977	0.0516409		Yes			Yes
NC_007114.5_55688209	0.33333	0.46939	0.43478	0.4125	0.0707134	0.33333	0.40741	0.35135	0.36403	0.0386335		Yes			Yes
NC_007114.5_55688219	0	0.28261	0.28	0.187537	0.162417	0.19048	0.26471	0.17073	0.20864	0.049552		No			No
NC_007114.5_55688222	0	0.08333	0	0.0277767	0.0481106	0	0	0	0	0		No			No
NC_007114.5_55688223	0.21429	0.3125	0.46429	0.33036	0.125953	0.27273	0.22222	0.18182	0.22559	0.0455486		Yes			Yes
NC_007114.5_55688224	0	0	0	0	0	0	0.08333	0.06667	0.05	0.0440952		No			No
NC_007114.5_55688229	0.74074	0.63636	0.54167	0.63959	0.0995743	0.72	0.82353	0.72093	0.75482	0.0595064		Yes			Yes
NC_007114.5_55688230	0	0	0.12	0.04	0.069282	0.12	0	0	0.04	0.069282		No			No
NC_007114.5_55688232	0	0	0.17391	0.05797	0.100407	0	0	0.06667	0.0222233	0.0384919		No			No
NC_007114.5_55688238	0.125	0	0	0.0416667	0.0721688	0	0	0	0	0		No			No
NC_007114.5_55688240	0	0	0	0	0	0	0	0.08333	0.0277767	0.0481106		No			No
NC_007114.5_55688253	0.15	0.16364	0.21212	0.175253	0.0326478	0.21429	0	0.13043	0.114907	0.107985		Yes			No
NC_007114.5_55688257	0	0	0	0	0	0	0.11765	0	0.0392167	0.0679253		No			No
NC_007114.5_55688259	0.13953	0.05357	0.11111	0.101403	0.0437943	0.11765	0.08571	0	0.0677867	0.0608384		Yes			No
NC_007114.5_55688262	0.17073	0.33333	0.125	0.209687	0.109492	0.29032	0.32258	0.16279	0.258563	0.084496		Yes			Yes
NC_007114.5_55688263	0.07317	0	0	0.02439	0.0422447	0	0.09375	0.08889	0.06088	0.0527796		No			No
NC_007114.5_55688267	0.90698	0	0	0.302327	0.523645	0.96875	0	0	0.322917	0.559308		No			No
NC_007114.5_55688269	0.26667	0.17308	0.31429	0.251347	0.0718413	0.29412	0.35294	0.24	0.295687	0.0564863		Yes			Yes
NC_007114.5_55688278	0.10769	0.0641	0	0.0572633	0.0541695	0	0.14286	0.05405	0.0656367	0.0721314		Yes			No
NC_007114.5_55688286	0	0	0.05	0.0166667	0.0288675	0	0	0	0	0		No			No
NC_007114.5_55688292	0.05797	0	0.04545	0.0344733	0.030504	0	0	0	0	0		No			No
NC_007114.5_55688324	0	0	0.05085	0.01695	0.0293583	0	0.08197	0	0.0273233	0.0473254		No			No
NC_007114.5_55688328	0.08163	0.10714	0.10345	0.0974067	0.013787	0.07547	0	0.05263	0.0427	0.0387025		Yes			No
NC_007114.5_55688346	0.2	0.12	0	0.106667	0.100664	0.07843	0.1129	0	0.0637767	0.0578588		Yes			No
NC_007114.5_55688348	0	0	0.06122	0.0204067	0.0353454	0.13462	0.04839	0	0.0610033	0.0681906		No			No
NC_007114.5_55688355	0	0	0.06383	0.0212767	0.0368523	0.12245	0	0.10811	0.0768533	0.066942		No			No
NC_007114.5_55688357	0.16327	0.13846	0.25	0.18391	0.0585645	0.30612	0.2	0.27027	0.258797	0.0539823		Yes			Yes
NC_007114.5_55688469	0.51111	0.44444	0.6383	0.531283	0.0984919	0.7907	0.61017	0.65909	0.686653	0.0933679		Yes			Yes
NC_007114.5_55688470	0	0	0.08511	0.02837	0.0491383	0	0	0	0	0		No			No
NC_007114.5_55688485	0.40541	0.48387	0.6087	0.499327	0.102523	0.53846	0.48214	0.62222	0.547607	0.0704865		Yes			Yes
NC_007114.5_55688486	0.10256	0.12698	0.19565	0.14173	0.048266	0.25	0.23636	0.21739	0.234583	0.0163774		Yes			Yes
NC_007114.5_55688490	0.69444	0.57576	0.77778	0.68266	0.101524	0.51429	0.50943	0.58696	0.536893	0.043427		Yes			Yes
NC_007114.5_55688491	0.33333	0.23529	0.44444	0.337687	0.104643	0.375	0.25926	0.39583	0.343363	0.0735765		Yes			Yes
NC_007114.5_55688492	0.10526	0.08955	0.26667	0.153827	0.0980404	0.30303	0.12727	0.36735	0.265883	0.124276		Yes			Yes
NC_007114.5_55688501	0.08	0	0	0.0266667	0.046188	0	0	0.06	0.02	0.034641		No			No
NC_007114.5_55688505	0.15094	0.14925	0	0.100063	0.0866615	0.16667	0.17308	0	0.11325	0.0981297		Yes			No
NC_007114.5_55688506	0	0	0	0	0	0.13636	0	0	0.0454533	0.0787275		No			No
NC_007114.5_55688511	0	0	0.05769	0.01923	0.0333073	0	0	0	0	0		No			No
NC_007114.5_55688620	0	0	0.11628	0.03876	0.0671343	0	0	0	0	0		No			No
NC_007114.5_55688650	0	0	0	0	0	0	0	0.28571	0.0952367	0.164955		No			No
NC_007114.5_55688697	0	0	0.72727	0.242423	0.41989	0	0	0.58333	0.194443	0.336786		No			No
NC_007114.5_55688698	0	0.57143	0.80952	0.460317	0.416041	0	0	0.75	0.25	0.433013		No			No
NC_007114.5_55688699	0	0	0.19048	0.0634933	0.109974	0	0	0	0	0		No			No
NC_007114.5_55688701	0	0	0.2	0.0666667	0.11547	0	0	0.41667	0.13889	0.240565		No			No
NC_007114.5_55688703	0	0.23077	0.16667	0.13248	0.119124	0	0	0.4	0.133333	0.23094		No			No
NC_007114.5_55688721	0	0	0.66667	0.222223	0.384902	0	0	0.5	0.166667	0.288675		No			No
NC_007114.5_55688739	0	0.57143	0.875	0.482143	0.444281	0	0	0.66667	0.222223	0.384902		No			No
NC_007114.5_55688754	0	0	0	0	0	0	0	0.66667	0.222223	0.384902		No			No
NC_007114.5_55688757	0	0	0	0	0	0	0	0.8	0.266667	0.46188		No			No
NC_007114.5_55724849	0.68421	0.41176	0.94737	0.681113	0.267818	0.61905	0.25	0.68966	0.51957	0.236109		Yes			Yes
NC_007114.5_55724859	0.69565	0.40625	0.95	0.683967	0.272063	0.63636	0.29167	0.64516	0.524397	0.201595		Yes			Yes
NC_007114.5_55724875	0.16	0	0	0.0533333	0.092376	0.14286	0.13793	0.09375	0.124847	0.0270431		No			No
NC_007114.5_55724879	0.72	0.65714	0.72	0.699047	0.0362922	0.78947	0.65217	0.64286	0.694833	0.0820898		Yes			Yes
NC_007114.5_55724880	0.76	0.74286	0.72	0.740953	0.020068	0.8	0.58333	0.75	0.71111	0.11345		Yes			Yes
NC_007114.5_55724904	0.71429	0.55814	0.68182	0.651417	0.0823953	0.73077	0.55882	0.72973	0.673107	0.0989765		Yes			Yes
NC_007114.5_55724911	0	0	0.16	0.0533333	0.092376	0.10714	0	0	0.0357133	0.0618573		No			No
NC_007114.5_5675829	0	0	0	0	0	0	0	0.0566	0.0188667	0.032678		No			No
NC_007114.5_5675858	0.08642	0	0.04839	0.0449367	0.0433134	0	0.10417	0.05455	0.0529067	0.0521044		No			No
NC_007114.5_5675859	0.15789	0.18462	0.16393	0.168813	0.0140181	0.10526	0.14583	0.15789	0.136327	0.027572		Yes			Yes
NC_007114.5_5675875	0.08197	0.04688	0.07547	0.0681067	0.0186679	0.11429	0.05882	0.07547	0.08286	0.0284638		Yes			Yes
NC_007114.5_58276648	0	0	0.7193	0.239767	0.415288	0	0	0.4	0.133333	0.23094		No			No
NC_007114.5_58276725	0.25	0.13636	0.14815	0.17817	0.0624853	0.33846	0.21569	0.31081	0.28832	0.0644008		Yes			Yes
NC_007114.5_58276726	0.25641	0.14062	0.14286	0.179963	0.0662142	0.33333	0.21569	0.23944	0.26282	0.0622074		Yes			Yes
NC_007114.5_58276728	0.03448	0.04348	0.08537	0.0544433	0.0271587	0.04918	0.09259	0.20833	0.1167	0.0822688		Yes			Yes
NC_007114.5_58276741	0	0	0.0375	0.0125	0.0216506	0	0	0.06849	0.02283	0.0395427		No			No
NC_007114.5_58276744	0.15068	0.13793	0.24691	0.178507	0.0595811	0.29091	0.34694	0.39726	0.345037	0.0532005		Yes			Yes
NC_007114.5_58276750	0.03947	0.07692	0.16667	0.0943533	0.0653674	0.14545	0.14286	0.09722	0.12851	0.0271289		Yes			Yes
NC_007114.5_58276751	0.03896	0	0.07692	0.0386267	0.0384611	0.10526	0.08163	0.06849	0.0851267	0.0186327		No			No
NC_007114.5_58276752	0.1039	0.1194	0.30137	0.17489	0.109809	0.26786	0.26087	0.3	0.276243	0.0208686		Yes			Yes
NC_007114.5_58276753	0.125	0	0.21918	0.114727	0.109951	0.31579	0.21277	0.26761	0.26539	0.0515459		No			No
NC_007114.5_58276841	0.05	0.0597	0.12658	0.07876	0.0416964	0.10769	0.07018	0.15068	0.109517	0.0402811		Yes			Yes
NC_007114.5_58276850	0.57627	0.42466	0.4875	0.496143	0.0761737	0.50794	0.53704	0.56164	0.53554	0.0268814		Yes			Yes
NC_007114.5_58276877	0	0	0.04878	0.01626	0.0281631	0.04918	0	0	0.0163933	0.0283941		No			No
NC_007114.5_58276878	0	0	0	0	0	0.08197	0.06	0	0.0473233	0.0424299		No			No
NC_007114.5_5863575	0	0.04286	0	0.0142867	0.0247452	0	0	0	0	0		No			No
NC_007114.5_5863586	0	0	0	0	0	0	0	0.07317	0.02439	0.0422447		No			No
NC_007114.5_5863597	0.07692	0.07692	0.06522	0.07302	0.006755	0.11429	0.1	0	0.07143	0.0622715		Yes			No
NC_007114.5_5863598	0.13158	0	0.08696	0.0728467	0.0669157	0.08824	0.07895	0	0.05573	0.0484866		No			No
NC_007114.5_5863599	0.16667	0.10811	0.13333	0.136037	0.0293737	0.37931	0.5	0.5	0.45977	0.0696804		Yes			Yes
NC_007114.5_5863600	0.36667	0.31034	0.42105	0.36602	0.0553579	0.73077	0.54839	0.58824	0.622467	0.0958865		Yes			Yes
NC_007114.5_5863604	0	0.17241	0.19355	0.121987	0.106171	0.42308	0.21429	0.46154	0.366303	0.133044		No			No
NC_007114.5_5863605	0.23077	0.21739	0.10345	0.18387	0.0699663	0.5	0.36	0.38462	0.414873	0.0747425		Yes			Yes
NC_007114.5_5863704	0	0	0	0	0	0.11538	0	0.225	0.11346	0.112512		No			No
NC_007114.5_5863729	0.60714	0.72973	0.67742	0.67143	0.0615141	0.59375	0.72222	0.66	0.658657	0.0642455		Yes			Yes
NC_007114.5_59026482	0	0	0	0	0	0	0	0.2	0.0666667	0.11547		No			No
NC_007114.5_59026501	0.47368	0	0	0.157893	0.273479	0.4375	0.375	0	0.270833	0.236621		No			No
NC_007114.5_59026503	0.23529	0	0	0.07843	0.135845	0	0	0	0	0		No			No
NC_007114.5_59026510	0.22222	0.4	0.15	0.257407	0.128661	0.53333	0.22222	0.33333	0.36296	0.157657		Yes			Yes
NC_007114.5_59026513	0.16667	0.14286	0.13043	0.146653	0.0184154	0.52941	0.28571	0	0.271707	0.264983		Yes			No
NC_007114.5_59026605	0	0.4	0	0.133333	0.23094	0.41667	0.23077	0	0.215813	0.208737		No			No
NC_007114.5_59026608	0	0.3	0	0.1	0.173205	0	0.27273	0	0.09091	0.157461		No			No
NC_007114.5_59026624	0	0	0.5	0.166667	0.288675	0.55556	0.55556	0.58824	0.566453	0.0188678		No			No
NC_007114.5_59026627	0.57143	0.6	0.5	0.557143	0.0515081	0.66667	0.66667	0.76471	0.69935	0.0566034		Yes			Yes
NC_007114.5_59026628	0	0	0.42857	0.142857	0.247435	0.44444	0	0.35294	0.265793	0.234686		No			No
NC_007114.5_59026638	0	0	0	0	0	0	0	0.17647	0.0588233	0.101885		No			No
NC_007114.5_59027443	0	0	0	0	0	0	0.8	0	0.266667	0.46188		No			No
NC_007114.5_59298448	0	0	0	0	0	0	0	0.44444	0.148147	0.256598		No			No
NC_007114.5_59298455	0	0	0	0	0	0	0	0.8	0.266667	0.46188		No			No
NC_007114.5_59298460	0	0	0	0	0	0	0	0.5	0.166667	0.288675		No			No
NC_007114.5_59298472	0	0	0	0	0	0	0	0.625	0.208333	0.360844		No			No
NC_007114.5_59298477	0	0	0	0	0	0	0	0.5	0.166667	0.288675		No			No
NC_007114.5_59298478	0	0	0	0	0	0	0	0.5	0.166667	0.288675		No			No
NC_007114.5_59298485	0	0	0	0	0	0	0	0.66667	0.222223	0.384902		No			No
NC_007114.5_60265696	0	0	0	0	0	0	0.11111	0	0.0370367	0.0641494		No			No
NC_007114.5_60265705	0.31429	0.4359	0.36364	0.371277	0.0611636	0.71429	0.52778	0.70833	0.650133	0.106003		Yes			Yes
NC_007114.5_60265706	0.22857	0.38462	0.21212	0.275103	0.0952002	0.40909	0.44444	0.5	0.451177	0.0458279		Yes			Yes
NC_007114.5_60265707	0.42857	0.44737	0.35484	0.41026	0.048907	0.54545	0.52778	0.3913	0.488177	0.0843616		Yes			Yes
NC_007114.5_60265711	0	0.15789	0.09677	0.0848867	0.079613	0.30435	0.15789	0.13636	0.199533	0.09141		No			No
NC_007114.5_60265715	0.34375	0.20513	0.21212	0.253667	0.0780927	0.58333	0.39024	0.22727	0.40028	0.178242		Yes			Yes
NC_007114.5_60265726	0.17647	0.38298	0.23684	0.26543	0.106182	0.5	0.36585	0.34783	0.40456	0.0831431		Yes			Yes
NC_007114.5_60265728	0	0	0	0	0	0.09091	0	0	0.0303033	0.0524869		No			No
NC_007114.5_61194660	0	0.5	0	0.166667	0.288675	0	0	0	0	0		No			No
NC_007114.5_61194694	0	0.42857	0	0.142857	0.247435	0	0	0	0	0		No			No
NC_007114.5_61194698	0	0.66667	0	0.222223	0.384902	0	0	0	0	0		No			No
NC_007114.5_61194705	0.57143	0.57143	0	0.380953	0.329915	0	0	0	0	0		Yes			No
NC_007114.5_61194706	0.57143	0.42857	0	0.333333	0.297381	0	0	0	0	0		Yes			No
NC_007114.5_61194759	0.23077	0	0	0.0769233	0.133235	0	0	0	0	0		No			No
NC_007114.5_61194762	0.33333	0	0	0.11111	0.192448	0	0	0	0	0		No			No
NC_007114.5_61194763	0.33333	0	0	0.11111	0.192448	0	0	0	0	0		No			No
NC_007114.5_61194765	0	0.27273	0	0.09091	0.157461	0	0	0	0	0		No			No
NC_007114.5_61194766	0.375	0	0	0.125	0.216506	0	0	0	0	0		No			No
NC_007114.5_61194778	0	0.25	0	0.0833333	0.144338	0	0	0	0	0		No			No
NC_007114.5_61194790	0	0.35714	0	0.119047	0.206195	0	0	0.25	0.0833333	0.144338		No			No
NC_007114.5_61194816	0.375	0	0	0.125	0.216506	0	0.23077	0	0.0769233	0.133235		No			No
NC_007114.5_61194821	0	0.23077	0	0.0769233	0.133235	0	0.33333	0	0.11111	0.192448		No			No
NC_007114.5_61194824	0	0.23077	0	0.0769233	0.133235	0	0	0	0	0		No			No
NC_007114.5_61194825	0	0	0	0	0	0	0.25	0	0.0833333	0.144338		No			No
NC_007114.5_61194850	0.375	0	0	0.125	0.216506	0.42857	0	0	0.142857	0.247435		No			No
NC_007114.5_61194853	0	0	0	0	0	0	0.25	0	0.0833333	0.144338		No			No
NC_007114.5_61194856	0.33333	0	0	0.11111	0.192448	0	0	0	0	0		No			No
NC_007114.5_61194908	0.28571	0.2	0	0.161903	0.146615	0	0	0	0	0		Yes			No
NC_007114.5_61195131	0	0	0.5	0.166667	0.288675	0	0	0	0	0		No			No
NC_007114.5_61195132	0	0	0.66667	0.222223	0.384902	0	0	0	0	0		No			No
NC_007114.5_61195150	0	0	0	0	0	0	0	0.5	0.166667	0.288675		No			No
NC_007114.5_61195168	0	0.71429	0	0.238097	0.412396	0	0	0	0	0		No			No
NC_007114.5_61195172	0	0.6	0	0.2	0.34641	0	0.44444	0	0.148147	0.256598		No			No
NC_007114.5_61195173	0	0.5	0	0.166667	0.288675	0	0	0	0	0		No			No
NC_007114.5_61195203	0	0	0	0	0	0	0.33333	0	0.11111	0.192448		No			No
NC_007114.5_61216045	0	0	0.58537	0.195123	0.337964	0	0	0	0	0		No			No
NC_007114.5_61216061	0	0	0.47222	0.157407	0.272636	0	0	0	0	0		No			No
NC_007114.5_61969012	0.52381	0	0	0.174603	0.302422	0	0	0	0	0		No			No
NC_007114.5_61973770	0.85714	0	0	0.285713	0.49487	0	0	0	0	0		No			No
NC_007114.5_62006135	0	0	0	0	0	0.85714	0	0	0.285713	0.49487		No			No
NC_007114.5_62838341	0	0	0	0	0	0	0	0.35	0.116667	0.202073		No			No
NC_007114.5_62907941	0	0	0	0	0	0.6	0	0	0.2	0.34641		No			No
NC_007114.5_62985361	0	0.89474	0	0.298247	0.516578	0	0	0	0	0		No			No
NC_007114.5_62985523	0	0.09524	0	0.0317467	0.0549868	0	0	0	0	0		No			No
NC_007114.5_6527766	0	0	0	0	0	0	0.1	0	0.0333333	0.057735		No			No
NC_007114.5_6527769	0	0	0	0	0	0	0	0.06383	0.0212767	0.0368523		No			No
NC_007114.5_6527770	0.19444	0.25	0.33333	0.259257	0.0699062	0.53571	0.30303	0.36957	0.40277	0.11984		Yes			Yes
NC_007114.5_6527771	0.13889	0	0.16667	0.101853	0.0892945	0.31034	0.26471	0.14894	0.24133	0.0832013		No			No
NC_007114.5_6527806	0	0.08235	0	0.02745	0.0475448	0.11628	0.13043	0.11475	0.120487	0.00864509		No			No
NC_007114.5_6527813	0.09836	0	0	0.0327867	0.0567882	0.15217	0.09434	0.12698	0.124497	0.0289949		No			No
NC_007114.5_6527904	0.10714	0.09211	0	0.0664167	0.0580074	0.2	0.08824	0.13333	0.140523	0.0562262		Yes			No
NC_007114.5_6527905	0	0.06667	0	0.0222233	0.0384919	0.10638	0.15714	0.1746	0.14604	0.0354387		No			No
NC_007114.5_6527919	0	0	0	0	0	0	0.04938	0	0.01646	0.0285096		No			No
NC_007114.5_6528430	0	0	0.05357	0.0178567	0.0309287	0	0	0	0	0		No			No
NC_007114.5_6528454	0.09091	0.13333	0.18	0.134747	0.0445619	0.13559	0.05634	0.12329	0.105073	0.04265		Yes			Yes
NC_007114.5_6528469	0.04762	0.05747	0.11765	0.0742467	0.0379097	0.14085	0.07865	0.13043	0.116643	0.0333131		Yes			Yes
NC_007114.5_6528470	0.08333	0.04598	0.05797	0.0624267	0.0190697	0.04225	0.07778	0.07778	0.0659367	0.0205133		Yes			Yes
NC_007114.5_6528559	0.83333	0.77083	0.85714	0.820433	0.0445769	0.67568	0.81818	0.8	0.76462	0.0775588		Yes			Yes
NC_007114.5_6528567	0	0.07018	0	0.0233933	0.0405184	0.07895	0	0	0.0263167	0.0455818		No			No
NC_007114.5_6528599	0	0	0.09375	0.03125	0.0541266	0	0	0	0	0		No			No
NC_007114.5_6528847	0	0	0	0	0	0	0	0.21429	0.07143	0.12372		No			No
NC_007114.5_6528892	0	0	0	0	0	0.21429	0.21429	0.22727	0.218617	0.00749401		No			No
NC_007114.5_6528899	0.61905	0.65625	0.54545	0.606917	0.0563877	0.61538	0.68	0.82353	0.706303	0.106539		Yes			Yes
NC_007114.5_6528918	0.36842	0.26471	0.33333	0.322153	0.0527506	0.4	0.45833	0.28571	0.381347	0.0878087		Yes			Yes
NC_007114.5_6528925	0	0.13333	0	0.0444433	0.0769781	0	0.14286	0	0.04762	0.0824803		No			No
NC_007114.5_6528929	0	0.13793	0	0.0459767	0.0796339	0	0.13636	0	0.0454533	0.0787275		No			No
NC_007114.5_6528939	0.25	0.61538	0.5	0.455127	0.186778	0.58333	0.57143	0.5	0.551587	0.0450698		Yes			Yes
NC_007114.5_6528940	0.25	0.37037	0.27273	0.2977	0.063952	0	0.28571	0.42105	0.235587	0.214954		Yes			No
NC_007114.5_6528952	0	0	0	0	0	0.35294	0	0.13043	0.161123	0.178461		No			No
NC_007114.5_6528958	0.21429	0.59259	0.54545	0.450777	0.206155	0.66667	0.30769	0.7	0.55812	0.217518		Yes			Yes
NC_007114.5_6528963	0.38462	0.70968	0.63636	0.576887	0.170496	0.8125	0.66667	0.7	0.72639	0.0764128		Yes			Yes
NC_007114.5_6528970	0.29412	0.30769	0	0.200603	0.17386	0.2381	0.27273	0.2963	0.269043	0.0292746		Yes			No
NC_007114.5_6528974	0.89474	0.79487	0.71429	0.8013	0.0903967	0.72727	0.80952	0.88462	0.807137	0.0787021		Yes			Yes
NC_007114.5_6528979	0	0.13953	0.26667	0.1354	0.133383	0.24	0.26087	0.1875	0.229457	0.0378042		No			No
NC_007114.5_6528983	0.11111	0.34091	0.17647	0.209497	0.118406	0.34783	0.25	0.33333	0.310387	0.0527965		Yes			Yes
NC_007114.5_6528984	0.10714	0.36364	0	0.156927	0.186862	0.3913	0.18519	0.3125	0.29633	0.104002		Yes			No
NC_007114.5_6529081	0.08219	0.11111	0.06818	0.08716	0.0218923	0	0	0.09615	0.03205	0.0555122		Yes			No
NC_007114.5_6529082	0	0.09677	0	0.0322567	0.0558702	0	0	0.08	0.0266667	0.046188		No			No
NC_007114.5_6529096	0	0	0	0	0	0.11111	0	0.06122	0.0574433	0.0556512		No			No
NC_007114.5_6529101	0.04167	0	0	0.01389	0.0240582	0.13043	0	0.06667	0.0657	0.0652204		No			No
NC_007114.5_6529102	0.13699	0.08333	0.16216	0.127493	0.0402639	0.30435	0.14894	0.17778	0.210357	0.082668		Yes			Yes
NC_007114.5_6529108	0.08219	0.05	0.125	0.08573	0.0376251	0	0.12766	0.18182	0.10316	0.0933532		Yes			No
NC_007114.5_6529109	0.12676	0.15	0.175	0.150587	0.0241254	0.18182	0.10638	0.18182	0.156673	0.0435553		Yes			Yes
NC_007114.5_6529112	0	0.07143	0.075	0.04881	0.0423084	0	0	0.14634	0.04878	0.0844894		No			No
NC_007114.5_6529116	0	0	0	0	0	0	0	0.06122	0.0204067	0.0353454		No			No
NC_007114.5_6529130	0.16216	0.3125	0.21739	0.230683	0.0760465	0.25	0.28889	0.2619	0.26693	0.019927		Yes			Yes
NC_007114.5_6529135	0	0	0	0	0	0.11538	0	0	0.03846	0.0666147		No			No
NC_007114.5_6529137	0.32394	0.40984	0.25581	0.329863	0.0771857	0.55556	0.39024	0.45455	0.466783	0.0833362		Yes			Yes
NC_007114.5_6529140	0.29167	0.45902	0.47727	0.40932	0.102296	0.60714	0.475	0.52273	0.534957	0.0669131		Yes			Yes
NC_007114.5_6529143	0	0.04918	0	0.0163933	0.0283941	0	0	0	0	0		No			No
NC_007114.5_6529578	0.2	0.40625	0.23529	0.280513	0.110312	0.6	0.5	0.41667	0.505557	0.0917912		Yes			Yes
NC_007114.5_6529590	0.44828	0.45946	0.5625	0.49008	0.0629662	0.83333	0.55556	0.45161	0.6135	0.197346		Yes			Yes
NC_007114.5_6529593	0.43333	0.35897	0.33333	0.37521	0.0519404	0.88235	0.58824	0.5	0.656863	0.200199		Yes			Yes
NC_007114.5_6529595	0.1	0.225	0.15789	0.160963	0.0625566	0.52632	0.38889	0.25	0.388403	0.138161		Yes			Yes
NC_007114.5_6529596	0.31034	0.41026	0.36842	0.363007	0.0501795	0.65	0.55556	0.51852	0.574693	0.0677961		Yes			Yes
NC_007114.5_6529599	0.44828	0.38095	0.52381	0.451013	0.0714692	0.80952	0.65217	0.45455	0.638747	0.177865		Yes			Yes
NC_007114.5_6529609	0	0	0	0	0	0.21739	0.14286	0	0.120083	0.11047		No			No
NC_007114.5_6529610	0.10345	0.15	0.15385	0.135767	0.0280532	0.31818	0.2381	0.12121	0.22583	0.0990566		Yes			Yes
NC_007114.5_6529613	0	0.08889	0	0.02963	0.0513207	0.12	0	0.125	0.0816667	0.0707696		No			No
NC_007114.5_6529626	0	0.08511	0.13158	0.07223	0.0667289	0	0.12903	0	0.04301	0.0744955		No			No
NC_007114.5_6529646	0.25532	0.29231	0.15686	0.23483	0.0700111	0.23333	0.22917	0.25926	0.240587	0.0163048		Yes			Yes
NC_007114.5_6529649	0.10417	0.12308	0.09615	0.1078	0.0138271	0	0.06122	0.07407	0.0450967	0.0395798		Yes			No
NC_007114.5_6529657	0.2069	0.28378	0.38462	0.291767	0.0891288	0.41379	0.24528	0.32075	0.326607	0.0844075		Yes			Yes
NC_007114.5_6529685	0.05263	0.0597	0	0.0374433	0.032619	0	0.11111	0.09091	0.06734	0.0591863		Yes			No
NC_007114.5_6529688	0.10909	0	0	0.0363633	0.0629831	0	0.06667	0.09524	0.05397	0.0488736		No			No
NC_007114.5_6529692	0.35185	0.26866	0.23729	0.285933	0.0592011	0.46154	0.34884	0.48837	0.432917	0.074038		Yes			Yes
NC_007114.5_6529693	0.28302	0.27692	0.35088	0.303607	0.0410534	0.46154	0.35714	0.36364	0.394107	0.0584893		Yes			Yes
NC_007114.5_6529694	0	0.04478	0	0.0149267	0.0258537	0	0	0	0	0		No			No
NC_007114.5_6529699	0	0.04348	0	0.0144933	0.0251032	0	0	0	0	0		No			No
NC_007114.5_6529706	0.09836	0.13846	0.12727	0.121363	0.0206922	0.125	0.1	0.08333	0.102777	0.0209733		Yes			Yes
NC_007114.5_6529708	0.06557	0.04478	0.14035	0.0835667	0.0502625	0.12903	0.125	0.08	0.111343	0.0272188		Yes			Yes
NC_007114.5_6529717	0.63462	0.71154	0.7551	0.70042	0.0610049	0.88889	0.82759	0.75676	0.824413	0.0661223		Yes			Yes
NC_007114.5_6529718	0.15686	0.30769	0.40816	0.290903	0.126488	0.2963	0.31034	0.44444	0.35036	0.0817775		Yes			Yes
NC_007114.5_6529719	0.5	0.51923	0.73469	0.58464	0.130302	0.88462	0.7	0.62162	0.735413	0.135029		Yes			Yes
NC_007114.5_6529721	0.55769	0.56604	0.73469	0.619473	0.0998679	0.85714	0.84615	0.67568	0.79299	0.101742		Yes			Yes
NC_007114.5_6529726	0.15385	0.22414	0.26	0.212663	0.0539976	0.14286	0.19355	0.34146	0.225957	0.10319		Yes			Yes
NC_007114.5_6529727	0.15094	0.22414	0.22	0.19836	0.0411191	0.4	0.36667	0.36585	0.377507	0.0194841		Yes			Yes
NC_007114.5_6529728	0.11321	0.11864	0.14	0.12395	0.0141624	0.16216	0.16667	0.26829	0.19904	0.0600146		Yes			Yes
NC_007114.5_6529737	0	0	0.0566	0.0188667	0.032678	0.09091	0.21212	0.08	0.127677	0.0733332		No			No
NC_007114.5_6529741	0.05882	0	0.09434	0.0510533	0.0476471	0	0.14706	0.09259	0.0798833	0.0743489		No			No
NC_007114.5_6529742	0.16	0	0.13725	0.0990833	0.0865593	0	0	0.07547	0.0251567	0.0435726		No			No
NC_007114.5_6529756	0	0.07812	0.09804	0.05872	0.0518192	0	0.09302	0.07018	0.0544	0.0484761		No			No
NC_007114.5_6529764	0.48	0.66667	0.65306	0.59991	0.104068	0.84906	0.80435	0.83636	0.829923	0.0230395		Yes			Yes
NC_007114.5_6529769	0.51923	0.60274	0.54167	0.554547	0.0432185	0.64815	0.55556	0.76	0.65457	0.102371		Yes			Yes
NC_007114.5_6529782	0	0.04348	0	0.0144933	0.0251032	0.0566	0	0	0.0188667	0.032678		No			No
NC_007114.5_6529788	0.25	0.34286	0.12	0.23762	0.111945	0.08	0.15385	0.22642	0.153423	0.0732109		Yes			Yes
NC_007114.5_6529789	0.92105	0.88235	0.77551	0.859637	0.0753817	0.92157	0.86275	0.9434	0.90924	0.0417148		Yes			Yes
NC_007114.5_6529794	0.09756	0.15385	0.14545	0.132287	0.030366	0.07547	0.10526	0.12069	0.100473	0.0229869		Yes			Yes
NC_007114.5_6529806	0	0	0	0	0	0	0	0.05263	0.0175433	0.0303859		No			No
NC_007114.5_6529850	0	0	0.05556	0.01852	0.0320776	0.06818	0.09836	0.07407	0.0802033	0.0159975		No			No
NC_007114.5_6529853	0.11111	0.11392	0.07843	0.101153	0.0197291	0	0	0.07843	0.0261433	0.0452816		Yes			No
NC_007114.5_6529854	0	0.09091	0	0.0303033	0.0524869	0	0	0.05769	0.01923	0.0333073		No			No
NC_007114.5_6529855	0	0	0	0	0	0	0	0.0566	0.0188667	0.032678		No			No
NC_007114.5_6529868	0	0.07143	0.13462	0.0686833	0.067352	0.07143	0	0	0.02381	0.0412401		No			No
NC_007114.5_7487024	0	0	0	0	0	0.5	0	0	0.166667	0.288675		No			No
NC_007114.5_7538867	0.15789	0	0	0.05263	0.0911578	0.42857	0	0	0.142857	0.247435		No			No
NC_007114.5_7538886	0.1875	0	0	0.0625	0.108253	0.33333	0	0	0.11111	0.192448		No			No
NC_007114.5_7554186	0	0.6	0	0.2	0.34641	0	0.6	0	0.2	0.34641		No			No
NC_007114.5_7554199	0	0	0	0	0	0	0.6	0	0.2	0.34641		No			No
NC_007114.5_7554206	0	0	0	0	0	0	0.6	0	0.2	0.34641		No			No
NC_007114.5_7554218	0	0	0	0	0	0	0.66667	0	0.222223	0.384902		No			No
NC_007114.5_7554219	0	0	0	0	0	0	0.83333	0	0.277777	0.481123		No			No
NC_007114.5_8271756	0	0.27273	0.5	0.257577	0.250344	0	0	0	0	0		No			No
NC_007114.5_8272378	0	0.3	0	0.1	0.173205	0	0	0	0	0		No			No
NC_007114.5_8626531	0.23077	0	0	0.0769233	0.133235	0	0	0	0	0		No			No
NC_007114.5_8626532	0.35714	0	0	0.119047	0.206195	0	0	0	0	0		No			No
NC_007114.5_8626539	0.25	0	0	0.0833333	0.144338	0	0	0	0	0		No			No
NC_007115.5_10511295	0.14286	0.15556	0.19231	0.163577	0.0256812	0	0.12903	0.11905	0.0826933	0.0717882		Yes			No
NC_007115.5_10511298	0.10714	0.2093	0.22642	0.180953	0.0644948	0	0	0.15909	0.05303	0.0918507		Yes			No
NC_007115.5_10511306	0	0	0.0625	0.0208333	0.0360844	0	0	0	0	0		No			No
NC_007115.5_10511307	0	0	0.06122	0.0204067	0.0353454	0	0	0	0	0		No			No
NC_007115.5_10511336	0.5	0.47059	0.15385	0.374813	0.191924	0	0.53846	0.18519	0.241217	0.273567		Yes			No
NC_007115.5_10511337	0	0.2	0.19231	0.13077	0.113315	0	0.30769	0.125	0.14423	0.154744		No			No
NC_007115.5_10511338	0	0.53846	0.36	0.299487	0.274283	0	0.38462	0.21739	0.20067	0.192854		No			No
NC_007115.5_10511339	0.75	0.78571	0.5	0.67857	0.155673	0	0.76923	0.5	0.423077	0.390342		Yes			No
NC_007115.5_10511342	0.83333	0	0.71429	0.515873	0.450707	0	0	0.94118	0.313727	0.543391		No			No
NC_007115.5_10511368	0	0	0.25	0.0833333	0.144338	0	0	0.23077	0.0769233	0.133235		No			No
NC_007115.5_10511536	0	0	0	0	0	0	0	0.55556	0.185187	0.320753		No			No
NC_007115.5_13245894	0	0	0.8	0.266667	0.46188	0	0	0	0	0		No			No
NC_007115.5_13245920	0	0	0.71429	0.238097	0.412396	0	0	0	0	0		No			No
NC_007115.5_13245925	0	0	0.42857	0.142857	0.247435	0	0	0	0	0		No			No
NC_007115.5_13245929	0	0	0.5	0.166667	0.288675	0	0	0	0	0		No			No
NC_007115.5_13245933	0	0	0.625	0.208333	0.360844	0	0	0	0	0		No			No
NC_007115.5_14125909	0	0	0.21739	0.0724633	0.12551	0	0	0	0	0		No			No
NC_007115.5_14125910	0	0	0.17391	0.05797	0.100407	0	0	0	0	0		No			No
NC_007115.5_14125912	0	0	0.14286	0.04762	0.0824803	0	0	0	0	0		No			No
NC_007115.5_1475977	0	0	0	0	0	0	0	0.21429	0.07143	0.12372		No			No
NC_007115.5_1475979	0	0	0	0	0	0	0	0.1875	0.0625	0.108253		No			No
NC_007115.5_1475980	0	0.81818	0	0.272727	0.472376	0	0	0.78571	0.261903	0.45363		No			No
NC_007115.5_1475981	0	0.63636	0	0.21212	0.367403	0	0	0.66667	0.222223	0.384902		No			No
NC_007115.5_1475984	0	0.36364	0	0.121213	0.209948	0.1875	0	0.35714	0.181547	0.178644		No			No
NC_007115.5_1475987	0	0	0	0	0	0	0	0.1875	0.0625	0.108253		No			No
NC_007115.5_1476085	0	0	0	0	0	0	0	0.25	0.0833333	0.144338		No			No
NC_007115.5_15390482	0.01923	0	0	0.00641	0.0111024	0	0	0	0	0		No			No
NC_007115.5_15392388	0.03311	0	0	0.0110367	0.0191161	0	0.03419	0	0.0113967	0.0197396		No			No
NC_007115.5_15392402	0.02128	0.02459	0.04478	0.0302167	0.0127203	0	0.02632	0	0.00877333	0.0151959		Yes			No
NC_007115.5_15392405	0	0	0	0	0	0	0.99115	0	0.330383	0.572241		No			No
NC_007115.5_15392411	0.10345	0.088	0.13699	0.10948	0.0250455	0	0	0	0	0		Yes			No
NC_007115.5_15392429	0.02857	0	0	0.00952333	0.0164949	0	0	0	0	0		No			No
NC_007115.5_15392432	0.0566	0	0	0.0188667	0.032678	0	0	0	0	0		No			No
NC_007115.5_15392442	0	0.03226	0	0.0107533	0.0186253	0	0.04412	0.04	0.02804	0.0243706		No			No
NC_007115.5_15392447	0.10476	0.09091	0.18605	0.12724	0.0513996	0.06383	0.08955	0.10811	0.0871633	0.0222363		Yes			Yes
NC_007115.5_15392478	0	0.0531	0.06	0.0377	0.0328309	0	0.04762	0.08861	0.04541	0.0443463		No			No
NC_007115.5_15392483	0	0.06742	0	0.0224733	0.038925	0.04444	0	0	0.0148133	0.0256574		No			No
NC_007115.5_15392505	0.1039	0	0.11111	0.07167	0.0621726	0	0	0	0	0		No			No
NC_007115.5_15392510	0.0814	0.13158	0.15152	0.1215	0.0361304	0.08974	0.12281	0.14894	0.120497	0.0296677		Yes			Yes
NC_007115.5_15392583	0.10145	0	0	0.0338167	0.0585722	0	0.06349	0.16667	0.07672	0.0841189		No			No
NC_007115.5_15392586	0.05882	0	0	0.0196067	0.0339597	0.04054	0.04762	0.05455	0.04757	0.00700513		No			No
NC_007115.5_15392603	0.05357	0	0	0.0178567	0.0309287	0	0	0	0	0		No			No
NC_007115.5_15392606	0	0.04688	0	0.0156267	0.0270662	0	0	0	0	0		No			No
NC_007115.5_15392613	0	0.08824	0.06122	0.04982	0.0452111	0.06024	0.04225	0	0.0341633	0.0309235		No			No
NC_007115.5_15392618	0	0	0.06122	0.0204067	0.0353454	0	0	0	0	0		No			No
NC_007115.5_15392642	0.12048	0	0.10345	0.0746433	0.0652014	0	0.12329	0.16667	0.0966533	0.0864688		No			No
NC_007115.5_15392670	0.02679	0	0	0.00893	0.0154672	0	0	0.03191	0.0106367	0.0184232		No			No
NC_007115.5_15392706	0.025	0	0	0.00833333	0.0144338	0	0	0	0	0		No			No
NC_007115.5_17372514	0	0	0.77778	0.25926	0.449051	0.6	0.66667	0.35294	0.53987	0.165283		No			No
NC_007115.5_17372885	0	0	0.61538	0.205127	0.35529	0	0	0	0	0		No			No
NC_007115.5_17372886	0	0	0.66667	0.222223	0.384902	0	0	0	0	0		No			No
NC_007115.5_19924846	0.27778	0	0	0.0925933	0.160376	0	0	0	0	0		No			No
NC_007115.5_19924847	0.5	0.375	0.73333	0.53611	0.181874	0	0	0.88889	0.296297	0.513201		Yes			No
NC_007115.5_19924851	0.16667	0.17647	0	0.11438	0.0991771	0	0	0	0	0		Yes			No
NC_007115.5_19924865	0.6	0.47368	0.6	0.557893	0.0729309	0	0	0.78571	0.261903	0.45363		Yes			No
NC_007115.5_19924873	0.38095	0.27778	0.29412	0.317617	0.0554534	0	0	0.46154	0.153847	0.26647		Yes			No
NC_007115.5_19924876	0.25	0.27778	0.16667	0.231483	0.0578231	0	0	0.5	0.166667	0.288675		Yes			No
NC_007115.5_19924881	0	0	0.21053	0.0701767	0.12155	0.42857	0	0.23077	0.21978	0.214496		No			No
NC_007115.5_19924963	0	0.15789	0	0.05263	0.0911578	0	0	0	0	0		No			No
NC_007115.5_19924978	0.19231	0.16667	0.12	0.15966	0.0366611	0.5	0	0	0.166667	0.288675		Yes			No
NC_007115.5_19924979	0.30769	0.41667	0	0.241453	0.216088	0.33333	0	0.46154	0.264957	0.238246		Yes			No
NC_007115.5_19924987	0.26667	0.16667	0	0.144447	0.134717	0	0	0.2	0.0666667	0.11547		Yes			No
NC_007115.5_19924989	0.23333	0	0	0.0777767	0.134713	0	0	0	0	0		No			No
NC_007115.5_19925003	0.23333	0	0	0.0777767	0.134713	0	0	0	0	0		No			No
NC_007115.5_21420269	0.2	0	0	0.0666667	0.11547	0	0	0	0	0		No			No
NC_007115.5_21420373	0.5	0	0	0.166667	0.288675	0	0	0	0	0		No			No
NC_007115.5_21649251	0.25	0	0	0.0833333	0.144338	0	0	0	0	0		No			No
NC_007115.5_21691929	0	0	0	0	0	0	0.31579	0	0.105263	0.182321		No			No
NC_007115.5_24768561	0	0.41935	0	0.139783	0.242112	0	0	0	0	0		No			No
NC_007115.5_24768848	0.8	0	0	0.266667	0.46188	0	0	0	0	0		No			No
NC_007115.5_24768867	0.5	0	0	0.166667	0.288675	0	0	0	0	0		No			No
NC_007115.5_24768913	0.5	0	0	0.166667	0.288675	0	0	0	0	0		No			No
NC_007115.5_24770494	0.28571	0	0	0.0952367	0.164955	0	0	0	0	0		No			No
NC_007115.5_24770598	0.875	0	0	0.291667	0.505181	0	0	0	0	0		No			No
NC_007115.5_24770600	0.875	0	0	0.291667	0.505181	0	0	0	0	0		No			No
NC_007115.5_24782110	0	0	0	0	0	0	0.6	0	0.2	0.34641		No			No
NC_007115.5_24782117	0	0	0	0	0	0	0.53333	0	0.177777	0.307918		No			No
NC_007115.5_27359328	0.5	0	0	0.166667	0.288675	0	0.45455	0.5	0.318183	0.27649		No			No
NC_007115.5_27359332	0.35294	0	0	0.117647	0.20377	0	0.33333	0.57143	0.301587	0.287034		No			No
NC_007115.5_27359341	0.69231	0	0	0.23077	0.399705	0.53333	0.45455	0.57143	0.51977	0.0596082		No			No
NC_007115.5_27359350	0.27273	0	0	0.09091	0.157461	0.54545	0.5	0.6	0.548483	0.050069		No			No
NC_007115.5_27359602	0.27273	0	0	0.09091	0.157461	0	0	0.33333	0.11111	0.192448		No			No
NC_007115.5_27359630	0.25	0	0	0.0833333	0.144338	0	0	0	0	0		No			No
NC_007115.5_27360679	0	0	0	0	0	0	0.77778	0	0.25926	0.449051		No			No
NC_007115.5_27690955	0	0	0.83333	0.277777	0.481123	0	0	0	0	0		No			No
NC_007115.5_27806655	0	0.35714	0	0.119047	0.206195	0	0	0	0	0		No			No
NC_007115.5_28348969	0.72727	0	0	0.242423	0.41989	0	0	0	0	0		No			No
NC_007115.5_28350072	0.63636	0	0	0.21212	0.367403	0	0	0	0	0		No			No
NC_007115.5_28422932	0.83333	0	0	0.277777	0.481123	0	0	0	0	0		No			No
NC_007115.5_28423138	0.8	0	0	0.266667	0.46188	0	0	0	0	0		No			No
NC_007115.5_3317248	0	0	0.42857	0.142857	0.247435	0	0	0	0	0		No			No
NC_007115.5_3345470	0	0	0	0	0	0	0.375	0.88889	0.421297	0.44625		No			No
NC_007115.5_3345599	0	0	0	0	0	0	0.375	0	0.125	0.216506		No			No
NC_007115.5_3345602	0	0	0	0	0	0.25	0.5	0	0.25	0.25		No			No
NC_007115.5_3345609	0.33333	0	0	0.11111	0.192448	0.47059	0.44444	0.27273	0.39592	0.107484		No			No
NC_007115.5_3345614	0	0	0	0	0	0.29167	0	0.33333	0.208333	0.18162		No			No
NC_007115.5_3345615	0	0	0	0	0	0.84	0.7	0.91667	0.81889	0.109867		No			No
NC_007115.5_3345619	0	0	0	0	0	0.13793	0	0	0.0459767	0.0796339		No			No
NC_007115.5_36454054	0	0	0	0	0	0.16667	0	0	0.0555567	0.096227		No			No
NC_007115.5_36454099	0	0	0	0	0	0.33333	0	0	0.11111	0.192448		No			No
NC_007115.5_36454168	0	0	0	0	0	0.27273	0	0	0.09091	0.157461		No			No
NC_007115.5_36454756	0	0	0	0	0	0.42857	0	0	0.142857	0.247435		No			No
NC_007115.5_36456457	0	0	0	0	0	0.33333	0	0	0.11111	0.192448		No			No
NC_007115.5_38248804	0	0	0	0	0	0	0.33333	0	0.11111	0.192448		No			No
NC_007115.5_38248813	0	0	0	0	0	0	0.6	0	0.2	0.34641		No			No
NC_007115.5_38248916	0	0	0	0	0	0	0.94444	0	0.314813	0.545273		No			No
NC_007115.5_38438672	0	0	0	0	0	0.625	0	0	0.208333	0.360844		No			No
NC_007115.5_38441803	0	0	0	0	0	0.63636	0	0	0.21212	0.367403		No			No
NC_007115.5_38441805	0	0	0	0	0	0.63636	0	0	0.21212	0.367403		No			No
NC_007115.5_38441809	0	0	0	0	0	0.63636	0.8	0	0.478787	0.422637		No			No
NC_007115.5_38441819	0	0	0	0	0	0	0.83333	0	0.277777	0.481123		No			No
NC_007115.5_48454638	0	0	0	0	0	0.46154	0	0	0.153847	0.26647		No			No
NC_007115.5_48454644	0	0	0	0	0	0.46154	0	0	0.153847	0.26647		No			No
NC_007115.5_48454663	0	0	0.78571	0.261903	0.45363	0.625	0	0	0.208333	0.360844		No			No
NC_007115.5_506283	0	0.6	0	0.2	0.34641	0.27273	0	0	0.09091	0.157461		No			No
NC_007115.5_506302	0	0.57143	0	0.190477	0.329915	0	0	0	0	0		No			No
NC_007115.5_51380855	0	0	0	0	0	0	0	0.88889	0.296297	0.513201		No			No
NC_007115.5_51380887	0	0	0	0	0	0	0	0.9	0.3	0.519615		No			No
NC_007115.5_55123141	0.23529	0	0	0.07843	0.135845	0	0	0	0	0		No			No
NC_007115.5_55566649	0	0	0	0	0	0	0.375	0	0.125	0.216506		No			No
NC_007115.5_55566711	0	0	0	0	0	0	0.55556	0	0.185187	0.320753		No			No
NC_007115.5_5657446	0	0.03676	0.08163	0.0394633	0.0408821	0.09091	0.06993	0.07087	0.0772367	0.0118508		No			No
NC_007115.5_5657454	0.02994	0	0.02622	0.01872	0.0163183	0	0	0.02252	0.00750667	0.0130019		No			No
NC_007115.5_5657457	0.4142	0.50794	0.34767	0.42327	0.080519	0.33493	0.28986	0.3319	0.318897	0.0251921		Yes			Yes
NC_007115.5_5657461	0.29775	0.35556	0.27797	0.310427	0.0403184	0.34513	0.27703	0.28571	0.302623	0.0370668		Yes			Yes
NC_007115.5_5657479	0.08163	0.0431	0.05858	0.0611033	0.0193885	0.09615	0.03306	0.07623	0.06848	0.0322511		Yes			Yes
NC_007115.5_5657515	0	0	0.0237	0.0079	0.0136832	0.03046	0	0.02475	0.0184033	0.0161914		No			No
NC_007115.5_5657516	0.0292	0.03448	0	0.0212267	0.0185714	0.045	0.03361	0.01493	0.03118	0.0151816		Yes			No
NC_007115.5_5657524	0	0	0	0	0	0.01639	0	0	0.00546333	0.00946277		No			No
NC_007115.5_5657532	0.02083	0	0	0.00694333	0.0120262	0	0	0	0	0		No			No
NC_007115.5_5657536	0.14583	0.175	0.14428	0.155037	0.0173061	0.17327	0.125	0.1133	0.13719	0.0317891		Yes			Yes
NC_007115.5_5657547	0.02548	0.03659	0.0398	0.0339567	0.00751442	0.03704	0.02963	0.03846	0.0350433	0.00474154		Yes			Yes
NC_007115.5_5657550	0.64052	0.63415	0.51741	0.59736	0.0693119	0.58768	0.51515	0.58937	0.564067	0.0423715		Yes			Yes
NC_007115.5_5657556	0.02454	0.09756	0.05392	0.0586733	0.0367413	0.05025	0.08955	0.06452	0.0681067	0.019894		Yes			Yes
NC_007115.5_5657561	0.03593	0	0.03865	0.02486	0.0215723	0.06436	0.02143	0.05455	0.04678	0.022495		No			No
NC_007115.5_5657562	0.2071	0.22353	0.12136	0.183997	0.0548635	0.12935	0.21127	0.14027	0.160297	0.0444806		Yes			Yes
NC_007115.5_5657563	0	0	0	0	0	0.01515	0	0	0.00505	0.00874686		No			No
NC_007115.5_5657564	0.04624	0.05495	0.05825	0.0531467	0.00620476	0.03077	0.02878	0.01869	0.02608	0.00647681		Yes			Yes
NC_007115.5_5657565	0	0.04494	0.01408	0.0196733	0.0229862	0	0	0.01843	0.00614333	0.0106406		No			No
NC_007115.5_5657630	0	0.08571	0.11371	0.0664733	0.0592455	0	0.06011	0.10506	0.0550567	0.052712		No			No
NC_007115.5_5657640	0	0	0.0184	0.00613333	0.0106232	0	0	0	0	0		No			No
NC_007115.5_5657657	0.66372	0.65041	0.64057	0.651567	0.0116183	0	0.6369	0.6494	0.428767	0.371375		Yes			No
NC_007115.5_5657658	0.01322	0.04918	0.02083	0.0277433	0.0189506	0.02905	0	0	0.00968333	0.016772		Yes			No
NC_007115.5_5657662	0.28571	0.26016	0.27273	0.272867	0.0127755	0.20968	0.19632	0.21705	0.207683	0.0105082		Yes			Yes
NC_007115.5_5657663	0.25974	0.3871	0.27586	0.307567	0.0693479	0.21912	0.25153	0.32937	0.266673	0.0566635		Yes			Yes
NC_007115.5_5657665	0.09871	0.11719	0.09028	0.10206	0.0137642	0.076	0.075	0.07451	0.07517	0.000759408		Yes			Yes
NC_007115.5_5657667	0.09442	0	0.05319	0.0492033	0.0473361	0.07171	0.05455	0.02362	0.04996	0.0243714		No			No
NC_007115.5_5657678	0	0	0.01068	0.00356	0.0061661	0	0	0.01176	0.00392	0.00678964		No			No
NC_007115.5_58411132	0	0	0	0	0	0	0.44444	0	0.148147	0.256598		No			No
NC_007115.5_58411259	0	0.75	0	0.25	0.433013	0	0	0	0	0		No			No
NC_007115.5_58411304	0	0.6	0.57143	0.390477	0.338464	0	0	0	0	0		No			No
NC_007115.5_58411306	0	0	0.42857	0.142857	0.247435	0	0	0	0	0		No			No
NC_007115.5_58411307	0	0	0.57143	0.190477	0.329915	0	0	0	0	0		No			No
NC_007115.5_58411308	0.5	0	0.85714	0.45238	0.43055	0	0	0	0	0		No			No
NC_007115.5_58411319	0.6	0.5	0.85714	0.65238	0.184242	0	0	0	0	0		Yes			No
NC_007115.5_58411320	0	0	0.42857	0.142857	0.247435	0	0	0	0	0		No			No
NC_007115.5_58411328	0	0.375	0.3	0.225	0.198431	0	0	0	0	0		No			No
NC_007115.5_58411329	0	0.5	0.6	0.366667	0.321455	0	0	0	0	0		No			No
NC_007115.5_58411330	0.6	0.5	0.9	0.666667	0.208167	0	0	0	0	0		Yes			No
NC_007115.5_58411433	0.55556	0.8	0	0.451853	0.409959	0	0	0	0	0		Yes			No
NC_007115.5_58411552	0	0	0	0	0	0	0.71429	0	0.238097	0.412396		No			No
NC_007115.5_58542250	0	0	0	0	0	0	0.44444	0.45455	0.299663	0.259565		No			No
NC_007115.5_58542314	0	0	0	0	0	0	0	0.875	0.291667	0.505181		No			No
NC_007115.5_58542321	0	0	0.33333	0.11111	0.192448	0	0	0.57143	0.190477	0.329915		No			No
NC_007115.5_58625745	0	0.75	0	0.25	0.433013	0	0	0	0	0		No			No
NC_007115.5_58630588	0	0.42857	0	0.142857	0.247435	0	0	0	0	0		No			No
NC_007115.5_58630605	0	0.625	0	0.208333	0.360844	0	0	0	0	0		No			No
NC_007115.5_58718811	0.41176	0.25	0	0.220587	0.20745	0.6	0	0.26087	0.286957	0.300849		Yes			No
NC_007115.5_58718846	0	0.6	0	0.2	0.34641	0.9	0.90909	0.66667	0.825253	0.137412		No			No
NC_007115.5_58718847	0	0.66667	0	0.222223	0.384902	0	0	0.46667	0.155557	0.269432		No			No
NC_007115.5_58839996	0	0.6	0.625	0.408333	0.353848	0	0	0	0	0		No			No
NC_007115.5_58839997	0	0.6	0.57143	0.390477	0.338464	0	0	0	0	0		No			No
NC_007115.5_58840003	0	0.71429	0	0.238097	0.412396	0	0.66667	0.85714	0.507937	0.450077		No			No
NC_007115.5_58840008	0	0.44444	0.3	0.248147	0.226712	0	0	0	0	0		No			No
NC_007115.5_58840009	0	0.66667	0	0.222223	0.384902	0	0.7	0.77778	0.492593	0.428367		No			No
NC_007115.5_58840020	0	0.45455	0	0.151517	0.262435	0	0	0	0	0		No			No
NC_007115.5_58840033	0	0.8	0.5	0.433333	0.404145	0	0.57143	0.45455	0.341993	0.301885		No			No
NC_007115.5_58840038	0	0.4	0	0.133333	0.23094	0	0	0.36364	0.121213	0.209948		No			No
NC_007115.5_58840039	0	0	0	0	0	0	0	0.36364	0.121213	0.209948		No			No
NC_007115.5_60273355	0	0	0	0	0	0	0	0.375	0.125	0.216506		No			No
NC_007115.5_60273362	0	0	0	0	0	0	0	0.33333	0.11111	0.192448		No			No
NC_007115.5_60273380	0	0	0	0	0	0	0	0.6	0.2	0.34641		No			No
NC_007115.5_60385313	0	0	0	0	0	0	0.15385	0	0.0512833	0.0888253		No			No
NC_007115.5_60385317	0	0	0.17391	0.05797	0.100407	0	0.34615	0.27273	0.206293	0.182388		No			No
NC_007115.5_60385340	0	0	0	0	0	0.17391	0	0.1875	0.12047	0.104551		No			No
NC_007115.5_60385341	0	0	0	0	0	0.19048	0.3125	0.375	0.29266	0.0938463		No			No
NC_007115.5_60385342	0	0	0	0	0	0.14286	0	0.3125	0.151787	0.156441		No			No
NC_007115.5_60385348	0	0	0	0	0	0.53846	0	0.5	0.346153	0.300394		No			No
NC_007115.5_60385439	0	0	0	0	0	0.16667	0	0.21429	0.126987	0.112522		No			No
NC_007115.5_60385446	0	0	0.12	0.04	0.069282	0	0	0	0	0		No			No
NC_007115.5_60385454	0	0	0	0	0	0.42424	0	0.46667	0.29697	0.258057		No			No
NC_007115.5_60385459	0	0	0	0	0	0.11765	0	0	0.0392167	0.0679253		No			No
NC_007115.5_60385476	0	0	0	0	0	0	0	0.25	0.0833333	0.144338		No			No
NC_007115.5_60385477	0	0	0.15	0.05	0.0866025	0.18182	0	0.1875	0.123107	0.106651		No			No
NC_007115.5_60385484	0	0	0.21053	0.0701767	0.12155	0.5	0	0	0.166667	0.288675		No			No
NC_007115.5_60385717	0	0	0	0	0	0	0	0.86207	0.287357	0.497716		No			No
NC_007115.5_60743174	0	0	0	0	0	0.75	0	0	0.25	0.433013		No			No
NC_007115.5_60803696	0.33333	0	0	0.11111	0.192448	0	0	0	0	0		No			No
NC_007115.5_60983294	0	0	0	0	0	0.45455	0	0.42857	0.294373	0.255266		No			No
NC_007115.5_60983660	0.23077	0	0	0.0769233	0.133235	0	0	0	0	0		No			No
NC_007115.5_60983761	0	0	0	0	0	0.57143	0	0	0.190477	0.329915		No			No
NC_007115.5_60992771	0.4	0	0	0.133333	0.23094	0	0	0	0	0		No			No
NC_007115.5_60992790	0	0	0	0	0	0	0	0.66667	0.222223	0.384902		No			No
NC_007115.5_60992934	0	0	0	0	0	0	0	0.88889	0.296297	0.513201		No			No
NC_007115.5_61250862	0	0.16667	0.18182	0.116163	0.100885	0	0.21053	0.28571	0.165413	0.148102		No			No
NC_007115.5_61250865	0.125	0	0	0.0416667	0.0721688	0.25	0	0	0.0833333	0.144338		No			No
NC_007115.5_61250872	0.84615	0.95238	0.95833	0.918953	0.0631197	0	0.92	0.94118	0.620393	0.537381		Yes			No
NC_007115.5_61250881	0	0	0	0	0	0.17647	0.11538	0.125	0.13895	0.0328474		No			No
NC_007115.5_61250888	0	0	0	0	0	0	0	0.28	0.0933333	0.161658		No			No
NC_007115.5_61250890	0.16667	0.12	0.28125	0.189307	0.0829741	0.40909	0.4	0.25	0.35303	0.0893423		Yes			Yes
NC_007115.5_61250891	0.26667	0.12	0.18182	0.189497	0.0736357	0.33333	0.32	0.10345	0.25226	0.129045		Yes			Yes
NC_007115.5_61250892	0	0.12	0.35294	0.157647	0.179456	0	0.44444	0.35484	0.266427	0.235041		No			No
NC_007115.5_61932635	0	0.6	0	0.2	0.34641	0	0	0.83333	0.277777	0.481123		No			No
NC_007115.5_61947014	0	0	0.5	0.166667	0.288675	0	0	0	0	0		No			No
NC_007115.5_61947026	0	0	0.44444	0.148147	0.256598	0	0	0	0	0		No			No
NC_007115.5_8665724	0.45455	0	0	0.151517	0.262435	0	0.26316	0.25926	0.17414	0.150822		No			No
NC_007115.5_8665727	0.5	0	0	0.166667	0.288675	0	0.625	0.39286	0.339287	0.315925		No			No
NC_007115.5_8665728	0.19048	0	0	0.0634933	0.109974	0	0	0	0	0		No			No
NC_007115.5_8665741	0	0	0	0	0	0	0	0.14815	0.0493833	0.0855344		No			No
NC_007115.5_8665849	0	0	0	0	0	0	0.2	0	0.0666667	0.11547		No			No
NC_007115.5_8665850	0.18519	0	0	0.06173	0.106919	0	0.4	0.26316	0.221053	0.203297		No			No
NC_007115.5_8665862	0.10345	0	0	0.0344833	0.0597269	0	0.36	0.22222	0.194073	0.181643		No			No
NC_007115.5_9107841	0	0	0.48718	0.162393	0.281274	0.4359	0	0	0.1453	0.251667		No			No
NC_007116.5_12448981	0	0.3	0	0.1	0.173205	0	0	0	0	0		No			No
NC_007116.5_12449058	0	0.21053	0	0.0701767	0.12155	0	0	0	0	0		No			No
NC_007116.5_12628760	0	0	0	0	0	0	0	0.83333	0.277777	0.481123		No			No
NC_007116.5_13232587	0.85714	0	0	0.285713	0.49487	0.83333	0	0	0.277777	0.481123		No			No
NC_007116.5_13382455	0.88235	0	0	0.294117	0.509425	0.375	0	0	0.125	0.216506		No			No
NC_007116.5_14067386	0	0	0	0	0	0	0	0.375	0.125	0.216506		No			No
NC_007116.5_14067388	0	0	0	0	0	0	0	0.33333	0.11111	0.192448		No			No
NC_007116.5_14067391	0	0	0	0	0	0	0	0.5	0.166667	0.288675		No			No
NC_007116.5_14067395	0	0	0	0	0	0	0	0.4	0.133333	0.23094		No			No
NC_007116.5_14067402	0	0	0	0	0	0	0	0.4	0.133333	0.23094		No			No
NC_007116.5_14067480	0	0	0	0	0	0	0	0.42857	0.142857	0.247435		No			No
NC_007116.5_14538194	0	0	0	0	0	0.5	0	0	0.166667	0.288675		No			No
NC_007116.5_14538202	0	0	0	0	0	0.625	0.42857	0	0.35119	0.319604		No			No
NC_007116.5_17127469	0	0	0.66129	0.22043	0.381796	0.8125	0	0.6	0.470833	0.421369		No			No
NC_007116.5_17127640	0.09615	0.06122	0	0.0524567	0.0486703	0	0.05	0.14583	0.0652767	0.0741055		Yes			No
NC_007116.5_17127646	0.54545	0.36364	0.5	0.469697	0.0946173	0.84615	0.65455	0.61364	0.70478	0.124127		Yes			Yes
NC_007116.5_17127647	0.52273	0.56098	0.55556	0.546423	0.0206972	0.66667	0.64815	0.47727	0.597363	0.104415		Yes			Yes
NC_007116.5_17127650	0	0.19512	0.15385	0.116323	0.102831	0	0	0.08511	0.02837	0.0491383		No			No
NC_007116.5_17127660	0	0	0	0	0	0	0	0.06522	0.02174	0.0376548		No			No
NC_007116.5_17127662	0.58537	0.33333	0.93333	0.617343	0.301275	0.97727	0.79245	0.7381	0.83594	0.125376		Yes			Yes
NC_007116.5_17127663	0.25	0.2619	0	0.170633	0.147893	0.09091	0.21818	0.17778	0.16229	0.0650336		Yes			No
NC_007116.5_17127666	0	0.06818	0	0.0227267	0.0393637	0	0.08929	0.10638	0.0652233	0.0571277		No			No
NC_007116.5_17127669	0	0	0	0	0	0.07143	0	0	0.02381	0.0412401		No			No
NC_007116.5_17127670	0	0	0	0	0	0.2093	0	0.26667	0.158657	0.140363		No			No
NC_007116.5_17127803	0.09524	0	0	0.0317467	0.0549868	0	0	0	0	0		No			No
NC_007116.5_17127807	0.3	0	0	0.1	0.173205	0	0	0	0	0		No			No
NC_007116.5_17127815	0.84906	0	0	0.28302	0.490205	0	0.97959	0	0.32653	0.565567		No			No
NC_007116.5_17127924	0.5	0.48	0	0.326667	0.283078	0	0.6875	0.61538	0.434293	0.377834		Yes			No
NC_007116.5_17127961	0	0.7	0	0.233333	0.404145	0	0.5	0.44444	0.314813	0.274048		No			No
NC_007116.5_17127964	0	0.75	0	0.25	0.433013	0	0.375	0.44444	0.273147	0.239086		No			No
NC_007116.5_17128031	0	0	0	0	0	0	0	0.3	0.1	0.173205		No			No
NC_007116.5_17128048	0	0	0.83333	0.277777	0.481123	0	0	0.44444	0.148147	0.256598		No			No
NC_007116.5_17128063	0	0	0.5	0.166667	0.288675	0	0	0.71429	0.238097	0.412396		No			No
NC_007116.5_17128169	0	0.53333	0	0.177777	0.307918	0	0.66667	0.55556	0.40741	0.357174		No			No
NC_007116.5_17128175	0	0.6875	0	0.229167	0.396928	0	0.83333	0.44444	0.425923	0.416973		No			No
NC_007116.5_17128182	0.71429	0.25	0	0.32143	0.362463	0	0.55556	0.27273	0.276097	0.277795		Yes			No
NC_007116.5_17128186	0	0.10345	0	0.0344833	0.0597269	0	0	0	0	0		No			No
NC_007116.5_17128198	0	0.14706	0	0.04902	0.0849051	0	0	0	0	0		No			No
NC_007116.5_17128245	0.17391	0.25926	0	0.14439	0.132127	0.21739	0	0.09677	0.10472	0.108913		Yes			No
NC_007116.5_17128246	0	0.16364	0	0.0545467	0.0944776	0	0.28571	0.17857	0.15476	0.144336		No			No
NC_007116.5_17128247	0	0.05357	0	0.0178567	0.0309287	0.18182	0	0.12903	0.103617	0.0935361		No			No
NC_007116.5_17128249	0	0.08929	0	0.0297633	0.0515516	0	0	0	0	0		No			No
NC_007116.5_17128263	0	0.0678	0	0.0226	0.0391443	0	0	0.11111	0.0370367	0.0641494		No			No
NC_007116.5_17128272	0	0.06349	0	0.0211633	0.036656	0	0	0	0	0		No			No
NC_007116.5_17128274	0.11765	0.25806	0.23529	0.203667	0.0753576	0.32258	0.13043	0.13158	0.194863	0.110607		Yes			Yes
NC_007116.5_17128280	0.16216	0.15	0	0.104053	0.0903177	0.20588	0.22222	0.17073	0.19961	0.0263114		Yes			No
NC_007116.5_17128281	0.59459	0.40351	0.25806	0.41872	0.16878	0.5625	0.66667	0.525	0.584723	0.073403		Yes			Yes
NC_007116.5_17128283	0.10256	0.15873	0.16667	0.142653	0.0349481	0.13514	0.1	0.17073	0.13529	0.0353652		Yes			Yes
NC_007116.5_17128285	0	0	0	0	0	0.08108	0	0	0.0270267	0.0468116		No			No
NC_007116.5_17128286	0.52632	0.75	0.68966	0.655327	0.115725	0.47222	0.55172	0.60526	0.543067	0.0669408		Yes			Yes
NC_007116.5_17128287	0.42105	0.51613	0.60714	0.514773	0.0930524	0.33333	0.71429	0.48718	0.5116	0.19165		Yes			Yes
NC_007116.5_17128288	0	0.04225	0.09677	0.04634	0.0485145	0	0	0	0	0		No			No
NC_007116.5_17128290	0.07143	0	0	0.02381	0.0412401	0	0	0	0	0		No			No
NC_007116.5_17128296	0.17391	0.19481	0.17647	0.18173	0.0113997	0.16279	0.23529	0.21951	0.205863	0.0381279		Yes			Yes
NC_007116.5_17128307	0.07843	0	0	0.0261433	0.0452816	0	0.07692	0.14286	0.07326	0.0715003		No			No
NC_007116.5_17128312	0.11538	0.15	0.08333	0.116237	0.0333433	0.10417	0.10256	0.18	0.12891	0.0442526		Yes			Yes
NC_007116.5_17128315	0.5098	0.56579	0.42857	0.501387	0.0689958	0.7551	0.575	0.54	0.623367	0.115419		Yes			Yes
NC_007116.5_17128321	0.72727	0.74684	0.45946	0.644523	0.160568	0.78723	0.73333	0.69811	0.739557	0.0448851		Yes			Yes
NC_007116.5_17128332	0.08197	0.11364	0.15556	0.117057	0.0369138	0.17857	0.13115	0.31034	0.206687	0.0928449		Yes			Yes
NC_007116.5_17128348	0.98246	0.91892	0.96078	0.954053	0.0322997	0	0.98305	0.96296	0.64867	0.561854		Yes			No
NC_007116.5_17128349	0.29508	0.26923	0.21818	0.26083	0.0391321	0.05556	0.11111	0.12727	0.09798	0.0376149		Yes			Yes
NC_007116.5_17128352	0.10938	0.12195	0.11111	0.114147	0.00681302	0.17647	0.07937	0	0.08528	0.0883833		Yes			No
NC_007116.5_17128354	0.19643	0.1625	0.14815	0.169027	0.0247929	0.19231	0.2	0.21818	0.203497	0.0132847		Yes			Yes
NC_007116.5_17128355	0.7931	0.79221	0.76923	0.784847	0.0135317	0.92308	0.96667	0.81481	0.90152	0.078192		Yes			Yes
NC_007116.5_17128358	0.14545	0.2	0.21667	0.187373	0.0372511	0.05556	0.14286	0.10526	0.101227	0.0437895		Yes			Yes
NC_007116.5_17128360	0.14815	0.16049	0.13115	0.146597	0.0147315	0.24138	0.2459	0.08621	0.191163	0.0909203		Yes			Yes
NC_007116.5_17128366	0	0	0	0	0	0.06667	0	0	0.0222233	0.0384919		No			No
NC_007116.5_17128434	0.41892	0.37374	0.69811	0.496923	0.175691	0.94	0.89855	0.74576	0.861437	0.1023		Yes			Yes
NC_007116.5_17128451	0.05195	0	0	0.0173167	0.0299933	0	0	0	0	0		No			No
NC_007116.5_17128469	0.11538	0.09877	0.05769	0.0906133	0.0296973	0	0.06154	0.09836	0.0533	0.049695		Yes			No
NC_007116.5_17128479	0.19737	0.15068	0.15385	0.1673	0.0260896	0	0	0.08929	0.0297633	0.0515516		Yes			No
NC_007116.5_17128485	0.09589	0.04348	0.07018	0.06985	0.0262066	0.08571	0	0.125	0.0702367	0.0639204		Yes			No
NC_007116.5_17128488	0.09722	0.07692	0	0.0580467	0.0512843	0.21212	0.08621	0	0.0994433	0.106677		Yes			No
NC_007116.5_17128489	0	0	0.0566	0.0188667	0.032678	0	0.07143	0	0.02381	0.0412401		No			No
NC_007116.5_17128490	0.09859	0.16949	0.07547	0.114517	0.0489917	0.15625	0.21818	0.09259	0.155673	0.062797		Yes			Yes
NC_007116.5_17128492	0.12857	0.13559	0.08333	0.11583	0.0283638	0.18182	0.18182	0.18868	0.184107	0.00396062		Yes			Yes
NC_007116.5_17128499	0.34783	0.27419	0.30435	0.30879	0.0370202	0.35897	0.22414	0.40678	0.329963	0.0947121		Yes			Yes
NC_007116.5_17128508	0.06154	0.24138	0.22222	0.175047	0.0987654	0.10811	0.09434	0.17857	0.127007	0.0451828		Yes			Yes
NC_007116.5_17128509	0.34375	0.47273	0.2619	0.35946	0.106289	0.40541	0.5098	0.4717	0.462303	0.0528256		Yes			Yes
NC_007116.5_17128513	0	0.07273	0	0.0242433	0.0419907	0.08108	0	0.12	0.0670267	0.0612219		No			No
NC_007116.5_17128516	0.06557	0.09259	0	0.05272	0.0476137	0	0	0.06	0.02	0.034641		Yes			No
NC_007116.5_17128522	0	0	0.075	0.025	0.0433013	0	0.06667	0	0.0222233	0.0384919		No			No
NC_007116.5_17128528	0.05882	0.08511	0	0.0479767	0.0435788	0	0	0.05357	0.0178567	0.0309287		Yes			No
NC_007116.5_17128529	0.11765	0.11364	0.13158	0.120957	0.00941602	0.09524	0	0.07143	0.0555567	0.0495645		Yes			No
NC_007116.5_17128532	0.08333	0	0	0.0277767	0.0481106	0.09756	0.07692	0.09259	0.0890233	0.0107723		No			No
NC_007116.5_17128534	0.13043	0.1087	0.2	0.146377	0.0476932	0.30769	0.13514	0.26923	0.237353	0.090584		Yes			Yes
NC_007116.5_17128551	0	0.18421	0	0.0614033	0.106354	0.31034	0.21212	0.21429	0.245583	0.0560914		No			No
NC_007116.5_17128562	0.71429	0.80645	0.77778	0.766173	0.0471636	0.70833	0.70833	0.72222	0.71296	0.0080194		Yes			Yes
NC_007116.5_17128567	0.38095	0.43333	0	0.271427	0.236517	0.40909	0.26087	0.31111	0.327023	0.0753805		Yes			No
NC_007116.5_17128568	0.14286	0	0	0.04762	0.0824803	0.13043	0.125	0.08696	0.11413	0.023686		No			No
NC_007116.5_17128569	0.2381	0.29032	0	0.17614	0.15476	0.30435	0.3913	0.33333	0.342993	0.0442731		Yes			No
NC_007116.5_17128601	0	0.14286	0	0.04762	0.0824803	0	0	0.11538	0.03846	0.0666147		No			No
NC_007116.5_17128622	0	0	0	0	0	0	0	0.13043	0.0434767	0.0753038		No			No
NC_007116.5_17128631	0	0.23077	0	0.0769233	0.133235	0	0	0.19048	0.0634933	0.109974		No			No
NC_007116.5_20611178	0	0	0	0	0	0	0	0.17647	0.0588233	0.101885		No			No
NC_007116.5_20611192	0.375	0	0	0.125	0.216506	0.6	0	0.53846	0.379487	0.330082		No			No
NC_007116.5_20611195	0.625	0.75	0.875	0.75	0.125	0.8	0	0	0.266667	0.46188		Yes			No
NC_007116.5_20611212	0.5	0	0	0.166667	0.288675	0.4	0	0.3	0.233333	0.208167		No			No
NC_007116.5_20611216	0.5	0.36364	0.25	0.371213	0.125172	0.42857	0	0.41667	0.281747	0.244072		Yes			No
NC_007116.5_20611219	0.25	0	0	0.0833333	0.144338	0.29412	0	0	0.09804	0.16981		No			No
NC_007116.5_20611323	0.42857	0	0	0.142857	0.247435	0	0	0	0	0		No			No
NC_007116.5_20611336	0	0	0	0	0	0.26667	0	0	0.08889	0.153962		No			No
NC_007116.5_20611342	0	0.38462	0	0.128207	0.22206	0	0	0	0	0		No			No
NC_007116.5_20611344	0	0	0.85714	0.285713	0.49487	0	0	0.875	0.291667	0.505181		No			No
NC_007116.5_20611355	0.6	0.5	0	0.366667	0.321455	0	0	0.33333	0.11111	0.192448		Yes			No
NC_007116.5_20652751	0	0	0.94118	0.313727	0.543391	0	0	0	0	0		No			No
NC_007116.5_20718892	0	0	0	0	0	0	0	0.14815	0.0493833	0.0855344		No			No
NC_007116.5_20718917	0	0	0	0	0	0	0	0.2381	0.0793667	0.137467		No			No
NC_007116.5_20718931	0	0	0	0	0	0	0	0.28571	0.0952367	0.164955		No			No
NC_007116.5_20719016	0	0	0	0	0	0	0	0.26087	0.0869567	0.150613		No			No
NC_007116.5_20719017	0	0	0	0	0	0	0	0.12	0.04	0.069282		No			No
NC_007116.5_20719038	0	0	0	0	0	0	0	0.10811	0.0360367	0.0624173		No			No
NC_007116.5_21220677	0.13889	0	0	0.0462967	0.0801882	0	0	0	0	0		No			No
NC_007116.5_21220678	0.62162	0	0.46667	0.362763	0.323574	0	0	0.47727	0.15909	0.275552		No			No
NC_007116.5_21220856	0.11364	0.11111	0.21739	0.14738	0.0606436	0	0	0.2069	0.0689667	0.119454		Yes			No
NC_007116.5_21899534	0	0	0	0	0	0.625	0.35714	0	0.32738	0.313561		No			No
NC_007116.5_21899549	0	0.17647	0	0.0588233	0.101885	0	0	0	0	0		No			No
NC_007116.5_21899558	0.64286	0.57143	0.29412	0.502803	0.18422	0.83333	0	0.77778	0.537037	0.465916		Yes			No
NC_007116.5_21899559	0.5	0.26923	0	0.25641	0.250246	0.5	0.55556	0.21053	0.42203	0.185259		Yes			No
NC_007116.5_21899560	0	0.13793	0	0.0459767	0.0796339	0	0	0	0	0		No			No
NC_007116.5_21899561	0.35714	0.28571	0	0.214283	0.18898	0	0.33333	0	0.11111	0.192448		Yes			No
NC_007116.5_21899571	0.75	0.53846	0.46154	0.583333	0.149374	0	0.5	0.625	0.375	0.330719		Yes			No
NC_007116.5_21899572	0.83333	0.65385	0.64286	0.710013	0.106937	0.5	0	0.86667	0.455557	0.435041		Yes			No
NC_007116.5_21899590	0	0	0	0	0	0.77778	0	0.1875	0.32176	0.4059		No			No
NC_007116.5_21899671	0.62069	0.57143	0.83333	0.67515	0.139184	0.8	0.64865	0.48	0.642883	0.160078		Yes			Yes
NC_007116.5_21899672	0.4	0.47222	0.375	0.41574	0.0504851	0.375	0.58333	0.625	0.527777	0.133939		Yes			Yes
NC_007116.5_21899678	0.08571	0.175	0	0.0869033	0.0875061	0.1	0	0	0.0333333	0.057735		Yes			No
NC_007116.5_21899679	0	0	0	0	0	0.10345	0.06818	0	0.05721	0.0525902		No			No
NC_007116.5_21899689	0.19512	0.13793	0	0.111017	0.100306	0.22581	0.18519	0.125	0.178667	0.0507206		Yes			No
NC_007116.5_21899694	0.72727	0.32787	0.21622	0.423787	0.268688	0.8	0.57143	0.66667	0.679367	0.114813		Yes			Yes
NC_007116.5_21899695	0.22727	0.3871	0.36842	0.327597	0.087386	0.75	0.67241	0.5	0.640803	0.127962		Yes			Yes
NC_007116.5_21899705	0	0	0	0	0	0	0.06667	0	0.0222233	0.0384919		No			No
NC_007116.5_21899752	0.15909	0.29851	0	0.152533	0.149363	0.4	0.32727	0	0.242423	0.213071		Yes			No
NC_007116.5_23080150	0.51613	0	0	0.172043	0.297988	0	0	0	0	0		No			No
NC_007116.5_24334389	0	0	0.16418	0.0547267	0.0947894	0	0	0.07018	0.0233933	0.0405184		No			No
NC_007116.5_24334391	0	0	0.60606	0.20202	0.349909	0	0	0.66667	0.222223	0.384902		No			No
NC_007116.5_24334399	0	0	0.2125	0.0708333	0.122687	0.11364	0	0.08451	0.06605	0.0590262		No			No
NC_007116.5_24334403	0	0	0.25	0.0833333	0.144338	0.28261	0	0.35714	0.21325	0.188402		No			No
NC_007116.5_24334409	0.44595	0.31579	0.33333	0.365023	0.0706311	0.34615	0.29412	0.48649	0.375587	0.099506		Yes			Yes
NC_007116.5_24334441	0.7875	0.47887	0.92929	0.731887	0.230302	0.8	0.67961	0.95604	0.811883	0.138598		Yes			Yes
NC_007116.5_24340529	0	0	0	0	0	0	0	0.81132	0.27044	0.468416		No			No
NC_007116.5_245513	0	0	0	0	0	0	0	0.1	0.0333333	0.057735		No			No
NC_007116.5_245524	0	0.22727	0.08889	0.105387	0.11453	0.21429	0	0.14815	0.120813	0.109729		No			No
NC_007116.5_245540	0	0.23077	0	0.0769233	0.133235	0	0	0.125	0.0416667	0.0721688		No			No
NC_007116.5_245541	0.5	0.56	0.51613	0.525377	0.0310504	0	0	0.41667	0.13889	0.240565		Yes			No
NC_007116.5_245553	0.76471	0.45455	0.64	0.619753	0.156068	0.71429	0	0.68421	0.466167	0.403992		Yes			No
NC_007116.5_245638	0.11364	0.13333	0.04545	0.0974733	0.0461166	0.14706	0	0.14035	0.0958033	0.0830359		Yes			No
NC_007116.5_245644	0	0.85366	0.81818	0.55728	0.482945	0.87879	0	0.92857	0.602453	0.522333		No			No
NC_007116.5_245649	0	0	0	0	0	0	0	0.06557	0.0218567	0.0378569		No			No
NC_007116.5_245673	0	0	0.15	0.05	0.0866025	0.17857	0	0.18	0.119523	0.103513		No			No
NC_007116.5_25031512	0	0	0	0	0	0	0	0.04082	0.0136067	0.0235674		No			No
NC_007116.5_25031528	0.92913	0	0.98246	0.637197	0.552472	0.91589	0	0.95146	0.62245	0.539351		No			No
NC_007116.5_25031529	0.06349	0	0.07965	0.0477133	0.0421035	0.07547	0.17895	0.09804	0.117487	0.0544119		No			No
NC_007116.5_25031538	0.80198	0	0.96386	0.588613	0.51614	0.8	0.82432	0.90909	0.84447	0.0572684		No			No
NC_007116.5_25031539	0.81	0.88496	0.9625	0.88582	0.0762536	0.84507	0.83784	0.92105	0.867987	0.0460962		Yes			Yes
NC_007116.5_25057891	0	0.04094	0	0.0136467	0.0236367	0	0	0	0	0		No			No
NC_007116.5_25057895	0	0.15569	0	0.0518967	0.0898877	0	0	0	0	0		No			No
NC_007116.5_25066150	0	0	0	0	0	0	0.04762	0	0.0158733	0.0274934		No			No
NC_007116.5_25066153	0.18519	0.18072	0.16667	0.177527	0.00966414	0	0.32927	0.18033	0.169867	0.164884		Yes			No
NC_007116.5_25066156	0.575	0.52381	0.51429	0.5377	0.0326516	0.46154	0.62195	0.59677	0.560087	0.0862676		Yes			Yes
NC_007116.5_25066159	0	0.03448	0	0.0114933	0.019907	0	0.03448	0.06557	0.03335	0.0327996		No			No
NC_007116.5_25072108	0.58333	0	0	0.194443	0.336786	0	0	0.86667	0.28889	0.500372		No			No
NC_007116.5_25243677	0.8	0	0	0.266667	0.46188	0	0	0	0	0		No			No
NC_007116.5_25243678	0	0	0	0	0	0	0	0.375	0.125	0.216506		No			No
NC_007116.5_25243687	0	0.8	0	0.266667	0.46188	0	0	0	0	0		No			No
NC_007116.5_26486326	0	0	0.6	0.2	0.34641	0	0	0	0	0		No			No
NC_007116.5_26487423	0	0	0.6	0.2	0.34641	0	0	0	0	0		No			No
NC_007116.5_26487447	0	0	0.71429	0.238097	0.412396	0	0	0	0	0		No			No
NC_007116.5_26487458	0	0	0.75	0.25	0.433013	0	0	0	0	0		No			No
NC_007116.5_26487480	0	0	0.42857	0.142857	0.247435	0	0	0	0	0		No			No
NC_007116.5_26487481	0	0	0.42857	0.142857	0.247435	0	0	0	0	0		No			No
NC_007116.5_26487876	0	0	0.6	0.2	0.34641	0	0	0	0	0		No			No
NC_007116.5_27826410	0	0	0	0	0	0.16667	0	0	0.0555567	0.096227		No			No
NC_007116.5_31256079	0	0.21378	0.17892	0.1309	0.114695	0.17255	0	0	0.0575167	0.0996218		No			No
NC_007116.5_31257620	0.31755	0.31637	0.28675	0.30689	0.0174517	0.2549	0.28974	0.32597	0.290203	0.0355373		Yes			Yes
NC_007116.5_31257646	0	0.01004	0	0.00334667	0.0057966	0.0146	0	0.02519	0.0132633	0.0126481		No			No
NC_007116.5_31257649	0.51899	0.512	0.51364	0.514877	0.00365541	0.53025	0.46845	0.48371	0.494137	0.0321923		Yes			Yes
NC_007116.5_31257666	0	0.02222	0	0.00740667	0.0128287	0.01444	0	0.02168	0.01204	0.0110375		No			No
NC_007116.5_31261096	0	0.02888	0	0.00962667	0.0166739	0.04954	0	0	0.0165133	0.0286019		No			No
NC_007116.5_33327438	0	0.30769	0	0.102563	0.177645	0	0	0	0	0		No			No
NC_007116.5_33330817	0	0.44444	0	0.148147	0.256598	0	0	0	0	0		No			No
NC_007116.5_33869314	0	0	0.02439	0.00813	0.0140816	0	0	0	0	0		No			No
NC_007116.5_33869365	0	0	0.96154	0.320513	0.555145	0	0	0	0	0		No			No
NC_007116.5_33869592	0	0	0.98851	0.329503	0.570717	0	0	0	0	0		No			No
NC_007116.5_39991257	0	0.26087	0.15789	0.139587	0.131395	0.5	0	0.27778	0.25926	0.250514		No			No
NC_007116.5_39991261	0	0	0.15	0.05	0.0866025	0.33333	0	0	0.11111	0.192448		No			No
NC_007116.5_39991278	0	0	0	0	0	0.5	0	0.2381	0.246033	0.250094		No			No
NC_007116.5_4223506	0	0	0	0	0	0	0.57143	0	0.190477	0.329915		No			No
NC_007116.5_42469239	0	0	0	0	0	0	0	0.33333	0.11111	0.192448		No			No
NC_007116.5_42490301	0	0	0	0	0	0	0.33333	0	0.11111	0.192448		No			No
NC_007116.5_4261426	0	0	0	0	0	0	0.41176	0	0.137253	0.23773		No			No
NC_007116.5_42702434	0	0	0	0	0	0	0	0.20833	0.0694433	0.120279		No			No
NC_007116.5_427137	0	0	0.36364	0.121213	0.209948	0	0	0	0	0		No			No
NC_007116.5_427143	0	0	0.44444	0.148147	0.256598	0	0	0	0	0		No			No
NC_007116.5_43673199	0.17241	0	0	0.05747	0.099541	0	0	0	0	0		No			No
NC_007116.5_43673220	0.23077	0	0	0.0769233	0.133235	0	0	0.24	0.08	0.138564		No			No
NC_007116.5_43673221	0	0	0	0	0	0	0	0.2	0.0666667	0.11547		No			No
NC_007116.5_46413722	0	0	0	0	0	0.38462	0	0	0.128207	0.22206		No			No
NC_007116.5_46413723	0	0	0	0	0	0.21429	0	0	0.07143	0.12372		No			No
NC_007116.5_46413727	0.16	0.26923	0	0.143077	0.13541	0	0	0.1875	0.0625	0.108253		Yes			No
NC_007116.5_46413737	0	0	0	0	0	0.15	0	0	0.05	0.0866025		No			No
NC_007116.5_46413738	0	0	0	0	0	0.26316	0	0.32258	0.195247	0.171679		No			No
NC_007116.5_46413739	0	0.13793	0	0.0459767	0.0796339	0.14286	0	0	0.04762	0.0824803		No			No
NC_007116.5_47359623	0	0	0	0	0	0.19048	0	0	0.0634933	0.109974		No			No
NC_007116.5_47359633	0	0	0	0	0	0.16	0	0	0.0533333	0.092376		No			No
NC_007116.5_47359635	0	0.1	0	0.0333333	0.057735	0.28	0	0	0.0933333	0.161658		No			No
NC_007116.5_47359638	0	0.11429	0	0.0380967	0.0659854	0.14286	0	0.17857	0.107143	0.0944911		No			No
NC_007116.5_47359647	0	0.07143	0.125	0.0654767	0.0627123	0.13793	0	0	0.0459767	0.0796339		No			No
NC_007116.5_47359684	0	0.11111	0	0.0370367	0.0641494	0.1	0.125	0	0.075	0.0661438		No			No
NC_007116.5_47359688	0	0.08197	0	0.0273233	0.0473254	0.23636	0.16	0.45455	0.283637	0.15286		No			No
NC_007116.5_47359700	0	0.28571	0.06818	0.117963	0.149219	0.29688	0.22951	0.2	0.24213	0.0496576		No			No
NC_007116.5_47359708	0	0	0	0	0	0.05479	0	0.08197	0.0455867	0.0417528		No			No
NC_007116.5_47359717	0	0.07865	0	0.0262167	0.0454086	0.04054	0.06849	0.10811	0.07238	0.0339525		No			No
NC_007116.5_47359718	0	0	0	0	0	0.07692	0.05479	0.06494	0.06555	0.0110776		No			No
NC_007116.5_47359719	0	0.04396	0	0.0146533	0.0253803	0.05	0	0.03797	0.0293233	0.0260974		No			No
NC_007116.5_475016	0.44444	0.30769	0	0.25071	0.227633	0	0.26667	0	0.08889	0.153962		Yes			No
NC_007116.5_475017	0.3	0.30769	0	0.202563	0.175467	0	0.2	0	0.0666667	0.11547		Yes			No
NC_007116.5_475030	0.76471	0	0	0.254903	0.441506	0	0	0	0	0		No			No
NC_007116.5_47913407	0	0.66667	0	0.222223	0.384902	0	0	0	0	0		No			No
NC_007116.5_47919211	0	0.57143	0	0.190477	0.329915	0	0	0	0	0		No			No
NC_007116.5_47919225	0	0.42857	0	0.142857	0.247435	0	0	0	0	0		No			No
NC_007116.5_47919232	0	0.66667	0	0.222223	0.384902	0	0	0	0	0		No			No
NC_007116.5_47919252	0	0.5	0	0.166667	0.288675	0	0	0	0	0		No			No
NC_007116.5_47919482	0	0.8	0	0.266667	0.46188	0	0	0	0	0		No			No
NC_007116.5_47919502	0	0.8	0	0.266667	0.46188	0	0	0	0	0		No			No
NC_007116.5_48103371	0.375	0.35714	0	0.244047	0.211539	0	0.42222	0.51429	0.31217	0.274239		Yes			No
NC_007116.5_48103385	0	0	0	0	0	0.06667	0	0	0.0222233	0.0384919		No			No
NC_007116.5_48103397	0	0.05714	0	0.0190467	0.0329898	0	0	0	0	0		No			No
NC_007116.5_48103410	0	0.06061	0	0.0202033	0.0349932	0.11429	0	0	0.0380967	0.0659854		No			No
NC_007116.5_48103502	0	0	0	0	0	0.05882	0	0	0.0196067	0.0339597		No			No
NC_007116.5_48103507	0.06667	0	0	0.0222233	0.0384919	0.14	0.125	0.12195	0.128983	0.00966182		No			No
NC_007116.5_48103518	0.07692	0	0	0.02564	0.0444098	0.13462	0.12766	0.17778	0.146687	0.0271516		No			No
NC_007116.5_48103519	0.30612	0.21622	0	0.174113	0.157344	0.45098	0.26667	0.25	0.32255	0.111536		Yes			No
NC_007116.5_48103520	0.32	0.28571	0	0.201903	0.175692	0.52	0.37209	0.4186	0.436897	0.0756334		Yes			No
NC_007116.5_48103887	0	0	0	0	0	0.06818	0	0	0.0227267	0.0393637		No			No
NC_007116.5_48104390	0	0.83333	0	0.277777	0.481123	0.29412	0.625	0	0.306373	0.31268		No			No
NC_007116.5_58797163	0	0	0	0	0	0	0.52381	0	0.174603	0.302422		No			No
NC_007116.5_61213649	0	0	0.88462	0.294873	0.510736	0	0	0	0	0		No			No
NC_007116.5_61213673	0.77778	0	0.91667	0.564817	0.494051	0	0	0	0	0		No			No
NC_007116.5_64393029	0.5	0	0	0.166667	0.288675	0	0	0	0	0		No			No
NC_007116.5_64393039	0.42857	0	0.71429	0.380953	0.359518	0	0	0.625	0.208333	0.360844		No			No
NC_007116.5_64393043	0	0	0.42857	0.142857	0.247435	0	0	0	0	0		No			No
NC_007116.5_64393050	0.6	0	0.71429	0.438097	0.383682	0	0	0	0	0		No			No
NC_007116.5_64393051	0	0	0.57143	0.190477	0.329915	0	0.57143	0	0.190477	0.329915		No			No
NC_007116.5_64393053	0	0	0	0	0	0	0.42857	0	0.142857	0.247435		No			No
NC_007116.5_64393054	0	0	0.375	0.125	0.216506	0	0	0	0	0		No			No
NC_007116.5_64393116	0	0.21429	0	0.07143	0.12372	0.21053	0.25806	0	0.156197	0.137342		No			No
NC_007116.5_64393136	0	0	0	0	0	0	0.1	0	0.0333333	0.057735		No			No
NC_007116.5_64393137	0.2069	0	0.17857	0.12849	0.112174	0.13636	0.15789	0	0.0980833	0.0856221		No			No
NC_007116.5_64393142	0.17857	0	0	0.0595233	0.103097	0	0	0	0	0		No			No
NC_007116.5_64393145	0.51724	0.31818	0.32	0.38514	0.114406	0.54545	0.26471	0.375	0.395053	0.14144		Yes			Yes
NC_007116.5_64393150	0.10345	0.18182	0	0.09509	0.0911978	0.3	0.3125	0.4375	0.35	0.0760345		Yes			No
NC_007116.5_64393153	0.27586	0.22727	0.2381	0.247077	0.0255085	0.2	0.35294	0.35714	0.30336	0.089537		Yes			Yes
NC_007116.5_64393154	0.21429	0.33333	0.33333	0.29365	0.0687278	0.45	0.32353	0.30769	0.360407	0.0779933		Yes			Yes
NC_007116.5_64393155	0.27586	0.31818	0.19048	0.261507	0.0650487	0	0.29412	0.23077	0.174963	0.154798		Yes			No
NC_007116.5_64393162	0.83333	0.82609	0.85	0.836473	0.012261	0.94737	0.77778	0.75	0.82505	0.106839		Yes			Yes
NC_007116.5_64393169	0.33333	0.6	0.22222	0.385183	0.194155	0.52632	0.44118	0.66667	0.544723	0.113866		Yes			Yes
NC_007116.5_64393173	0.14815	0.25926	0	0.135803	0.13007	0	0.25	0	0.0833333	0.144338		Yes			No
NC_007116.5_64393178	0.14815	0.11538	0	0.0878433	0.0778191	0	0.10714	0.17647	0.0945367	0.0889075		Yes			No
NC_007116.5_64393179	0	0.16	0.27273	0.144243	0.137046	0.27273	0.25	0.41176	0.311497	0.0875712		No			No
NC_007116.5_64393185	0.67857	0.56522	0.52381	0.5892	0.0801183	0.56522	0.55556	0.64706	0.58928	0.0502715		Yes			Yes
NC_007116.5_64393186	0.11111	0	0	0.0370367	0.0641494	0	0	0	0	0		No			No
NC_007116.5_64393188	0.16667	0	0	0.0555567	0.096227	0	0.11538	0	0.03846	0.0666147		No			No
NC_007116.5_64393196	0.14286	0	0	0.04762	0.0824803	0	0.19231	0	0.0641033	0.11103		No			No
NC_007116.5_64393261	0.63636	0.83333	0.92857	0.79942	0.149027	0	0	0.88889	0.296297	0.513201		Yes			No
NC_007116.5_64393264	0.36364	0	0	0.121213	0.209948	0	0	0.25	0.0833333	0.144338		No			No
NC_007116.5_64393271	0	0.15	0.14286	0.09762	0.0846167	0	0	0	0	0		No			No
NC_007116.5_64393292	0.25	0.20833	0.26087	0.239733	0.0277338	0	0.25	0.42857	0.22619	0.215275		Yes			No
NC_007116.5_64393298	0	0	0.11538	0.03846	0.0666147	0.23077	0	0	0.0769233	0.133235		No			No
NC_007116.5_64393301	0.47059	0.66667	0.73077	0.622677	0.135554	0.76923	0.75	0.77778	0.76567	0.014228		Yes			Yes
NC_007116.5_64393302	0	0.22222	0.17857	0.133597	0.117739	0.21429	0.17647	0.26316	0.217973	0.0434622		No			No
NC_007116.5_64393303	0	0.10345	0	0.0344833	0.0597269	0	0	0	0	0		No			No
NC_007116.5_64393305	0	0	0.12903	0.04301	0.0744955	0	0	0	0	0		No			No
NC_007116.5_64393312	0	0.31034	0.15152	0.153953	0.155184	0.21429	0	0	0.07143	0.12372		No			No
NC_007116.5_64393321	0.22222	0.11429	0	0.11217	0.111125	0	0	0.125	0.0416667	0.0721688		Yes			No
NC_007116.5_64393322	0.44444	0.6	0.5	0.514813	0.0788309	0.46667	0.41379	0.59375	0.491403	0.0924943		Yes			Yes
NC_007116.5_64393326	0	0.25	0.16667	0.13889	0.127294	0.2	0.28125	0.17143	0.21756	0.056977		No			No
NC_007116.5_64393329	0.21053	0.19512	0.08	0.161883	0.0713304	0	0.20588	0.11111	0.105663	0.103048		Yes			No
NC_007116.5_64393335	0.13043	0.06522	0.0566	0.0840833	0.0403681	0.16667	0.13889	0.07317	0.126243	0.0480158		Yes			Yes
NC_007116.5_64393342	0	0	0	0	0	0	0.09091	0	0.0303033	0.0524869		No			No
NC_007116.5_64393348	0.52381	0.36585	0.4	0.429887	0.0831129	0.35294	0.46667	0.61538	0.47833	0.131608		Yes			Yes
NC_007116.5_64393404	0	0.10811	0	0.0360367	0.0624173	0	0	0	0	0		No			No
NC_007116.5_64393405	0	0	0	0	0	0	0	0.15789	0.05263	0.0911578		No			No
NC_007116.5_64393406	0.12	0	0.14286	0.08762	0.0767372	0.18519	0.16	0	0.115063	0.100441		No			No
NC_007116.5_64393419	0	0.23333	0	0.0777767	0.134713	0.15	0.14286	0	0.09762	0.0846167		No			No
NC_007116.5_64393431	0	0	0	0	0	0	0	0.10256	0.0341867	0.059213		No			No
NC_007116.5_64393432	0.14286	0.2069	0.14286	0.164207	0.0369735	0.14286	0.13043	0	0.0910967	0.0791365		Yes			No
NC_007116.5_64393433	0	0	0.10714	0.0357133	0.0618573	0.15	0	0	0.05	0.0866025		No			No
NC_007116.5_64393434	0	0	0.14286	0.04762	0.0824803	0.31818	0	0.16216	0.160113	0.1591		No			No
NC_007116.5_64393445	0	0	0.32143	0.107143	0.185578	0.2	0.35	0.10256	0.21752	0.124647		No			No
NC_007116.5_64393457	0	0	0.3	0.1	0.173205	0	0	0.27586	0.0919533	0.159268		No			No
NC_007116.5_64634760	0	0.42857	0	0.142857	0.247435	0	0	0.6	0.2	0.34641		No			No
NC_007116.5_64634764	0	0.42857	0	0.142857	0.247435	0	0	0.6	0.2	0.34641		No			No
NC_007116.5_65400088	0	0.94118	0	0.313727	0.543391	0	0	0	0	0		No			No
NC_007116.5_65400157	0	0	0	0	0	0	0.75	0	0.25	0.433013		No			No
NC_007116.5_66562790	0	0	0	0	0	0.42857	0	0	0.142857	0.247435		No			No
NC_007116.5_66567823	0	0	0	0	0	0.3	0	0	0.1	0.173205		No			No
NC_007116.5_66573419	0	0	0	0	0	0	0.1875	0	0.0625	0.108253		No			No
NC_007116.5_67475551	0.18519	0.26087	0.26087	0.235643	0.0436939	0.45	0.19231	0.35714	0.33315	0.130509		Yes			Yes
NC_007116.5_67475553	0.14815	0.2381	0.22727	0.204507	0.0491058	0.2	0	0.33333	0.177777	0.167773		Yes			No
NC_007116.5_67475557	0.13043	0.2	0.2381	0.18951	0.0545961	0.38095	0.13043	0.4	0.303793	0.150439		Yes			Yes
NC_007116.5_67475558	0	0	0.14286	0.04762	0.0824803	0.14286	0	0	0.04762	0.0824803		No			No
NC_007116.5_67475562	0	0	0	0	0	0.14286	0	0	0.04762	0.0824803		No			No
NC_007116.5_67475563	0.14286	0	0.26316	0.13534	0.131741	0.2381	0.17647	0	0.13819	0.12358		No			No
NC_007116.5_67475564	0.15789	0.1875	0.36842	0.237937	0.113968	0.61905	0.27778	0.5	0.46561	0.173215		Yes			Yes
NC_007116.5_67475630	0	0	0	0	0	0	0	0.25	0.0833333	0.144338		No			No
NC_007116.5_67475675	0	0	0.42857	0.142857	0.247435	0	0	0.57143	0.190477	0.329915		No			No
NC_007116.5_67475677	0	0	0.57143	0.190477	0.329915	0	0	0.85714	0.285713	0.49487		No			No
NC_007116.5_70182984	0	0.05882	0	0.0196067	0.0339597	0	0	0	0	0		No			No
NC_007116.5_70183001	0	0.08333	0	0.0277767	0.0481106	0	0	0	0	0		No			No
NC_007116.5_70183025	0	0.08696	0	0.0289867	0.0502064	0	0	0	0	0		No			No
NC_007116.5_70183053	0	0.48387	0.22727	0.237047	0.242083	0	0	0	0	0		No			No
NC_007116.5_70183093	0	0.11111	0	0.0370367	0.0641494	0	0	0	0	0		No			No
NC_007116.5_70204524	0	0	0.15385	0.0512833	0.0888253	0	0.26316	0	0.08772	0.151935		No			No
NC_007116.5_70204598	0.41176	0.5	0.93548	0.615747	0.28039	0	0.82353	0	0.27451	0.475465		Yes			No
NC_007116.5_70459429	0.15556	0.19753	0.31395	0.222347	0.0820594	0.29508	0.27083	0.27778	0.28123	0.0124877		Yes			Yes
NC_007116.5_70459432	0.61446	0.72368	0.7093	0.68248	0.0593442	0.88525	0.71429	0.68519	0.761577	0.108088		Yes			Yes
NC_007116.5_70459433	0	0	0.04545	0.01515	0.0262406	0	0	0	0	0		No			No
NC_007116.5_70459504	0	0.05333	0	0.0177767	0.0307901	0	0.06	0	0.02	0.034641		No			No
NC_007116.5_70459512	0	0	0	0	0	0	0.075	0	0.025	0.0433013		No			No
NC_007116.5_70459515	0.1875	0.20833	0.13333	0.176387	0.0387154	0.17333	0.11905	0.18	0.15746	0.0334308		Yes			Yes
NC_007116.5_70459516	0	0	0	0	0	0.03947	0	0	0.0131567	0.022788		No			No
NC_007116.5_70459522	0.4127	0.54545	0.55	0.502717	0.0779899	0.64865	0.4878	0.5	0.545483	0.0895529		Yes			Yes
NC_007116.5_70459539	0.92982	0.9661	0	0.631973	0.547605	0.98592	0	0	0.32864	0.569221		Yes			No
NC_007116.5_70459554	0.08772	0.16364	0	0.0837867	0.0818909	0.10714	0.09375	0.14894	0.11661	0.0287879		Yes			No
NC_007116.5_70459569	0.06383	0.06522	0	0.0430167	0.03726	0.09615	0	0	0.03205	0.0555122		Yes			No
NC_007116.5_70459714	0.5625	0.2	0.30189	0.354797	0.186952	0.54217	0.43662	0.16901	0.3826	0.192356		Yes			Yes
NC_007116.5_70470849	0	0	0	0	0	0.4902	0	0	0.1634	0.283017		No			No
NC_007116.5_70979123	0	0.94118	0	0.313727	0.543391	0	0	0	0	0		No			No
NC_007116.5_71289236	0	0	0	0	0	0	0.88889	0	0.296297	0.513201		No			No
NC_007116.5_71289244	0	0.15	0.21429	0.12143	0.109965	0	0.44444	0	0.148147	0.256598		No			No
NC_007116.5_71289288	0.27273	0	0.42857	0.233767	0.216925	0	0.54545	0.35714	0.300863	0.277046		No			No
NC_007116.5_71289289	0	0.88235	0.92857	0.60364	0.523278	0	0	0.92857	0.309523	0.53611		No			No
NC_007116.5_71289318	0	0.33333	0	0.11111	0.192448	0	0	0	0	0		No			No
NC_007116.5_71289325	0	0	0.5	0.166667	0.288675	0	0.66667	0.4	0.355557	0.33555		No			No
NC_007116.5_71306203	0.12903	0.14706	0.13889	0.138327	0.00902819	0	0	0.32	0.106667	0.184752		Yes			No
NC_007116.5_71306209	0.1	0	0	0.0333333	0.057735	0	0	0	0	0		No			No
NC_007116.5_71671901	0	0	0.13158	0.04386	0.0759677	0	0	0.11111	0.0370367	0.0641494		No			No
NC_007116.5_71671922	0	0.10345	0.075	0.0594833	0.053442	0.15	0.125	0.07692	0.117307	0.0371425		No			No
NC_007116.5_71672054	0	0.07317	0	0.02439	0.0422447	0.13793	0.125	0.075	0.112643	0.0332349		No			No
NC_007116.5_71672057	0.14894	0.275	0.11111	0.17835	0.085812	0.19355	0.27778	0.19048	0.220603	0.0495402		Yes			Yes
NC_007116.5_71672058	0	0	0	0	0	0.09677	0	0.07143	0.0560667	0.050181		No			No
NC_007116.5_71672070	0.125	0.15625	0.16129	0.147513	0.0196593	0.2	0.29032	0.26471	0.251677	0.0465492		Yes			Yes
NC_007116.5_71672073	0.13333	0	0.10345	0.0789267	0.0699662	0.25	0	0.27273	0.174243	0.151327		No			No
NC_007116.5_72153426	0.34211	0.4878	0	0.276637	0.250404	0.66667	0.38235	0.13158	0.393533	0.26772		Yes			No
NC_007116.5_72751107	0.875	0	0	0.291667	0.505181	0	0	0	0	0		No			No
NC_007116.5_72957514	0	0	0	0	0	0.05	0	0	0.0166667	0.0288675		No			No
NC_007116.5_74932663	0	0	0.36364	0.121213	0.209948	0.5	0	0	0.166667	0.288675		No			No
NC_007116.5_75283338	0	0	0	0	0	0.28571	0	0	0.0952367	0.164955		No			No
NC_007116.5_75283339	0	0.125	0	0.0416667	0.0721688	0.2381	0.25	0.11538	0.20116	0.0745256		No			No
NC_007116.5_75283356	0	0	0	0	0	0.16667	0	0.21739	0.12802	0.113732		No			No
NC_007116.5_75283361	0	0	0	0	0	0	0	0.13043	0.0434767	0.0753038		No			No
NC_007116.5_75283368	0	0	0.33333	0.11111	0.192448	0.18182	0	0	0.0606067	0.104974		No			No
NC_007116.5_75283369	0	0	0	0	0	0.13043	0	0	0.0434767	0.0753038		No			No
NC_007116.5_75283484	0	0	0	0	0	0.21429	0.15789	0.24	0.20406	0.042		No			No
NC_007116.5_75283508	0	0.31579	0	0.105263	0.182321	0.23529	0.375	0.48148	0.363923	0.123468		No			No
NC_007116.5_75283517	0	0	0	0	0	0.66667	0	0.48148	0.382717	0.344134		No			No
NC_007116.5_75283526	0	0	0	0	0	0.66667	0.58333	0	0.416667	0.363242		No			No
NC_007116.5_75577761	0	0.1	0	0.0333333	0.057735	0.28571	0	0	0.0952367	0.164955		No			No
NC_007116.5_75577763	0.97826	0	0	0.326087	0.564799	0	0	0	0	0		No			No
NC_007116.5_75587111	0	0.25	0.45455	0.23485	0.227653	0.32	0.20635	0.39706	0.307803	0.0959382		No			No
NC_007116.5_75587113	0	0.72727	0.48684	0.404703	0.370527	0.62791	0.74074	0.57143	0.646693	0.0862037		No			No
NC_007117.5_10978615	0	0	0.66667	0.222223	0.384902	0	0	0.91667	0.305557	0.52924		No			No
NC_007117.5_10978626	0	0	0	0	0	0	0.6	0.35714	0.319047	0.301808		No			No
NC_007117.5_10978627	0	0	0.3	0.1	0.173205	0	0.8	0.75	0.516667	0.448144		No			No
NC_007117.5_10978628	0	0	0.8	0.266667	0.46188	0	0.8	0.69231	0.497437	0.434145		No			No
NC_007117.5_10978629	0	0	0.6	0.2	0.34641	0	0	0.78571	0.261903	0.45363		No			No
NC_007117.5_10978636	0	0	0.53846	0.179487	0.31088	0	0	0.25	0.0833333	0.144338		No			No
NC_007117.5_21639941	0	0.58333	0	0.194443	0.336786	0	0.55556	0	0.185187	0.320753		No			No
NC_007117.5_21639942	0	0.25	0	0.0833333	0.144338	0	0.55556	0	0.185187	0.320753		No			No
NC_007117.5_21639943	0	0.33333	0	0.11111	0.192448	0	0.375	0	0.125	0.216506		No			No
NC_007117.5_21639956	0	0.66667	0	0.222223	0.384902	0.75	0.8	0	0.516667	0.448144		No			No
NC_007117.5_21639958	0.57143	0	0	0.190477	0.329915	0	0.6	0	0.2	0.34641		No			No
NC_007117.5_21640021	0	0.6	0	0.2	0.34641	0	0	0	0	0		No			No
NC_007117.5_21640197	0	0	0	0	0	0	0.6	0	0.2	0.34641		No			No
NC_007117.5_21640469	0	0	0.12195	0.04065	0.0704079	0.12121	0	0.08108	0.06743	0.0617471		No			No
NC_007117.5_21640482	0	0	0	0	0	0.10811	0	0	0.0360367	0.0624173		No			No
NC_007117.5_21640485	0.17241	0.275	0.22727	0.224893	0.0513363	0.47368	0.28571	0.15152	0.303637	0.161826		Yes			Yes
NC_007117.5_21640500	0.30556	0.19048	0.51111	0.335717	0.162428	0.33333	0.34211	0.64706	0.440833	0.178651		Yes			Yes
NC_007117.5_21640505	0.07143	0	0.08696	0.0527967	0.0463779	0.175	0.10256	0.08108	0.119547	0.0492103		No			No
NC_007117.5_21640509	0.11111	0.07143	0.14286	0.108467	0.0357883	0.225	0.25	0.15	0.208333	0.0520416		Yes			Yes
NC_007117.5_21640574	0.125	0.06	0.17949	0.121497	0.059822	0.125	0.21739	0.16216	0.168183	0.0464886		Yes			Yes
NC_007117.5_21640668	0.77778	0.30769	0.625	0.570157	0.239796	0.57143	0.53846	0.625	0.578297	0.0436767		Yes			Yes
NC_007117.5_21640671	0	0	0	0	0	0.14286	0	0	0.04762	0.0824803		No			No
NC_007117.5_21640673	0	0	0	0	0	0.14286	0	0	0.04762	0.0824803		No			No
NC_007117.5_21640674	0	0	0	0	0	0.2	0.27273	0.22222	0.23165	0.0372707		No			No
NC_007117.5_21640675	0	0.33333	0	0.11111	0.192448	0.2	0	0	0.0666667	0.11547		No			No
NC_007117.5_21640676	0.44444	0.33333	0	0.259257	0.231294	0.3	0	0	0.1	0.173205		Yes			No
NC_007117.5_21640696	0	0	0	0	0	0.1875	0	0	0.0625	0.108253		No			No
NC_007117.5_21640710	0	0	0	0	0	0.23077	0	0.35714	0.19597	0.181095		No			No
NC_007117.5_21640711	0.375	0	0	0.125	0.216506	0.5	0	0	0.166667	0.288675		No			No
NC_007117.5_21640715	0.375	0	0	0.125	0.216506	0.53846	0	0.45455	0.331003	0.289711		No			No
NC_007117.5_21640732	0.27273	0	0	0.09091	0.157461	0	0	0	0	0		No			No
NC_007117.5_21640733	0	0	0	0	0	0	0.5	0	0.166667	0.288675		No			No
NC_007117.5_21640734	0	0	0	0	0	0	0	0.27273	0.09091	0.157461		No			No
NC_007117.5_21640735	0.25	0	0.57143	0.27381	0.286458	0	0	0.27273	0.09091	0.157461		No			No
NC_007117.5_21640753	0	0.66667	0.625	0.430557	0.373455	0.71429	0.77778	0	0.497357	0.431892		No			No
NC_007117.5_21640761	0	0	0.27273	0.09091	0.157461	0	0	0.27273	0.09091	0.157461		No			No
NC_007117.5_21640763	0.3	0	0.27273	0.19091	0.165894	0	0.4	0.5	0.3	0.264575		No			No
NC_007117.5_21640764	0.5	0	0.81818	0.439393	0.412443	0.66667	0.9	0.9	0.822223	0.134713		No			No
NC_007117.5_21640767	0	0	0.27273	0.09091	0.157461	0.27273	0.33333	0	0.20202	0.177559		No			No
NC_007117.5_21640768	0.6	0	0.54545	0.381817	0.331786	0	0	0.6	0.2	0.34641		No			No
NC_007117.5_21640780	0.28571	0	0	0.0952367	0.164955	0.35714	0	0.33333	0.230157	0.199677		No			No
NC_007117.5_21640781	0.92857	0.69231	0.81818	0.81302	0.118214	0.71429	0.7	0.91667	0.776987	0.12118		Yes			Yes
NC_007117.5_21640782	0.64286	0.46154	0.72727	0.610557	0.135778	0.5	0.8	0.69231	0.664103	0.151976		Yes			Yes
NC_007117.5_21640806	0	0	0.16667	0.0555567	0.096227	0	0	0	0	0		No			No
NC_007117.5_23562806	0	0	0	0	0	0.16667	0.63636	0	0.267677	0.329985		No			No
NC_007117.5_23624006	0	0	0	0	0	0	0	0.90909	0.30303	0.524863		No			No
NC_007117.5_26968769	0	0	0	0	0	0	0.10204	0	0.0340133	0.0589128		No			No
NC_007117.5_26979436	0	0.4	0.21429	0.204763	0.20017	0	0	0.23077	0.0769233	0.133235		No			No
NC_007117.5_26979442	0	0.27273	0	0.09091	0.157461	0	0	0	0	0		No			No
NC_007117.5_26979540	0.5	0.375	0.40909	0.42803	0.0646165	0.5	0.28571	0.40741	0.397707	0.107474		Yes			Yes
NC_007117.5_26979597	0	0	0	0	0	0.09375	0	0.07576	0.0565033	0.0497532		No			No
NC_007117.5_26979617	0.10843	0.18421	0.12727	0.13997	0.039454	0.13514	0.10909	0.14286	0.12903	0.0176947		Yes			Yes
NC_007117.5_26979633	0.03614	0.06173	0.07576	0.0578767	0.0200891	0.08333	0	0	0.0277767	0.0481106		Yes			No
NC_007117.5_26979636	0.07317	0.15476	0.13846	0.12213	0.0431768	0.11111	0.08065	0.14706	0.11294	0.0332428		Yes			Yes
NC_007117.5_26979638	0.15854	0.16867	0.09375	0.14032	0.0406476	0.08824	0.09836	0.15942	0.11534	0.0385083		Yes			Yes
NC_007117.5_26979644	0.07317	0.06098	0.09091	0.07502	0.0150505	0.08824	0.07692	0.07463	0.07993	0.00728719		Yes			Yes
NC_007117.5_26979646	0.05	0.10843	0.0625	0.0736433	0.0307676	0.08571	0.08333	0.09836	0.0891333	0.00807865		Yes			Yes
NC_007117.5_26979648	0.14444	0.16279	0.08451	0.13058	0.0409392	0.09302	0.08955	0.13636	0.10631	0.0260818		Yes			Yes
NC_007117.5_26979650	0	0.04444	0	0.0148133	0.0256574	0	0	0	0	0		No			No
NC_007117.5_26979651	0.11364	0.11765	0.04167	0.0909867	0.0427565	0.06818	0.07353	0.05714	0.0662833	0.00835799		Yes			Yes
NC_007117.5_26979653	0.27711	0.26966	0.11429	0.220353	0.091929	0.18605	0.19697	0.22059	0.201203	0.0176549		Yes			Yes
NC_007117.5_26979658	0.14943	0.14444	0.10127	0.131713	0.0264825	0	0.06349	0.125	0.06283	0.0625026		Yes			No
NC_007117.5_26979670	0.18987	0.13095	0.14667	0.15583	0.0305094	0.075	0.17544	0.15873	0.13639	0.0538178		Yes			Yes
NC_007117.5_26979687	0	0	0	0	0	0	0.05882	0	0.0196067	0.0339597		No			No
NC_007117.5_26979750	0.21429	0.14286	0.06122	0.139457	0.0765917	0	0.24	0.11111	0.117037	0.12011		Yes			No
NC_007117.5_26979758	0.42857	0.22449	0.25641	0.303157	0.109778	0	0.26087	0.25	0.17029	0.147576		Yes			No
NC_007117.5_26979764	0.18182	0.2	0.25	0.210607	0.0353059	0.33333	0.15789	0.12	0.20374	0.113816		Yes			Yes
NC_007117.5_26980031	0.5	0.52941	0.6	0.543137	0.0513937	0	0.44444	0.29412	0.246187	0.226064		Yes			No
NC_007117.5_26980037	0	0.16667	0	0.0555567	0.096227	0	0.42857	0.16667	0.198413	0.216041		No			No
NC_007117.5_26980041	0.42857	0.26316	0.3	0.330577	0.0868408	0	0.5	0.33333	0.277777	0.254587		Yes			No
NC_007117.5_26980125	0	0.24242	0.20833	0.15025	0.131232	0.57143	0.4375	0.20455	0.404493	0.185654		No			No
NC_007117.5_26980133	0	0.11429	0	0.0380967	0.0659854	0.5	0.2	0.21277	0.304257	0.169639		No			No
NC_007117.5_26980138	0	0.10811	0	0.0360367	0.0624173	0.375	0	0	0.125	0.216506		No			No
NC_007117.5_26980143	0	0.11765	0.16	0.09255	0.0829006	0.33333	0.375	0.08163	0.26332	0.158722		No			No
NC_007117.5_26980145	0	0	0.11111	0.0370367	0.0641494	0	0	0.08163	0.02721	0.0471291		No			No
NC_007117.5_26980160	0	0.10811	0	0.0360367	0.0624173	0	0.2	0.09804	0.0993467	0.100006		No			No
NC_007117.5_26980176	0.17391	0.23077	0.13514	0.17994	0.0480993	0	0.3	0.14286	0.14762	0.150057		Yes			No
NC_007117.5_27064127	0	0.25	0	0.0833333	0.144338	0	0	0	0	0		No			No
NC_007117.5_27064133	0	0	0.3	0.1	0.173205	0	0	0	0	0		No			No
NC_007117.5_27064134	0.66667	0.58333	0.6	0.616667	0.044099	0	0.83333	0	0.277777	0.481123		Yes			No
NC_007117.5_27064135	0	0.33333	0.3	0.21111	0.183585	0	0.375	0	0.125	0.216506		No			No
NC_007117.5_27064144	0.66667	0.58333	0.84615	0.698717	0.134309	0	0.875	0.57143	0.482143	0.444281		Yes			No
NC_007117.5_27064150	0	0.25	0	0.0833333	0.144338	0	0	0	0	0		No			No
NC_007117.5_27064158	0	0	0	0	0	0	0.5	0	0.166667	0.288675		No			No
NC_007117.5_27064161	0	0	0.23077	0.0769233	0.133235	0	0.625	0	0.208333	0.360844		No			No
NC_007117.5_27064176	0	0	0.25	0.0833333	0.144338	0	0	0	0	0		No			No
NC_007117.5_27064199	0	0	0	0	0	0	0	0.23077	0.0769233	0.133235		No			No
NC_007117.5_27064208	0.27273	0	0.47059	0.247773	0.236286	0.3	0.42857	0.81818	0.515583	0.269826		No			No
NC_007117.5_27064215	0	0	0.23529	0.07843	0.135845	0	0	0.4	0.133333	0.23094		No			No
NC_007117.5_27064275	0	0.27273	0	0.09091	0.157461	0.2	0	0	0.0666667	0.11547		No			No
NC_007117.5_27064431	0	0.33333	0	0.11111	0.192448	0	0	0	0	0		No			No
NC_007117.5_27065064	0.9	0	0.95	0.616667	0.534634	0	0	0	0	0		No			No
NC_007117.5_31045063	0	0.0566	0	0.0188667	0.032678	0	0	0	0	0		No			No
[truncated: 6,138 more rows]

## Sheet: site_A>G_editing_scores_Pearson
Name	WT1	WT2	WT3	WT_av	WT_std	KO1	KO2	KO3	KO_av	KO_std		Reproducibility					WT_versus_KO
NC_007112.5_16265349	0.1791	0.175	0.36765	0.240583	0.110062	0.45283	0.30108	0.2963	0.35007	0.0890249
NC_007112.5_16265363	0.53623	0.55405	0.70175	0.597343	0.0908568	0.74	0.64706	0.65957	0.68221	0.050437		Pearson					Pearson
NC_007112.5_16265364	0.57143	0.59211	0.61818	0.593907	0.0234267	0.58824	0.50588	0.65217	0.582097	0.0733382			WT1	WT2	WT3			KO_av
NC_007112.5_16265365	0.47143	0.48684	0.52632	0.494863	0.0283109	0.51923	0.60714	0.54348	0.556617	0.0454034		WT1	1	0.890259	0.868131		WT_av	0.942581
NC_007112.5_16265370	0.4375	0.40789	0.55738	0.46759	0.0791573	0.47273	0.46429	0.56364	0.50022	0.0550852		WT2		1	0.893169
NC_007112.5_16265385	0.0625	0.06329	0.08065	0.0688133	0.0102585	0.1129	0.06818	0.12	0.10036	0.0280939		WT3			1
NC_007112.5_16265386	0.10127	0.07895	0.38333	0.18785	0.169658	0.20968	0.16279	0.31915	0.23054	0.0802401			KO1	KO2	KO3
NC_007112.5_16265401	0.04478	0.05882	0.34615	0.149917	0.170088	0.22	0.05063	0.17949	0.15004	0.0884422		KO1	1	0.865799	0.871647
NC_007112.5_37502	0.13924	0.2439	0.13043	0.17119	0.0631226	0.26027	0.23762	0.28866	0.262183	0.0255737		KO2		1	0.870046
NC_007112.5_37504	0.08537	0.17284	0.11429	0.124167	0.0445636	0.08	0.09804	0.16505	0.114363	0.0448131		KO3			1
NC_007112.5_37511	0.37143	0.4697	0.52459	0.45524	0.0775971	0.53731	0.45349	0.53409	0.508297	0.0474913
NC_007112.5_37512	0.89062	0.8254	0.83051	0.848843	0.0362698	0.83077	0.89157	0.80488	0.842407	0.0445011
NC_007112.5_37513	0.95238	0.87097	0.81356	0.87897	0.0697549	0.87692	0.89024	0.86585	0.87767	0.0122123
NC_007112.5_37517	0.39437	0.36486	0.32258	0.360603	0.0360838	0.31707	0.46739	0.53191	0.43879	0.110238
NC_007112.5_37518	0.58571	0.67123	0.56452	0.607153	0.0564944	0.54321	0.72527	0.68421	0.650897	0.0954924
NC_007112.5_37526	0.13095	0.14444	0.12644	0.133943	0.0093659	0.09804	0.16822	0.17797	0.148077	0.0436064
NC_007112.5_37542	0.125	0.1087	0.21782	0.150507	0.058862	0.18103	0.12821	0.21094	0.173393	0.0418904
NC_007112.5_37544	0.45	0.41758	0.42	0.429193	0.0180597	0.58036	0.48214	0.54264	0.535047	0.0495483		site penetrance correlation
NC_007112.5_37555	0.17778	0.15909	0.125	0.153957	0.0267618	0.19266	0.18018	0.15833	0.177057	0.0173768		only complete data
NC_007112.5_37556	0.56322	0.52326	0.47368	0.520053	0.044856	0.57658	0.60185	0.61864	0.599023	0.021172
NC_007112.5_37565	0.07527	0.03333	0.02885	0.0458167	0.0256055	0.0339	0.06195	0.09375	0.0632	0.0299446
NC_007112.5_37616	0.92857	0.88889	0.93902	0.918827	0.0264472	0.95775	0.8806	0.91765	0.918667	0.038585
NC_007112.5_37630	0.62295	0.57812	0.59722	0.59943	0.0224966	0.55128	0.66102	0.57692	0.596407	0.0574066
NC_007112.5_37641	0.96203	0.94186	0.91139	0.938427	0.025494	0.95556	0.93846	0.94444	0.946153	0.0086778
NC_007112.5_37642	0.9875	0.98837	0.94937	0.97508	0.0222698	0.97826	0.95455	0.97826	0.970357	0.013689
NC_007112.5_37651	0.76531	0.87719	0.82	0.820833	0.0559447	0.8	0.71429	0.7931	0.76913	0.047618
NC_007112.5_37653	0.09709	0.10909	0.12745	0.11121	0.0152906	0.11111	0.18367	0.15929	0.151357	0.0369248
NC_007112.5_37659	0.93458	0.95868	0.92308	0.93878	0.0181678	0.9685	0.95413	0.97368	0.965437	0.0101286
NC_007112.5_37667	0.12727	0.20161	0.15179	0.160223	0.0378807	0.18045	0.15315	0.1453	0.159633	0.0184501
NC_007112.5_4246321	0.13684	0.12121	0.07914	0.112397	0.0298426	0.07692	0.10465	0.07576	0.0857767	0.0163551
NC_007112.5_4246343	0.16867	0.22917	0.2931	0.230313	0.0622229	0.23077	0.26027	0.375	0.28868	0.0761966
NC_007112.5_4246348	0.10256	0.11579	0.1068	0.108383	0.00675562	0.1	0.04348	0.08475	0.0760767	0.0292412
NC_007112.5_4246371	0.19643	0.17188	0.16667	0.178327	0.0158929	0.19565	0.21154	0.25	0.219063	0.0279451
NC_007112.5_4246372	0.33929	0.32836	0.29762	0.321757	0.0216056	0.33333	0.38	0.36585	0.359727	0.02393
NC_007112.5_4246373	0.4386	0.32308	0.4321	0.397927	0.0649005	0.40816	0.32653	0.45238	0.39569	0.063845
NC_007112.5_4246477	0.36364	0.32609	0.33684	0.34219	0.0193382	0.2449	0.31343	0.23529	0.26454	0.0426118
NC_007112.5_4246501	0.27632	0.21429	0.28571	0.258773	0.0388087	0.17308	0.27536	0.2	0.216147	0.0530173
NC_007112.5_4246507	0.0411	0.04854	0.19588	0.0951733	0.0872938	0.09091	0.06757	0.10959	0.0893567	0.021053
NC_007112.5_50695437	0.24138	0.30556	0.20755	0.251497	0.049782	0.34483	0.33333	0.125	0.26772	0.123733
NC_007112.5_50695439	0.22581	0.19444	0.17647	0.198907	0.0249714	0.21429	0.125	0.26471	0.201333	0.0707505
NC_007112.5_50695445	0.94444	0.89189	0.78947	0.875267	0.078811	0.80645	0.8	0.94286	0.84977	0.0806828
NC_007112.5_50695458	0.36585	0.27273	0.33333	0.32397	0.0472604	0.13514	0.38235	0.36111	0.292867	0.137008
NC_007112.5_53148557	0.31818	0.27273	0.09375	0.22822	0.118651	0.36842	0.6	0.47059	0.47967	0.116057
NC_007112.5_56970524	0.13559	0.25243	0.25641	0.21481	0.0686354	0.41818	0.35849	0.40351	0.393393	0.0311044
NC_007112.5_56970552	0.67188	0.66667	0.5	0.61285	0.0977657	0.86538	0.71642	0.76271	0.781503	0.0762375
NC_007112.5_56970554	0.10448	0.23404	0.11765	0.152057	0.0713044	0.42308	0.33824	0.44068	0.400667	0.0547746
NC_007112.5_56970555	0.28571	0.41667	0.25714	0.31984	0.0850653	0.52727	0.52857	0.59322	0.549687	0.0377066
NC_007112.5_56970651	0.10101	0.04301	0.06494	0.0696533	0.0292859	0.05882	0.10588	0.14545	0.103383	0.0433689
NC_007112.5_56970658	0.15888	0.03158	0.06579	0.0854167	0.0658804	0.09589	0.07317	0.13115	0.10007	0.0292151
NC_007112.5_56970688	0.2	0.33333	0.18462	0.239317	0.0817803	0.34483	0.41935	0.35849	0.374223	0.0396732
NC_007112.5_83804	0.33333	0.57143	0.41667	0.440477	0.120822	0.53846	0.5	0.65152	0.563327	0.0787613
NC_007112.5_83825	0.22222	0.3125	0.10204	0.212253	0.105583	0.28205	0.27778	0.21739	0.259073	0.0361619
NC_007112.5_83838	0.2766	0.28571	0.13043	0.230913	0.0871403	0.32	0.16279	0.25641	0.2464	0.0790816
NC_007112.5_83852	0.0641	0.11236	0.04587	0.07411	0.0343567	0.14085	0.10938	0.16038	0.13687	0.0257319
NC_007112.5_83853	0.22078	0.24468	0.13889	0.20145	0.0554808	0.375	0.22388	0.25472	0.284533	0.0798495
NC_007113.5_24878324	0.07432	0.07843	0.02362	0.05879	0.0305274	0.05435	0.06667	0.09402	0.07168	0.020304
NC_007113.5_24878331	0.125	0.16129	0.088	0.124763	0.0366456	0.13542	0.136	0.14286	0.138093	0.00413823
NC_007113.5_24878351	0.81006	0.87571	0.81208	0.832617	0.0373336	0.9009	0.8662	0.84868	0.871927	0.0265768
NC_007113.5_24878354	0.20904	0.16667	0.19231	0.18934	0.0213406	0.14414	0.2028	0.20645	0.184463	0.0349687
NC_007113.5_24878355	0.95882	0.98204	0.97857	0.973143	0.0125251	0.98077	0.99213	0.97436	0.98242	0.00899917
NC_007113.5_24878356	0.93567	0.97024	0.99291	0.966273	0.0288254	0.96226	0.99225	0.98039	0.9783	0.0151038
NC_007113.5_24878454	0.15263	0.10769	0.14013	0.133483	0.0231956	0.26452	0.12319	0.18868	0.19213	0.0707281
NC_007113.5_24878474	0.13812	0.07273	0.09302	0.10129	0.0334703	0.06579	0.02837	0.07947	0.0578767	0.0264531
NC_007113.5_24878485	0.96951	0.95187	0.94904	0.956807	0.011092	0.97674	0.97842	0.96154	0.972233	0.00929872
NC_007113.5_24878489	0.41916	0.37968	0.30769	0.368843	0.0565196	0.44882	0.42143	0.41985	0.430033	0.0162889
NC_007113.5_24878490	0.54217	0.46995	0.42675	0.479623	0.0583149	0.60465	0.50714	0.54815	0.553313	0.0489596
NC_007113.5_24878491	0.08929	0.05789	0.03086	0.0593467	0.0292422	0.0597	0.07042	0.09489	0.0750033	0.0180372
NC_007113.5_3396157	0.18103	0.07792	0.14384	0.134263	0.0522178	0.07143	0.07965	0.10145	0.0841767	0.0155135
NC_007113.5_3396198	0.03422	0.0346	0.03089	0.0332367	0.00204114	0.01835	0.02247	0.01974	0.0201867	0.002096
NC_007113.5_3396203	0.12851	0.09825	0.14008	0.12228	0.0215997	0.12077	0.0916	0.16447	0.125613	0.0366756
NC_007113.5_3396204	0.10484	0.07829	0.11284	0.0986567	0.0180859	0.1068	0.0687	0.09635	0.0906167	0.0196864
NC_007113.5_3396214	0.2491	0.20202	0.2766	0.242573	0.0377159	0.13699	0.1413	0.22801	0.168767	0.0513515
NC_007113.5_3396217	0.20702	0.24172	0.26667	0.23847	0.0299575	0.30769	0.26502	0.30065	0.29112	0.0228757
NC_007113.5_3396224	0.10653	0.12847	0.13937	0.12479	0.0167264	0.32536	0.21014	0.20962	0.248373	0.0666729
NC_007113.5_3396225	0.02027	0.03716	0.02414	0.02719	0.00884844	0.01415	0.01799	0.03322	0.0217867	0.010086
NC_007113.5_3396230	0.02797	0.04054	0.04746	0.0386567	0.00988055	0.07834	0.06463	0.08532	0.0760967	0.0105258
NC_007113.5_3396238	0.02395	0.03323	0.02083	0.0260033	0.00644997	0.03292	0.01887	0.01553	0.02244	0.00922831
NC_007113.5_3396257	0.01262	0.0152	0.03012	0.0193133	0.00944733	0.06667	0.0264	0.03021	0.0410933	0.0222318
NC_007113.5_3396477	0.03571	0.05575	0.03247	0.04131	0.0126099	0.0198	0.03153	0.04573	0.0323533	0.0129846
NC_007113.5_3396480	0.02116	0.0493	0.05112	0.0405267	0.0167967	0.03883	0.02727	0.03927	0.0351233	0.00680474
NC_007113.5_3396482	0.11111	0.12857	0.04795	0.0958767	0.0424139	0.1699	0.09906	0.12424	0.131067	0.03591
NC_007113.5_3396491	0.15528	0.16912	0.1573	0.160567	0.00747594	0.17085	0.11917	0.17763	0.155883	0.0319749
NC_007113.5_3396506	0.56818	0.61411	0.60081	0.594367	0.0236332	0.69543	0.66667	0.61301	0.65837	0.0418322
NC_007113.5_3396507	0.0219	0.02024	0.044	0.0287133	0.0132646	0.01485	0.0201	0.01684	0.0172633	0.00265048
NC_007113.5_3396516	0.04459	0.07491	0.07252	0.0640067	0.0168577	0.07042	0.06436	0.08581	0.07353	0.011058
NC_007113.5_3396518	0.03774	0.04851	0.03371	0.0399867	0.00765151	0.04286	0.03448	0.02273	0.0333567	0.0101119
NC_007113.5_3396524	0.1375	0.09542	0.08889	0.10727	0.0263828	0.09091	0.08019	0.09934	0.0901467	0.00959779
NC_007113.5_43633047	0.45833	0.40541	0.47059	0.444777	0.0346393	0.19048	0.55	0.53846	0.426313	0.204319
NC_007113.5_43633052	0.22727	0.5	0.47368	0.400317	0.15044	0.2	0.55	0.5	0.416667	0.189297
NC_007114.5_10997364	0.22581	0.34615	0.46875	0.346903	0.121472	0.42857	0.32143	0.3	0.35	0.0688821
NC_007114.5_10997419	0.20513	0.21875	0.31111	0.244997	0.0576594	0.28571	0.12121	0.42424	0.277053	0.1517
NC_007114.5_12974327	0.95758	0.95333	0.94764	0.95285	0.00498735	0.96599	0.92258	0.96257	0.95038	0.0241362
NC_007114.5_12974340	0.05584	0.04918	0.03433	0.04645	0.0110118	0.08571	0.06322	0.10268	0.08387	0.0197942
NC_007114.5_12974342	0.27805	0.2	0.24603	0.24136	0.039234	0.29944	0.29609	0.30493	0.300153	0.00446296
NC_007114.5_12974348	0.28704	0.31	0.28185	0.292963	0.0149807	0.21143	0.34225	0.24017	0.264617	0.068751
NC_007114.5_12974363	0.61682	0.69231	0.62016	0.643097	0.0426527	0.65746	0.67978	0.64929	0.662177	0.0157828
NC_007114.5_12974369	0.03791	0.08556	0.04743	0.0569667	0.0252159	0.02874	0.08889	0.05714	0.0582567	0.0300905
NC_007114.5_12974380	0.32995	0.29189	0.46414	0.361993	0.0904853	0.4527	0.46914	0.42347	0.448437	0.0231316
NC_007114.5_12974442	0.94203	0.9359	0.98266	0.95353	0.0254128	0.91111	0.96241	0.99471	0.956077	0.0421583
NC_007114.5_12974443	0.41304	0.38365	0.38462	0.39377	0.0166954	0.48889	0.44776	0.4734	0.470017	0.0207727
NC_007114.5_12974444	0.08696	0.12102	0.07386	0.0939467	0.0243439	0.1087	0.1194	0.05263	0.0935767	0.0358622
NC_007114.5_12974447	0.04225	0.03185	0.03867	0.03759	0.00528345	0.12245	0.02174	0.03093	0.0583733	0.0556819
NC_007114.5_12974459	0.59055	0.65693	0.55429	0.60059	0.0520514	0.65957	0.70992	0.60753	0.659007	0.0511973
NC_007114.5_12974460	0.28571	0.39007	0.31667	0.330817	0.053599	0.31915	0.41791	0.44022	0.392427	0.0644324
NC_007114.5_12974461	0.07031	0.1338	0.10056	0.101557	0.0317567	0.14894	0.08088	0.10811	0.112643	0.0342557
NC_007114.5_12974468	0.12	0.05369	0.10753	0.09374	0.0352403	0.10204	0.08088	0.18593	0.12295	0.0555589
NC_007114.5_12974470	0.08397	0.06452	0.03209	0.0601933	0.0262092	0.06863	0.08209	0.0534	0.06804	0.0143541
NC_007114.5_13607420	0.38889	0.48148	0.63158	0.50065	0.122475	0.82143	0.64286	0.55882	0.67437	0.134111
NC_007114.5_13607470	0.69231	0.5	0.4	0.53077	0.148564	0.5	0.57143	0.35294	0.47479	0.111405
NC_007114.5_13607506	0.53846	0.46154	0.4375	0.479167	0.0527376	0.33333	0.5	0.28571	0.373013	0.112522
NC_007114.5_13607508	0.23077	0.33333	0.46667	0.34359	0.118284	0.3	0.83333	0.28571	0.473013	0.312125
NC_007114.5_13607666	0.69231	0.625	0.84615	0.721153	0.113361	0.77778	0.6	0.425	0.600927	0.176392
NC_007114.5_16299619	0.12	0.24242	0.33333	0.231917	0.107052	0.25532	0.29032	0.24138	0.26234	0.0252139
NC_007114.5_16299620	0.28	0.45455	0.3871	0.373883	0.0880224	0.26667	0.4375	0.46429	0.389487	0.107203
NC_007114.5_16299626	0.30769	0.34375	0.41176	0.3544	0.0528461	0.39583	0.32353	0.17241	0.297257	0.114004
NC_007114.5_16299634	0.4	0.5	0.59375	0.497917	0.0968918	0.67568	0.73077	0.65	0.685483	0.0412678
NC_007114.5_16299635	0.41667	0.48276	0.45455	0.451327	0.0331627	0.51351	0.40741	0.42857	0.44983	0.0561542
NC_007114.5_16299639	0.13636	0.13333	0.17647	0.14872	0.0240799	0.18421	0.18519	0.2381	0.2025	0.0308344
NC_007114.5_17598291	0.63636	0.4375	0.5	0.52462	0.10169	0.73333	0.5	0.46154	0.564957	0.147078
NC_007114.5_19998075	0.44118	0.28409	0.20988	0.311717	0.118099	0.22034	0.26667	0.2561	0.247703	0.0242795
NC_007114.5_19998095	0.31148	0.23377	0.27536	0.273537	0.0388871	0.34783	0.17073	0.27273	0.263763	0.0888898
NC_007114.5_19998102	0.77143	0.65306	0.69231	0.7056	0.0602937	0.45161	0.91304	0.54348	0.636043	0.244245
NC_007114.5_19998103	0.84848	0.82222	0.68	0.783567	0.0906473	0.7931	0.78261	0.75	0.775237	0.0224761
NC_007114.5_19998104	0.75758	0.77273	0.85714	0.795817	0.0536451	0.75862	0.69565	0.83721	0.763827	0.0709235
NC_007114.5_19998105	0.90625	0.86364	0.95652	0.908803	0.0464926	0.86207	0.79167	0.81395	0.822563	0.0359817
NC_007114.5_19998204	0.375	0.4375	0.55556	0.45602	0.0916936	0.8125	0.48148	0.66667	0.65355	0.1659
NC_007114.5_19998216	0.30556	0.45	0.41379	0.389783	0.075153	0.38462	0.43902	0.32143	0.38169	0.0588497
NC_007114.5_19998226	0.30233	0.33824	0.36111	0.333893	0.0296301	0.22222	0.28	0.45455	0.318923	0.120957
NC_007114.5_19998242	0.78333	0.87654	0.68	0.779957	0.0983134	0.90244	0.75758	0.8	0.820007	0.0744735
NC_007114.5_19998243	0.37288	0.50617	0.36538	0.41481	0.0792089	0.51163	0.47059	0.525	0.502407	0.0283534
NC_007114.5_22366909	0.25926	0.13636	0.06667	0.154097	0.0975124	0.24138	0.10811	0.25	0.19983	0.0795487
NC_007114.5_22366910	0.59259	0.44444	0.35	0.462343	0.122282	0.55172	0.59459	0.58621	0.577507	0.0227216
NC_007114.5_22366911	0.29167	0.21277	0.31579	0.27341	0.0538828	0.25	0.32432	0.27586	0.283393	0.0377284
NC_007114.5_22366946	0.41667	0.28571	0.42105	0.374477	0.0769054	0.375	0.425	0.34783	0.38261	0.0391438
NC_007114.5_25074687	0.18261	0.19828	0.24638	0.20909	0.0332309	0.21311	0.23881	0.24051	0.23081	0.0153522
NC_007114.5_25074700	0.17	0.08081	0.1129	0.121237	0.0451756	0.25664	0.22581	0.19737	0.226607	0.029643
NC_007114.5_25074702	0.07477	0.06931	0.09091	0.07833	0.0112314	0.06034	0.07692	0.07792	0.0717267	0.00987381
NC_007114.5_25074703	0.37615	0.42308	0.44444	0.414557	0.0349337	0.54701	0.47761	0.41026	0.478293	0.0683776
NC_007114.5_25074706	0.62727	0.69903	0.86154	0.72928	0.120029	0.7395	0.75	0.84337	0.777623	0.0571798
NC_007114.5_25074758	0.09322	0.09924	0.10309	0.0985167	0.0049746	0.15789	0.07447	0.09412	0.108827	0.0436112
NC_007114.5_25074775	0.47619	0.66949	0.68182	0.609167	0.115326	0.64463	0.61176	0.75714	0.671177	0.076239
NC_007114.5_25074793	0.84615	0.90625	0.93651	0.896303	0.0459939	0.94382	0.89041	0.88333	0.905853	0.0330701
NC_007114.5_25074794	0.92208	0.97895	0.96825	0.956427	0.0302224	0.96591	0.94521	0.96721	0.959443	0.0123436
NC_007114.5_25074795	0.51948	0.5567	0.61905	0.565077	0.0503108	0.6087	0.7027	0.80328	0.704893	0.0973085
NC_007114.5_25074809	0.88889	0.87692	0.92683	0.897547	0.0260568	0.85714	0.96296	0.93023	0.916777	0.0541776
NC_007114.5_25074810	0.40909	0.43284	0.38095	0.407627	0.0259759	0.47761	0.31481	0.45455	0.415657	0.0880936
NC_007114.5_30102274	0.08805	0.03286	0.07018	0.0636967	0.0281604	0.09091	0.10667	0.10791	0.10183	0.0094773
NC_007114.5_30102276	0.02857	0.03982	0.05618	0.0415233	0.0138836	0.06504	0.05	0.05696	0.0573333	0.00752695
NC_007114.5_30102277	0.08791	0.10044	0.07143	0.0865933	0.0145498	0.0813	0.10625	0.10625	0.0979333	0.0144049
NC_007114.5_30102288	0.46951	0.45887	0.44385	0.45741	0.0128922	0.54808	0.44231	0.45679	0.482393	0.0573452
NC_007114.5_30102289	0.79141	0.80088	0.84066	0.810983	0.0261333	0.85294	0.76623	0.8141	0.81109	0.0434333
NC_007114.5_30102294	0.56164	0.59024	0.63924	0.59704	0.0392444	0.61458	0.48667	0.55639	0.552547	0.0640416
NC_007114.5_30102297	0.38462	0.36364	0.38158	0.376613	0.0113376	0.43478	0.35766	0.38095	0.39113	0.039555
NC_007114.5_30102298	0.33803	0.32653	0.35669	0.340417	0.015221	0.5	0.43836	0.40625	0.448203	0.0476438
NC_007114.5_30102299	0.2349	0.31	0.2956	0.280167	0.0398578	0.36957	0.37415	0.34091	0.361543	0.0180151
NC_007114.5_30102308	0.12258	0.10471	0.12805	0.118447	0.0122066	0.07865	0.15108	0.14706	0.125597	0.0407067
NC_007114.5_30102330	0.6375	0.74457	0.65432	0.678797	0.0575789	0.72059	0.68243	0.71739	0.706803	0.0211685
NC_007114.5_30102359	0.20109	0.18713	0.20497	0.19773	0.00938262	0.15625	0.13475	0.22981	0.173603	0.0498493
NC_007114.5_30102362	0.07065	0.06322	0.02439	0.0527533	0.0248427	0.06349	0.02083	0.06173	0.0486833	0.0241377
NC_007114.5_30102364	0.33526	0.28662	0.29054	0.30414	0.0270219	0.28571	0.32061	0.28477	0.29703	0.0204263
NC_007114.5_30102365	0.48235	0.44516	0.36986	0.432457	0.0573108	0.4386	0.41406	0.39073	0.414463	0.0239375
NC_007114.5_30102404	0.09146	0.10857	0.10366	0.10123	0.00881003	0.125	0.02878	0.08485	0.0795433	0.048329
NC_007114.5_30102446	0.22826	0.21849	0.23894	0.228563	0.0102284	0.30769	0.13253	0.26733	0.23585	0.0917251
NC_007114.5_30102447	0.5	0.55556	0.47748	0.511013	0.0401882	0.49091	0.48193	0.61702	0.529953	0.0755355
NC_007114.5_30102457	0.71429	0.72816	0.59596	0.67947	0.0726535	0.68519	0.73973	0.75581	0.72691	0.0370143
NC_007114.5_30102460	0.50685	0.58947	0.52688	0.541067	0.0430983	0.42857	0.58571	0.52326	0.512513	0.0791193
NC_007114.5_30102469	0.58209	0.71579	0.70652	0.668133	0.0746597	0.62222	0.68182	0.71605	0.673363	0.0474832
NC_007114.5_36388562	0.11321	0.13953	0.12	0.124247	0.0136642	0.16327	0.325	0.33333	0.273867	0.09587
NC_007114.5_36388563	0.76471	0.82955	0.80392	0.799393	0.0326562	0.70833	0.775	0.9	0.794443	0.097303
NC_007114.5_36388564	0.68519	0.67045	0.69388	0.683173	0.0118445	0.61702	0.74359	0.89583	0.752147	0.139602
NC_007114.5_36388585	0.67188	0.67033	0.52542	0.622543	0.0841148	0.66667	0.62	0.55556	0.614077	0.0557913
NC_007114.5_36388690	0.3	0.4	0.30769	0.335897	0.0556481	0.3	0.4	0.46154	0.38718	0.0815295
NC_007114.5_36388691	0.67241	0.68421	0.7451	0.700573	0.03901	0.6	0.70909	0.72	0.676363	0.0663572
NC_007114.5_36388696	0.22222	0.14706	0.22642	0.198567	0.0446555	0.22727	0.24561	0.16981	0.21423	0.0395467
NC_007114.5_36388697	0.20635	0.13636	0.12245	0.155053	0.0449654	0.20635	0.17544	0.07273	0.151507	0.0699513
NC_007114.5_36388700	0.56452	0.62121	0.56	0.58191	0.0341098	0.63077	0.55357	0.46296	0.5491	0.0839943
NC_007114.5_39256959	0.86667	0.84211	0.84	0.849593	0.0148264	0.8	0.91304	0.77778	0.830273	0.0725339
NC_007114.5_39256962	0.375	0.38889	0.41667	0.39352	0.0212173	0.66667	0.45833	0.22222	0.449073	0.22237
NC_007114.5_39256966	0.92857	0.875	0.875	0.892857	0.0309287	0.66667	0.875	0.88235	0.808007	0.122456
NC_007114.5_39256973	0.33333	0.42857	0.29167	0.35119	0.0701758	0.44444	0.25	0.625	0.439813	0.187543
NC_007114.5_39256974	0.46667	0.45455	0.52	0.480407	0.0348202	0.44444	0.54167	0.5	0.49537	0.0487801
NC_007114.5_45754444	0.29412	0.18182	0.16667	0.214203	0.0696232	0.1875	0.2381	0.14286	0.189487	0.0476511
NC_007114.5_45754445	0.3	0.39394	0.20833	0.300757	0.0928073	0.4375	0.2381	0.35714	0.344247	0.100323
NC_007114.5_45754454	0.14286	0.11765	0.13636	0.13229	0.0130885	0.17647	0.16667	0.1	0.147713	0.0416105
NC_007114.5_45754455	0.2	0.11765	0.14286	0.153503	0.0421941	0.16667	0.20833	0.19355	0.189517	0.0211208
NC_007114.5_45754464	0.5	0.43902	0.27586	0.40496	0.115887	0.22222	0.48276	0.42857	0.37785	0.137476
NC_007114.5_45754483	0.5	0.38235	0.51515	0.465833	0.0726944	0.38889	0.375	0.54054	0.43481	0.0918279
NC_007114.5_45754490	0.18182	0.23684	0.33333	0.250663	0.0766951	0.15789	0.31429	0.30769	0.259957	0.0884539
NC_007114.5_45754491	0.33333	0.36111	0.5	0.398147	0.0892945	0.26316	0.52941	0.33333	0.3753	0.137998
NC_007114.5_45754494	0.34211	0.36364	0.44186	0.382537	0.0524912	0.2	0.22222	0.25581	0.22601	0.0280974
NC_007114.5_45754505	0.59524	0.51282	0.66667	0.591577	0.0769904	0.52381	0.57447	0.44444	0.51424	0.0655411
NC_007114.5_45754526	0.15873	0.10204	0.11111	0.12396	0.0304513	0.09091	0.06849	0.04918	0.0695267	0.0208843
NC_007114.5_45754538	0.26562	0.26316	0.28358	0.270787	0.0111474	0.29032	0.28	0.21875	0.263023	0.0386875
NC_007114.5_45754542	0.37097	0.44444	0.49231	0.435907	0.0611184	0.4	0.5	0.27119	0.390397	0.114707
NC_007114.5_45754559	0.39655	0.46479	0.50769	0.456343	0.0560494	0.40625	0.51316	0.4	0.439803	0.0636056
NC_007114.5_45754567	0.21818	0.26866	0.32759	0.271477	0.0547594	0.34375	0.25676	0.17647	0.258993	0.0836624
NC_007114.5_45754704	0.45283	0.20833	0.24242	0.301193	0.132423	0.18182	0.3125	0.28571	0.26001	0.0690267
NC_007114.5_45754705	0.26	0.17143	0.375	0.26881	0.102071	0.16129	0.22917	0.2439	0.211453	0.0440626
NC_007114.5_45754712	0.46154	0.21538	0.33333	0.33675	0.123116	0.28571	0.19565	0.26667	0.249343	0.0474643
NC_007114.5_45754713	0.4359	0.20312	0.30303	0.314017	0.116778	0.2963	0.23913	0.1875	0.240977	0.0544235
NC_007114.5_45754736	0.13793	0.16949	0.19231	0.166577	0.0273068	0.15	0.19048	0.35484	0.231773	0.108484
NC_007114.5_45754737	0.23333	0.18644	0.16667	0.19548	0.0342371	0.15789	0.21429	0.4	0.257393	0.12668
NC_007114.5_45754756	0.12121	0.18182	0.12	0.14101	0.0353477	0.13636	0.075	0.22857	0.146643	0.0772997
NC_007114.5_45754767	0.35135	0.32308	0.25926	0.31123	0.0471748	0.28571	0.35135	0.37037	0.33581	0.0444179
NC_007114.5_45754768	0.26316	0.25758	0.14286	0.2212	0.0679018	0.14286	0.15	0.21429	0.16905	0.0393413
NC_007114.5_45754782	0.45238	0.37333	0.43243	0.41938	0.041109	0.35484	0.40816	0.325	0.362667	0.0421288
NC_007114.5_45754785	0.21739	0.20253	0.10811	0.17601	0.0592707	0.18519	0.15686	0.325	0.22235	0.090019
NC_007114.5_45754789	0.22449	0.17857	0.18421	0.195757	0.0250431	0.12	0.14286	0.41463	0.22583	0.163905
NC_007114.5_45754790	0.20408	0.27381	0.28205	0.253313	0.0428359	0.33333	0.30357	0.46341	0.36677	0.0850052
NC_007114.5_45754791	0.28571	0.22353	0.12195	0.210397	0.0826662	0.36	0.24561	0.20513	0.270247	0.0803206
NC_007114.5_45754792	0.22917	0.22222	0.1	0.183797	0.0726532	0.28571	0.22034	0.21951	0.241853	0.0379833
NC_007114.5_45754799	0.14706	0.21277	0.33962	0.23315	0.0978844	0.42857	0.2459	0.26	0.31149	0.101639
NC_007114.5_45754800	0.14925	0.2234	0.22642	0.19969	0.0437084	0.41935	0.27419	0.39216	0.3619	0.0771661
NC_007114.5_45754808	0.125	0.19318	0.13846	0.152213	0.0361109	0.17647	0.15493	0.2623	0.1979	0.0568024
NC_007114.5_45754818	0.21538	0.15294	0.20548	0.191267	0.0335589	0.26087	0.18462	0.3125	0.252663	0.0643338
NC_007114.5_45754819	0.04478	0.10588	0.0641	0.0715867	0.0312304	0.11111	0.0597	0.15	0.106937	0.0452944
NC_007114.5_55688208	0.85714	0.8125	0.84	0.836547	0.0225195	0.83333	0.78571	0.88889	0.835977	0.0516409
NC_007114.5_55688209	0.33333	0.46939	0.43478	0.4125	0.0707134	0.33333	0.40741	0.35135	0.36403	0.0386335
NC_007114.5_55688223	0.21429	0.3125	0.46429	0.33036	0.125953	0.27273	0.22222	0.18182	0.22559	0.0455486
NC_007114.5_55688229	0.74074	0.63636	0.54167	0.63959	0.0995743	0.72	0.82353	0.72093	0.75482	0.0595064
NC_007114.5_55688262	0.17073	0.33333	0.125	0.209687	0.109492	0.29032	0.32258	0.16279	0.258563	0.084496
NC_007114.5_55688269	0.26667	0.17308	0.31429	0.251347	0.0718413	0.29412	0.35294	0.24	0.295687	0.0564863
NC_007114.5_55688357	0.16327	0.13846	0.25	0.18391	0.0585645	0.30612	0.2	0.27027	0.258797	0.0539823
NC_007114.5_55688469	0.51111	0.44444	0.6383	0.531283	0.0984919	0.7907	0.61017	0.65909	0.686653	0.0933679
NC_007114.5_55688485	0.40541	0.48387	0.6087	0.499327	0.102523	0.53846	0.48214	0.62222	0.547607	0.0704865
NC_007114.5_55688486	0.10256	0.12698	0.19565	0.14173	0.048266	0.25	0.23636	0.21739	0.234583	0.0163774
NC_007114.5_55688490	0.69444	0.57576	0.77778	0.68266	0.101524	0.51429	0.50943	0.58696	0.536893	0.043427
NC_007114.5_55688491	0.33333	0.23529	0.44444	0.337687	0.104643	0.375	0.25926	0.39583	0.343363	0.0735765
NC_007114.5_55688492	0.10526	0.08955	0.26667	0.153827	0.0980404	0.30303	0.12727	0.36735	0.265883	0.124276
NC_007114.5_55724849	0.68421	0.41176	0.94737	0.681113	0.267818	0.61905	0.25	0.68966	0.51957	0.236109
NC_007114.5_55724859	0.69565	0.40625	0.95	0.683967	0.272063	0.63636	0.29167	0.64516	0.524397	0.201595
NC_007114.5_55724879	0.72	0.65714	0.72	0.699047	0.0362922	0.78947	0.65217	0.64286	0.694833	0.0820898
NC_007114.5_55724880	0.76	0.74286	0.72	0.740953	0.020068	0.8	0.58333	0.75	0.71111	0.11345
NC_007114.5_55724904	0.71429	0.55814	0.68182	0.651417	0.0823953	0.73077	0.55882	0.72973	0.673107	0.0989765
NC_007114.5_5675859	0.15789	0.18462	0.16393	0.168813	0.0140181	0.10526	0.14583	0.15789	0.136327	0.027572
NC_007114.5_5675875	0.08197	0.04688	0.07547	0.0681067	0.0186679	0.11429	0.05882	0.07547	0.08286	0.0284638
NC_007114.5_58276725	0.25	0.13636	0.14815	0.17817	0.0624853	0.33846	0.21569	0.31081	0.28832	0.0644008
NC_007114.5_58276726	0.25641	0.14062	0.14286	0.179963	0.0662142	0.33333	0.21569	0.23944	0.26282	0.0622074
NC_007114.5_58276728	0.03448	0.04348	0.08537	0.0544433	0.0271587	0.04918	0.09259	0.20833	0.1167	0.0822688
NC_007114.5_58276744	0.15068	0.13793	0.24691	0.178507	0.0595811	0.29091	0.34694	0.39726	0.345037	0.0532005
NC_007114.5_58276750	0.03947	0.07692	0.16667	0.0943533	0.0653674	0.14545	0.14286	0.09722	0.12851	0.0271289
NC_007114.5_58276752	0.1039	0.1194	0.30137	0.17489	0.109809	0.26786	0.26087	0.3	0.276243	0.0208686
NC_007114.5_58276841	0.05	0.0597	0.12658	0.07876	0.0416964	0.10769	0.07018	0.15068	0.109517	0.0402811
NC_007114.5_58276850	0.57627	0.42466	0.4875	0.496143	0.0761737	0.50794	0.53704	0.56164	0.53554	0.0268814
NC_007114.5_5863599	0.16667	0.10811	0.13333	0.136037	0.0293737	0.37931	0.5	0.5	0.45977	0.0696804
NC_007114.5_5863600	0.36667	0.31034	0.42105	0.36602	0.0553579	0.73077	0.54839	0.58824	0.622467	0.0958865
NC_007114.5_5863605	0.23077	0.21739	0.10345	0.18387	0.0699663	0.5	0.36	0.38462	0.414873	0.0747425
NC_007114.5_5863729	0.60714	0.72973	0.67742	0.67143	0.0615141	0.59375	0.72222	0.66	0.658657	0.0642455
NC_007114.5_59026510	0.22222	0.4	0.15	0.257407	0.128661	0.53333	0.22222	0.33333	0.36296	0.157657
NC_007114.5_59026627	0.57143	0.6	0.5	0.557143	0.0515081	0.66667	0.66667	0.76471	0.69935	0.0566034
NC_007114.5_60265705	0.31429	0.4359	0.36364	0.371277	0.0611636	0.71429	0.52778	0.70833	0.650133	0.106003
NC_007114.5_60265706	0.22857	0.38462	0.21212	0.275103	0.0952002	0.40909	0.44444	0.5	0.451177	0.0458279
NC_007114.5_60265707	0.42857	0.44737	0.35484	0.41026	0.048907	0.54545	0.52778	0.3913	0.488177	0.0843616
NC_007114.5_60265715	0.34375	0.20513	0.21212	0.253667	0.0780927	0.58333	0.39024	0.22727	0.40028	0.178242
NC_007114.5_60265726	0.17647	0.38298	0.23684	0.26543	0.106182	0.5	0.36585	0.34783	0.40456	0.0831431
NC_007114.5_6527770	0.19444	0.25	0.33333	0.259257	0.0699062	0.53571	0.30303	0.36957	0.40277	0.11984
NC_007114.5_6528454	0.09091	0.13333	0.18	0.134747	0.0445619	0.13559	0.05634	0.12329	0.105073	0.04265
NC_007114.5_6528469	0.04762	0.05747	0.11765	0.0742467	0.0379097	0.14085	0.07865	0.13043	0.116643	0.0333131
NC_007114.5_6528470	0.08333	0.04598	0.05797	0.0624267	0.0190697	0.04225	0.07778	0.07778	0.0659367	0.0205133
NC_007114.5_6528559	0.83333	0.77083	0.85714	0.820433	0.0445769	0.67568	0.81818	0.8	0.76462	0.0775588
NC_007114.5_6528899	0.61905	0.65625	0.54545	0.606917	0.0563877	0.61538	0.68	0.82353	0.706303	0.106539
NC_007114.5_6528918	0.36842	0.26471	0.33333	0.322153	0.0527506	0.4	0.45833	0.28571	0.381347	0.0878087
NC_007114.5_6528939	0.25	0.61538	0.5	0.455127	0.186778	0.58333	0.57143	0.5	0.551587	0.0450698
NC_007114.5_6528958	0.21429	0.59259	0.54545	0.450777	0.206155	0.66667	0.30769	0.7	0.55812	0.217518
NC_007114.5_6528963	0.38462	0.70968	0.63636	0.576887	0.170496	0.8125	0.66667	0.7	0.72639	0.0764128
NC_007114.5_6528974	0.89474	0.79487	0.71429	0.8013	0.0903967	0.72727	0.80952	0.88462	0.807137	0.0787021
NC_007114.5_6528983	0.11111	0.34091	0.17647	0.209497	0.118406	0.34783	0.25	0.33333	0.310387	0.0527965
NC_007114.5_6529102	0.13699	0.08333	0.16216	0.127493	0.0402639	0.30435	0.14894	0.17778	0.210357	0.082668
NC_007114.5_6529109	0.12676	0.15	0.175	0.150587	0.0241254	0.18182	0.10638	0.18182	0.156673	0.0435553
NC_007114.5_6529130	0.16216	0.3125	0.21739	0.230683	0.0760465	0.25	0.28889	0.2619	0.26693	0.019927
NC_007114.5_6529137	0.32394	0.40984	0.25581	0.329863	0.0771857	0.55556	0.39024	0.45455	0.466783	0.0833362
NC_007114.5_6529140	0.29167	0.45902	0.47727	0.40932	0.102296	0.60714	0.475	0.52273	0.534957	0.0669131
NC_007114.5_6529578	0.2	0.40625	0.23529	0.280513	0.110312	0.6	0.5	0.41667	0.505557	0.0917912
NC_007114.5_6529590	0.44828	0.45946	0.5625	0.49008	0.0629662	0.83333	0.55556	0.45161	0.6135	0.197346
NC_007114.5_6529593	0.43333	0.35897	0.33333	0.37521	0.0519404	0.88235	0.58824	0.5	0.656863	0.200199
NC_007114.5_6529595	0.1	0.225	0.15789	0.160963	0.0625566	0.52632	0.38889	0.25	0.388403	0.138161
NC_007114.5_6529596	0.31034	0.41026	0.36842	0.363007	0.0501795	0.65	0.55556	0.51852	0.574693	0.0677961
NC_007114.5_6529599	0.44828	0.38095	0.52381	0.451013	0.0714692	0.80952	0.65217	0.45455	0.638747	0.177865
NC_007114.5_6529610	0.10345	0.15	0.15385	0.135767	0.0280532	0.31818	0.2381	0.12121	0.22583	0.0990566
NC_007114.5_6529646	0.25532	0.29231	0.15686	0.23483	0.0700111	0.23333	0.22917	0.25926	0.240587	0.0163048
NC_007114.5_6529657	0.2069	0.28378	0.38462	0.291767	0.0891288	0.41379	0.24528	0.32075	0.326607	0.0844075
NC_007114.5_6529692	0.35185	0.26866	0.23729	0.285933	0.0592011	0.46154	0.34884	0.48837	0.432917	0.074038
NC_007114.5_6529693	0.28302	0.27692	0.35088	0.303607	0.0410534	0.46154	0.35714	0.36364	0.394107	0.0584893
NC_007114.5_6529706	0.09836	0.13846	0.12727	0.121363	0.0206922	0.125	0.1	0.08333	0.102777	0.0209733
NC_007114.5_6529708	0.06557	0.04478	0.14035	0.0835667	0.0502625	0.12903	0.125	0.08	0.111343	0.0272188
NC_007114.5_6529717	0.63462	0.71154	0.7551	0.70042	0.0610049	0.88889	0.82759	0.75676	0.824413	0.0661223
NC_007114.5_6529718	0.15686	0.30769	0.40816	0.290903	0.126488	0.2963	0.31034	0.44444	0.35036	0.0817775
NC_007114.5_6529719	0.5	0.51923	0.73469	0.58464	0.130302	0.88462	0.7	0.62162	0.735413	0.135029
NC_007114.5_6529721	0.55769	0.56604	0.73469	0.619473	0.0998679	0.85714	0.84615	0.67568	0.79299	0.101742
NC_007114.5_6529726	0.15385	0.22414	0.26	0.212663	0.0539976	0.14286	0.19355	0.34146	0.225957	0.10319
NC_007114.5_6529727	0.15094	0.22414	0.22	0.19836	0.0411191	0.4	0.36667	0.36585	0.377507	0.0194841
NC_007114.5_6529728	0.11321	0.11864	0.14	0.12395	0.0141624	0.16216	0.16667	0.26829	0.19904	0.0600146
NC_007114.5_6529764	0.48	0.66667	0.65306	0.59991	0.104068	0.84906	0.80435	0.83636	0.829923	0.0230395
NC_007114.5_6529769	0.51923	0.60274	0.54167	0.554547	0.0432185	0.64815	0.55556	0.76	0.65457	0.102371
NC_007114.5_6529788	0.25	0.34286	0.12	0.23762	0.111945	0.08	0.15385	0.22642	0.153423	0.0732109
NC_007114.5_6529789	0.92105	0.88235	0.77551	0.859637	0.0753817	0.92157	0.86275	0.9434	0.90924	0.0417148
NC_007114.5_6529794	0.09756	0.15385	0.14545	0.132287	0.030366	0.07547	0.10526	0.12069	0.100473	0.0229869
NC_007115.5_15392447	0.10476	0.09091	0.18605	0.12724	0.0513996	0.06383	0.08955	0.10811	0.0871633	0.0222363
NC_007115.5_15392510	0.0814	0.13158	0.15152	0.1215	0.0361304	0.08974	0.12281	0.14894	0.120497	0.0296677
NC_007115.5_5657457	0.4142	0.50794	0.34767	0.42327	0.080519	0.33493	0.28986	0.3319	0.318897	0.0251921
NC_007115.5_5657461	0.29775	0.35556	0.27797	0.310427	0.0403184	0.34513	0.27703	0.28571	0.302623	0.0370668
NC_007115.5_5657479	0.08163	0.0431	0.05858	0.0611033	0.0193885	0.09615	0.03306	0.07623	0.06848	0.0322511
NC_007115.5_5657536	0.14583	0.175	0.14428	0.155037	0.0173061	0.17327	0.125	0.1133	0.13719	0.0317891
NC_007115.5_5657547	0.02548	0.03659	0.0398	0.0339567	0.00751442	0.03704	0.02963	0.03846	0.0350433	0.00474154
NC_007115.5_5657550	0.64052	0.63415	0.51741	0.59736	0.0693119	0.58768	0.51515	0.58937	0.564067	0.0423715
NC_007115.5_5657556	0.02454	0.09756	0.05392	0.0586733	0.0367413	0.05025	0.08955	0.06452	0.0681067	0.019894
NC_007115.5_5657562	0.2071	0.22353	0.12136	0.183997	0.0548635	0.12935	0.21127	0.14027	0.160297	0.0444806
NC_007115.5_5657564	0.04624	0.05495	0.05825	0.0531467	0.00620476	0.03077	0.02878	0.01869	0.02608	0.00647681
NC_007115.5_5657662	0.28571	0.26016	0.27273	0.272867	0.0127755	0.20968	0.19632	0.21705	0.207683	0.0105082
NC_007115.5_5657663	0.25974	0.3871	0.27586	0.307567	0.0693479	0.21912	0.25153	0.32937	0.266673	0.0566635
NC_007115.5_5657665	0.09871	0.11719	0.09028	0.10206	0.0137642	0.076	0.075	0.07451	0.07517	0.000759408
NC_007115.5_61250890	0.16667	0.12	0.28125	0.189307	0.0829741	0.40909	0.4	0.25	0.35303	0.0893423
NC_007115.5_61250891	0.26667	0.12	0.18182	0.189497	0.0736357	0.33333	0.32	0.10345	0.25226	0.129045
NC_007116.5_17127646	0.54545	0.36364	0.5	0.469697	0.0946173	0.84615	0.65455	0.61364	0.70478	0.124127
NC_007116.5_17127647	0.52273	0.56098	0.55556	0.546423	0.0206972	0.66667	0.64815	0.47727	0.597363	0.104415
NC_007116.5_17127662	0.58537	0.33333	0.93333	0.617343	0.301275	0.97727	0.79245	0.7381	0.83594	0.125376
NC_007116.5_17128274	0.11765	0.25806	0.23529	0.203667	0.0753576	0.32258	0.13043	0.13158	0.194863	0.110607
NC_007116.5_17128281	0.59459	0.40351	0.25806	0.41872	0.16878	0.5625	0.66667	0.525	0.584723	0.073403
NC_007116.5_17128283	0.10256	0.15873	0.16667	0.142653	0.0349481	0.13514	0.1	0.17073	0.13529	0.0353652
NC_007116.5_17128286	0.52632	0.75	0.68966	0.655327	0.115725	0.47222	0.55172	0.60526	0.543067	0.0669408
NC_007116.5_17128287	0.42105	0.51613	0.60714	0.514773	0.0930524	0.33333	0.71429	0.48718	0.5116	0.19165
NC_007116.5_17128296	0.17391	0.19481	0.17647	0.18173	0.0113997	0.16279	0.23529	0.21951	0.205863	0.0381279
NC_007116.5_17128312	0.11538	0.15	0.08333	0.116237	0.0333433	0.10417	0.10256	0.18	0.12891	0.0442526
NC_007116.5_17128315	0.5098	0.56579	0.42857	0.501387	0.0689958	0.7551	0.575	0.54	0.623367	0.115419
NC_007116.5_17128321	0.72727	0.74684	0.45946	0.644523	0.160568	0.78723	0.73333	0.69811	0.739557	0.0448851
NC_007116.5_17128332	0.08197	0.11364	0.15556	0.117057	0.0369138	0.17857	0.13115	0.31034	0.206687	0.0928449
NC_007116.5_17128349	0.29508	0.26923	0.21818	0.26083	0.0391321	0.05556	0.11111	0.12727	0.09798	0.0376149
NC_007116.5_17128354	0.19643	0.1625	0.14815	0.169027	0.0247929	0.19231	0.2	0.21818	0.203497	0.0132847
NC_007116.5_17128355	0.7931	0.79221	0.76923	0.784847	0.0135317	0.92308	0.96667	0.81481	0.90152	0.078192
NC_007116.5_17128358	0.14545	0.2	0.21667	0.187373	0.0372511	0.05556	0.14286	0.10526	0.101227	0.0437895
NC_007116.5_17128360	0.14815	0.16049	0.13115	0.146597	0.0147315	0.24138	0.2459	0.08621	0.191163	0.0909203
NC_007116.5_17128434	0.41892	0.37374	0.69811	0.496923	0.175691	0.94	0.89855	0.74576	0.861437	0.1023
NC_007116.5_17128490	0.09859	0.16949	0.07547	0.114517	0.0489917	0.15625	0.21818	0.09259	0.155673	0.062797
NC_007116.5_17128492	0.12857	0.13559	0.08333	0.11583	0.0283638	0.18182	0.18182	0.18868	0.184107	0.00396062
NC_007116.5_17128499	0.34783	0.27419	0.30435	0.30879	0.0370202	0.35897	0.22414	0.40678	0.329963	0.0947121
NC_007116.5_17128508	0.06154	0.24138	0.22222	0.175047	0.0987654	0.10811	0.09434	0.17857	0.127007	0.0451828
NC_007116.5_17128509	0.34375	0.47273	0.2619	0.35946	0.106289	0.40541	0.5098	0.4717	0.462303	0.0528256
NC_007116.5_17128534	0.13043	0.1087	0.2	0.146377	0.0476932	0.30769	0.13514	0.26923	0.237353	0.090584
NC_007116.5_17128562	0.71429	0.80645	0.77778	0.766173	0.0471636	0.70833	0.70833	0.72222	0.71296	0.0080194
NC_007116.5_21899671	0.62069	0.57143	0.83333	0.67515	0.139184	0.8	0.64865	0.48	0.642883	0.160078
NC_007116.5_21899672	0.4	0.47222	0.375	0.41574	0.0504851	0.375	0.58333	0.625	0.527777	0.133939
NC_007116.5_21899694	0.72727	0.32787	0.21622	0.423787	0.268688	0.8	0.57143	0.66667	0.679367	0.114813
NC_007116.5_21899695	0.22727	0.3871	0.36842	0.327597	0.087386	0.75	0.67241	0.5	0.640803	0.127962
NC_007116.5_24334409	0.44595	0.31579	0.33333	0.365023	0.0706311	0.34615	0.29412	0.48649	0.375587	0.099506
NC_007116.5_24334441	0.7875	0.47887	0.92929	0.731887	0.230302	0.8	0.67961	0.95604	0.811883	0.138598
NC_007116.5_25031539	0.81	0.88496	0.9625	0.88582	0.0762536	0.84507	0.83784	0.92105	0.867987	0.0460962
NC_007116.5_25066156	0.575	0.52381	0.51429	0.5377	0.0326516	0.46154	0.62195	0.59677	0.560087	0.0862676
NC_007116.5_31257620	0.31755	0.31637	0.28675	0.30689	0.0174517	0.2549	0.28974	0.32597	0.290203	0.0355373
NC_007116.5_31257649	0.51899	0.512	0.51364	0.514877	0.00365541	0.53025	0.46845	0.48371	0.494137	0.0321923
NC_007116.5_64393145	0.51724	0.31818	0.32	0.38514	0.114406	0.54545	0.26471	0.375	0.395053	0.14144
NC_007116.5_64393153	0.27586	0.22727	0.2381	0.247077	0.0255085	0.2	0.35294	0.35714	0.30336	0.089537
NC_007116.5_64393154	0.21429	0.33333	0.33333	0.29365	0.0687278	0.45	0.32353	0.30769	0.360407	0.0779933
NC_007116.5_64393162	0.83333	0.82609	0.85	0.836473	0.012261	0.94737	0.77778	0.75	0.82505	0.106839
NC_007116.5_64393169	0.33333	0.6	0.22222	0.385183	0.194155	0.52632	0.44118	0.66667	0.544723	0.113866
NC_007116.5_64393185	0.67857	0.56522	0.52381	0.5892	0.0801183	0.56522	0.55556	0.64706	0.58928	0.0502715
NC_007116.5_64393301	0.47059	0.66667	0.73077	0.622677	0.135554	0.76923	0.75	0.77778	0.76567	0.014228
NC_007116.5_64393322	0.44444	0.6	0.5	0.514813	0.0788309	0.46667	0.41379	0.59375	0.491403	0.0924943
NC_007116.5_64393335	0.13043	0.06522	0.0566	0.0840833	0.0403681	0.16667	0.13889	0.07317	0.126243	0.0480158
NC_007116.5_64393348	0.52381	0.36585	0.4	0.429887	0.0831129	0.35294	0.46667	0.61538	0.47833	0.131608
NC_007116.5_67475551	0.18519	0.26087	0.26087	0.235643	0.0436939	0.45	0.19231	0.35714	0.33315	0.130509
NC_007116.5_67475557	0.13043	0.2	0.2381	0.18951	0.0545961	0.38095	0.13043	0.4	0.303793	0.150439
NC_007116.5_67475564	0.15789	0.1875	0.36842	0.237937	0.113968	0.61905	0.27778	0.5	0.46561	0.173215
NC_007116.5_70459429	0.15556	0.19753	0.31395	0.222347	0.0820594	0.29508	0.27083	0.27778	0.28123	0.0124877
NC_007116.5_70459432	0.61446	0.72368	0.7093	0.68248	0.0593442	0.88525	0.71429	0.68519	0.761577	0.108088
NC_007116.5_70459515	0.1875	0.20833	0.13333	0.176387	0.0387154	0.17333	0.11905	0.18	0.15746	0.0334308
NC_007116.5_70459522	0.4127	0.54545	0.55	0.502717	0.0779899	0.64865	0.4878	0.5	0.545483	0.0895529
NC_007116.5_70459714	0.5625	0.2	0.30189	0.354797	0.186952	0.54217	0.43662	0.16901	0.3826	0.192356
NC_007116.5_71672057	0.14894	0.275	0.11111	0.17835	0.085812	0.19355	0.27778	0.19048	0.220603	0.0495402
NC_007116.5_71672070	0.125	0.15625	0.16129	0.147513	0.0196593	0.2	0.29032	0.26471	0.251677	0.0465492
NC_007117.5_21640485	0.17241	0.275	0.22727	0.224893	0.0513363	0.47368	0.28571	0.15152	0.303637	0.161826
NC_007117.5_21640500	0.30556	0.19048	0.51111	0.335717	0.162428	0.33333	0.34211	0.64706	0.440833	0.178651
NC_007117.5_21640509	0.11111	0.07143	0.14286	0.108467	0.0357883	0.225	0.25	0.15	0.208333	0.0520416
NC_007117.5_21640574	0.125	0.06	0.17949	0.121497	0.059822	0.125	0.21739	0.16216	0.168183	0.0464886
NC_007117.5_21640668	0.77778	0.30769	0.625	0.570157	0.239796	0.57143	0.53846	0.625	0.578297	0.0436767
NC_007117.5_21640781	0.92857	0.69231	0.81818	0.81302	0.118214	0.71429	0.7	0.91667	0.776987	0.12118
NC_007117.5_21640782	0.64286	0.46154	0.72727	0.610557	0.135778	0.5	0.8	0.69231	0.664103	0.151976
NC_007117.5_26979540	0.5	0.375	0.40909	0.42803	0.0646165	0.5	0.28571	0.40741	0.397707	0.107474
NC_007117.5_26979617	0.10843	0.18421	0.12727	0.13997	0.039454	0.13514	0.10909	0.14286	0.12903	0.0176947
NC_007117.5_26979636	0.07317	0.15476	0.13846	0.12213	0.0431768	0.11111	0.08065	0.14706	0.11294	0.0332428
NC_007117.5_26979638	0.15854	0.16867	0.09375	0.14032	0.0406476	0.08824	0.09836	0.15942	0.11534	0.0385083
NC_007117.5_26979644	0.07317	0.06098	0.09091	0.07502	0.0150505	0.08824	0.07692	0.07463	0.07993	0.00728719
NC_007117.5_26979646	0.05	0.10843	0.0625	0.0736433	0.0307676	0.08571	0.08333	0.09836	0.0891333	0.00807865
NC_007117.5_26979648	0.14444	0.16279	0.08451	0.13058	0.0409392	0.09302	0.08955	0.13636	0.10631	0.0260818
NC_007117.5_26979651	0.11364	0.11765	0.04167	0.0909867	0.0427565	0.06818	0.07353	0.05714	0.0662833	0.00835799
NC_007117.5_26979653	0.27711	0.26966	0.11429	0.220353	0.091929	0.18605	0.19697	0.22059	0.201203	0.0176549
NC_007117.5_26979670	0.18987	0.13095	0.14667	0.15583	0.0305094	0.075	0.17544	0.15873	0.13639	0.0538178
NC_007117.5_26979764	0.18182	0.2	0.25	0.210607	0.0353059	0.33333	0.15789	0.12	0.20374	0.113816
NC_007117.5_39056682	0.2	0.28571	0.25806	0.247923	0.0437449	0.19231	0.14894	0.22794	0.18973	0.0395631
NC_007117.5_39056691	0.22222	0.35714	0.44828	0.342547	0.113734	0.48718	0.54878	0.51538	0.517113	0.0308366
NC_007117.5_39056745	0.23077	0.65385	0.77273	0.55245	0.284854	0.625	0.64384	0.64583	0.638223	0.0114949
NC_007117.5_39056746	0.76923	0.65385	0.71429	0.712457	0.0577118	0.66667	0.6	0.58333	0.616667	0.044099
NC_007117.5_39056791	0.21053	0.125	0.20833	0.181287	0.0487581	0.08642	0.04839	0.10435	0.07972	0.0285753
NC_007117.5_42223070	0.61111	0.5	0.5	0.537037	0.0641494	0.42857	0.625	0.375	0.47619	0.131627
NC_007117.5_49049494	0.11429	0.22222	0.35616	0.23089	0.121168	0.1	0.13333	0.22059	0.151307	0.0622724
NC_007117.5_49049571	0.375	0.26667	0.28571	0.309127	0.0578369	0.54167	0.30233	0.21951	0.354503	0.167297
NC_007117.5_49049698	0.23333	0.17647	0.26471	0.224837	0.0447289	0.22222	0.22727	0.17647	0.208653	0.0279857
NC_007117.5_49049797	0.12329	0.16923	0.08621	0.126243	0.0415887	0.13889	0.20408	0.09589	0.146287	0.0544729
NC_007117.5_49049798	0.41096	0.48438	0.46429	0.45321	0.0379434	0.37143	0.48936	0.6338	0.498197	0.131408
NC_007117.5_49049799	0.15068	0.22727	0.17857	0.185507	0.0387633	0.14286	0.19149	0.13333	0.155893	0.0311937
NC_007117.5_59428825	0.19231	0.12727	0.23881	0.18613	0.0560262	0.18072	0.10714	0.21687	0.168243	0.0559189
NC_007117.5_59428826	0.10526	0.10476	0.04348	0.0845	0.0355252	0.07895	0.05263	0.0875	0.0730267	0.018174
NC_007117.5_59429187	0.10909	0.15	0.2029	0.153997	0.0470325	0.08163	0.14583	0.16393	0.130463	0.0432484
NC_007117.5_59429194	0.22115	0.20213	0.31343	0.24557	0.059533	0.18085	0.19149	0.24194	0.20476	0.0326354
NC_007117.5_59429210	0.17333	0.23188	0.29545	0.233553	0.0610772	0.20312	0.10526	0.21622	0.174867	0.060636
NC_007118.5_10101472	0.49091	0.39583	0.59016	0.4923	0.0971725	0.48485	0.76923	0.80952	0.687867	0.176968
NC_007118.5_10101474	0.16667	0.06122	0.22951	0.152467	0.0850393	0.21875	0.30769	0.2381	0.254847	0.0467752
NC_007118.5_10101477	0.48077	0.63265	0.65517	0.58953	0.0948596	0.71875	0.74286	0.72131	0.72764	0.0132429
NC_007118.5_10101487	0.2	0.2549	0.22034	0.22508	0.0277552	0.15625	0.17143	0.25	0.19256	0.0503202
NC_007118.5_10101488	0.30435	0.45833	0.39655	0.38641	0.0774892	0.12903	0.375	0.40351	0.302513	0.150916
NC_007118.5_10101501	0.26087	0.47619	0.31481	0.350623	0.112038	0.19355	0.33333	0.38596	0.30428	0.0994401
NC_007118.5_10101517	0.15217	0.1087	0.09259	0.11782	0.0308192	0.13514	0.13793	0.07018	0.114417	0.0383355
NC_007118.5_10101520	0.11628	0.12245	0.21429	0.151007	0.0548917	0.225	0.17241	0.24561	0.21434	0.0377463
NC_007118.5_10101524	0.2381	0.34	0.2807	0.286267	0.0511776	0.23077	0.37931	0.4	0.336693	0.0923138
NC_007118.5_10101617	0.44444	0.45652	0.62162	0.507527	0.0989922	0.58621	0.66667	0.54545	0.599443	0.061684
NC_007118.5_10101621	0.15094	0.28	0.28205	0.237663	0.0751116	0.27778	0.46875	0.29787	0.348133	0.104939
NC_007118.5_10101622	0.84906	0.86	0.97436	0.894473	0.0693998	0.82857	0.86207	0.91304	0.867893	0.042535
NC_007118.5_10101623	0.4	0.44	0.2	0.346667	0.128582	0.34211	0.34483	0.35417	0.347037	0.00632558
NC_007118.5_10101629	0.30357	0.6	0.42222	0.44193	0.149195	0.47368	0.74286	0.61702	0.611187	0.134685
NC_007118.5_10101633	0.82456	0.87273	0.875	0.85743	0.0284889	0.86842	0.90625	0.86047	0.87838	0.0244613
NC_007118.5_10101637	0.6129	0.69355	0.74468	0.68371	0.0664388	0.59184	0.68571	0.76	0.679183	0.0842698
NC_007118.5_10101645	0.06757	0.09231	0.10345	0.0877767	0.0183646	0.21569	0.09524	0.15	0.153643	0.0603076
NC_007118.5_14542307	0.13514	0.11905	0.13953	0.13124	0.0107826	0.35484	0.19231	0.16393	0.237027	0.103011
NC_007118.5_14542311	0.17949	0.11905	0.48837	0.262303	0.198098	0.68966	0.29167	0.40678	0.462703	0.204804
NC_007118.5_14542318	0.30303	0.375	0.48718	0.388403	0.0928038	0.31818	0.68182	0.56364	0.521213	0.185495
NC_007118.5_14542327	0.87097	0.82353	0.78788	0.82746	0.0416842	0.92	0.66667	0.84444	0.81037	0.130056
NC_007118.5_14542335	0.15686	0.13433	0.08571	0.125633	0.0363635	0.4	0.06122	0.22353	0.22825	0.169439
NC_007118.5_19189038	0.2963	0.38889	0.28	0.32173	0.0587305	0.24138	0.21053	0.30769	0.2532	0.0496468
NC_007118.5_19189039	0.62963	0.61111	0.48	0.57358	0.08157	0.65385	0.47368	0.88462	0.670717	0.205989
NC_007118.5_19189040	0.14815	0.31579	0.21739	0.22711	0.0842416	0.33333	0.15	0.46154	0.314957	0.156581
NC_007118.5_19189075	0.48	0.44444	0.35714	0.427193	0.0632197	0.36364	0.45	0.30769	0.373777	0.0716945
NC_007118.5_19189125	0.17391	0.21739	0.10714	0.166147	0.0555335	0.31579	0.10345	0.14706	0.188767	0.112146
NC_007118.5_19189126	0.52174	0.6087	0.25	0.460147	0.187114	0.44444	0.14286	0.45161	0.346303	0.176224
NC_007118.5_19189359	0.625	0.65517	0.55556	0.61191	0.0510789	0.57692	0.63333	0.77778	0.662677	0.103596
NC_007118.5_19189363	0.6875	0.7931	0.89474	0.79178	0.103626	0.76923	0.77419	0.82143	0.788283	0.0288128
NC_007118.5_19189376	0.1875	0.19444	0.30435	0.228763	0.0655519	0.17391	0.13889	0.09091	0.13457	0.0416683
NC_007118.5_19189379	0.16667	0.14286	0.12	0.143177	0.0233366	0.13043	0.11429	0.12121	0.121977	0.00809727
NC_007118.5_19216935	0.41667	0.55	0.58333	0.516667	0.0881886	0.4	0.47059	0.25	0.37353	0.112652
NC_007118.5_19216945	0.71429	0.66667	0.73077	0.70391	0.0332868	0.6	0.8	0.53846	0.646153	0.136742
NC_007118.5_21950512	0.75	0.47619	0.40909	0.545093	0.180598	0.32143	0.46667	0.64706	0.478387	0.163131
NC_007118.5_21950517	0.45455	0.3	0.13636	0.29697	0.159117	0.18519	0.28571	0.35294	0.274613	0.0844237
NC_007118.5_21950518	0.54545	0.52632	0.36364	0.47847	0.0999046	0.32143	0.57143	0.70588	0.532913	0.195098
NC_007118.5_21950548	0.54545	0.53846	0.5	0.52797	0.0244736	0.56522	0.61538	0.4375	0.539367	0.0917149
NC_007118.5_21950549	0.27273	0.46154	0.3	0.344757	0.102052	0.37037	0.30769	0.3125	0.330187	0.0348828
NC_007118.5_29985893	0.64706	0.59259	0.78261	0.674087	0.0978506	0.83721	0.78261	0.6	0.73994	0.124228
NC_007118.5_34510008	0.83333	0.7	0.5	0.677777	0.167773	0.83333	0.6	0.875	0.769443	0.148214
NC_007118.5_36738853	0.61538	0.4	0.30303	0.43947	0.159872	0.32258	0.48485	0.30303	0.370153	0.09981
NC_007118.5_44444012	0.28302	0.40278	0.25	0.311933	0.0803892	0.44	0.34091	0.41379	0.398233	0.0513441
NC_007118.5_44444013	0.18868	0.17808	0.15625	0.174337	0.0165359	0.22	0.13953	0.20339	0.18764	0.0424841
NC_007118.5_44444060	0.18	0.26087	0.375	0.271957	0.0979716	0.5	0.33333	0.55556	0.462963	0.115652
NC_007118.5_44444067	0.10417	0.16667	0.27586	0.182233	0.0868966	0.46341	0.2	0.4359	0.366437	0.144793
NC_007118.5_44444080	0.3	0.40476	0.37037	0.358377	0.0533999	0.2381	0.42424	0.32432	0.328887	0.093154
NC_007118.5_54276545	0.76471	0.66667	0.6	0.677127	0.0828514	0.75	0.37037	0.59091	0.570427	0.190642
NC_007118.5_54276553	0.38095	0.22222	0.18519	0.262787	0.103994	0.42857	0.32143	0.3913	0.380433	0.0543903
NC_007118.5_67407474	0.17582	0.12329	0.15789	0.152333	0.0267022	0.45361	0.16438	0.30189	0.306627	0.144673
NC_007118.5_67407480	0.61224	0.52857	0.50617	0.548993	0.0559066	0.96939	0.68831	0.80357	0.820423	0.141296
NC_007118.5_67407484	0.15	0.18841	0.30952	0.215977	0.0832562	0.36364	0.27848	0.36207	0.33473	0.0487203
NC_007118.5_67407485	0.12621	0.09459	0.06977	0.0968567	0.0282882	0.14	0.2125	0.15254	0.168347	0.0387486
NC_007118.5_67407488	0.21905	0.22973	0.24719	0.23199	0.0142055	0.58586	0.3253	0.36667	0.425943	0.140028
NC_007118.5_67407489	0.17593	0.17568	0.15909	0.170233	0.00965122	0.49515	0.30588	0.3	0.36701	0.111011
NC_007118.5_739414	0.02454	0.02344	0.04	0.0293267	0.00925973	0.12179	0.06818	0.12925	0.106407	0.0333147
NC_007118.5_739419	0.21605	0.14414	0.27434	0.21151	0.0652186	0.17931	0.17647	0.21127	0.189017	0.0193242
NC_007118.5_739420	0.43949	0.41667	0.45614	0.437433	0.0198152	0.58108	0.49573	0.60145	0.55942	0.0560896
NC_007118.5_739421	0.69079	0.7757	0.71429	0.726927	0.0438428	0.80556	0.72566	0.78014	0.770453	0.0408213
NC_007118.5_739423	0.06111	0.075	0.06299	0.0663667	0.00753554	0.07927	0.09449	0.04268	0.0721467	0.0266294
NC_007118.5_739428	0.26768	0.22481	0.14074	0.211077	0.0645747	0.12637	0.21014	0.17978	0.172097	0.0424102
NC_007118.5_739429	0.03465	0.07812	0.02256	0.04511	0.0292196	0.04865	0.09023	0.06667	0.0685167	0.0208514
NC_007118.5_739540	0.26027	0.45455	0.35714	0.35732	0.0971401	0.39394	0.39744	0.46575	0.419043	0.040487
NC_007118.5_739555	0.3871	0.37168	0.45783	0.405537	0.045939	0.57895	0.38947	0.58427	0.517563	0.110964
NC_007118.5_739558	0.73958	0.7913	0.81176	0.78088	0.0372011	0.89899	0.80208	0.90323	0.8681	0.0572143
NC_007118.5_739563	0.38835	0.51261	0.5	0.466987	0.0683926	0.40741	0.40385	0.51515	0.442137	0.0632565
NC_007118.5_739630	0.14729	0.11043	0.11111	0.122943	0.0210876	0.2349	0.21088	0.2	0.21526	0.0178575
NC_007119.5_18437885	0.73077	0.38889	0.95	0.689887	0.28278	0.78571	0.54545	0.41667	0.58261	0.187305
NC_007119.5_18437886	0.57692	0.36842	0.5	0.48178	0.105437	0.76923	0.90909	0.5	0.726107	0.207926
NC_007119.5_21789521	0.1875	0.26316	0.25564	0.235433	0.0416814	0.22973	0.225	0.32836	0.26103	0.0583574
NC_007119.5_43501389	0.64286	0.8	0.78571	0.742857	0.0868939	0.91667	0.69565	0.8	0.804107	0.110567
NC_007119.5_43501390	0.6	0.8	0.73077	0.710257	0.101566	0.94444	0.73913	0.93103	0.871533	0.114861
NC_007119.5_43501397	0.26471	0.29412	0.3125	0.290443	0.0241062	0.38462	0.42308	0.42857	0.41209	0.0239476
NC_007119.5_43501401	0.72973	0.84848	0.90323	0.827147	0.0886955	0.76744	0.61538	0.67568	0.686167	0.0765705
NC_007119.5_43501403	0.41667	0.33333	0.25	0.333333	0.083335	0.52273	0.48276	0.32432	0.44327	0.104934
NC_007119.5_43501405	0.58824	0.48485	0.4375	0.50353	0.0770866	0.56818	0.62069	0.52778	0.572217	0.0465864
NC_007119.5_43501419	0.32258	0.38235	0.3	0.334977	0.0425516	0.32558	0.48387	0.21951	0.342987	0.133037
NC_007119.5_4824874	0.83333	0.875	0.8	0.83611	0.0375772	0.6875	0.88889	0.63636	0.737583	0.133507
NC_007119.5_48667142	0.65217	0.73333	0.5	0.6285	0.118452	0.57692	0.73333	0.30769	0.539313	0.215298
NC_007119.5_48667158	0.17857	0.21053	0.5	0.296367	0.177074	0.14815	0.29167	0.16667	0.202163	0.0780662
NC_007119.5_48667165	0.5	0.33333	0.54545	0.459593	0.111684	0.2963	0.41667	0.27778	0.33025	0.0754126
NC_007119.5_48667166	0.88889	0.83333	0.63636	0.786193	0.1327	0.53846	0.875	0.41176	0.608407	0.23941
NC_007119.5_48667170	0.92593	0.88889	0.81818	0.877667	0.0547448	0.53571	0.95833	0.35294	0.61566	0.310513
NC_007119.5_9231246	0.13158	0.20588	0.2	0.179153	0.0413045	0.25	0.23077	0.24074	0.240503	0.00961718
NC_007119.5_9231379	0.55556	0.625	0.70588	0.628813	0.0752325	0.66667	0.53846	0.73077	0.6453	0.0979198
NC_007120.5_271963	0.10638	0.25352	0.09836	0.152753	0.0873586	0.11111	0.14634	0.18293	0.146793	0.0359121
NC_007120.5_271973	0.39286	0.56863	0.54545	0.502313	0.0954953	0.64706	0.48649	0.41935	0.517633	0.117006
NC_007120.5_271975	0.125	0.23529	0.22727	0.195853	0.0614917	0.20588	0.24324	0.10938	0.186167	0.0690731
NC_007120.5_271976	0.56522	0.375	0.38095	0.44039	0.108147	0.47059	0.51429	0.45902	0.4813	0.02915
NC_007120.5_271985	0.47368	0.575	0.48718	0.511953	0.0550157	0.5	0.62963	0.52381	0.551147	0.0690033
NC_007120.5_3133376	0.51282	0.5618	0.37607	0.483563	0.0962594	0.58182	0.59322	0.56	0.578347	0.0168802
NC_007120.5_3133380	0.07792	0.17778	0.06838	0.108027	0.0605962	0.14815	0.20339	0.15748	0.169673	0.0295698
NC_007120.5_3133406	0.08	0.11224	0.104	0.0987467	0.0167497	0.18667	0.13559	0.07463	0.132297	0.0560926
NC_007120.5_3133408	0.06757	0.125	0.08527	0.0926133	0.0294108	0.07895	0.17241	0.02878	0.09338	0.0728942
NC_007120.5_3133415	0.15625	0.13889	0.09524	0.130127	0.0314349	0.16667	0.12281	0.11348	0.13432	0.0284017
NC_007120.5_3133430	0.26923	0.23967	0.24242	0.25044	0.0163306	0.46429	0.33846	0.28788	0.363543	0.0908405
NC_007120.5_3133484	0.24427	0.32704	0.23936	0.270223	0.0492659	0.28682	0.31731	0.29648	0.300203	0.0155823
NC_007120.5_3133492	0.19728	0.24852	0.17989	0.208563	0.0356792	0.16197	0.22936	0.20202	0.197783	0.0338942
NC_007120.5_3133497	0.11258	0.14458	0.08586	0.11434	0.0293995	0.06803	0.13636	0.12808	0.110823	0.0372906
NC_007120.5_3133508	0.27219	0.25287	0.22897	0.251343	0.0216504	0.29139	0.3719	0.26923	0.31084	0.0540279
NC_007120.5_3133513	0.15429	0.21469	0.13825	0.169077	0.0403082	0.11765	0.19355	0.1619	0.1577	0.0381239
NC_007120.5_3133519	0.12935	0.23204	0.09292	0.151437	0.0721419	0.18182	0.22059	0.17593	0.19278	0.0242636
NC_007120.5_3133520	0.03415	0.06111	0.03571	0.0436567	0.0151351	0.03846	0.06569	0.06512	0.0564233	0.0155593
NC_007120.5_3133524	0.19	0.22989	0.10046	0.17345	0.0662832	0.21711	0.25	0.2217	0.229603	0.0178125
NC_007120.5_3133528	0.20619	0.32164	0.21327	0.247033	0.0647082	0.24675	0.31818	0.28502	0.283317	0.0357455
NC_007120.5_3133536	0.12565	0.07831	0.10101	0.101657	0.0236766	0.09211	0.18519	0.13402	0.137107	0.0466167
NC_007120.5_56714102	0.38462	0.46429	0.5	0.449637	0.0590692	0.34375	0.375	0.51613	0.411627	0.0918414
NC_007120.5_56714103	0.13043	0.46429	0.51724	0.370653	0.209717	0.375	0.31818	0.3125	0.335227	0.0345616
NC_007120.5_56714113	0.17857	0.51613	0.48387	0.392857	0.186277	0.2963	0.25	0.25806	0.26812	0.0247351
NC_007120.5_56714117	0.65385	0.65517	0.71429	0.674437	0.0345203	0.57692	0.66667	0.65517	0.63292	0.0488371
NC_007120.5_56714119	0.21429	0.28571	0.33333	0.277777	0.0599152	0.19231	0.11111	0.25	0.184473	0.0697758
NC_007120.5_56714127	0.66667	0.69231	0.62069	0.65989	0.0362882	0.57692	0.56	0.7037	0.61354	0.0785378
NC_007120.5_56714135	0.41379	0.30435	0.5	0.406047	0.0980546	0.18182	0.48148	0.61538	0.426227	0.221998
NC_007120.5_56714138	0.26923	0.33333	0.42308	0.34188	0.0772805	0.40909	0.55556	0.2	0.388217	0.178697
NC_007120.5_56714147	0.15385	0.15789	0.2	0.17058	0.0255584	0.23529	0.22222	0.15	0.202503	0.0459364
NC_007120.5_56714154	0.31818	0.42857	0.29412	0.346957	0.0716957	0.42857	0.36364	0.33333	0.37518	0.0486574
NC_007120.5_56714186	0.5	0.28571	0.375	0.386903	0.10764	0.44444	0.375	0.18182	0.333753	0.136082
NC_007120.5_56714199	0.5	0.57143	0.42857	0.5	0.07143	0.52632	0.7	0.42105	0.549123	0.140866
NC_007120.5_56714203	0.4	0.72727	0.54545	0.557573	0.163971	0.47059	0.55556	0.4	0.475383	0.0778907
NC_007120.5_56714228	0.5	0.63636	0.63636	0.590907	0.0787275	0.27778	0.3	0.43333	0.337037	0.0841293
NC_007120.5_56714230	0.625	0.6	0.81818	0.68106	0.119405	0.5	0.4	0.65517	0.51839	0.128575
NC_007120.5_56714231	0.75	0.54545	0.75	0.681817	0.118097	0.4375	0.81818	0.6	0.61856	0.191017
NC_007120.5_56714236	0.7	0.77273	0.6	0.69091	0.086723	0.52941	0.40909	0.5	0.4795	0.0627249
NC_007120.5_56714241	0.30769	0.2381	0.3125	0.286097	0.0416359	0.17647	0.13636	0.23529	0.182707	0.049759
NC_007120.5_56714246	0.5	0.375	0.41176	0.42892	0.0642425	0.47059	0.58333	0.4375	0.49714	0.0764544
NC_007120.5_56714247	0.44444	0.45833	0.58824	0.497003	0.0793179	0.375	0.72	0.5	0.531667	0.174666
NC_007120.5_56714253	0.47826	0.62963	0.52632	0.544737	0.0773473	0.45	0.44828	0.47059	0.45629	0.012414
NC_007120.5_56714264	0.58824	0.5	0.38889	0.492377	0.0998934	0.64	0.6	0.325	0.521667	0.171489
NC_007120.5_56714266	0.14706	0.25926	0.14286	0.18306	0.0660245	0.24	0.10811	0.23684	0.194983	0.0752511
NC_007120.5_56714404	0.33333	0.54	0.44737	0.440233	0.10352	0.48	0.52381	0.51111	0.504973	0.0225405
NC_007120.5_56714405	0.09375	0.14	0.08108	0.104943	0.0310139	0.18	0.21951	0.13953	0.17968	0.039991
NC_007120.5_56714409	0.7931	0.72727	0.8	0.773457	0.0401473	0.675	0.85714	0.78378	0.771973	0.0916422
NC_007120.5_56714410	0.57143	0.52273	0.62857	0.574243	0.0529761	0.45	0.33333	0.40541	0.396247	0.0588723
NC_007120.5_56714411	0.82143	0.72727	0.68571	0.744803	0.0695381	0.69231	0.77778	0.81081	0.7603	0.0611533
NC_007120.5_56714425	0.52	0.24444	0.35294	0.37246	0.138813	0.39024	0.17857	0.31429	0.294367	0.107232
NC_007120.5_56714442	0.27273	0.40625	0.38462	0.354533	0.0716645	0.37931	0.22222	0.26923	0.290253	0.0806276
NC_007120.5_56714447	0.2963	0.38462	0.28571	0.32221	0.0543074	0.32258	0.21212	0.23684	0.25718	0.057971
NC_007120.5_56714471	0.22	0.25758	0.25	0.242527	0.0198734	0.22	0.22449	0.28571	0.2434	0.0367102
NC_007120.5_56714472	0.09091	0.07463	0.04167	0.06907	0.0250864	0.09091	0.05882	0.16	0.103243	0.0517052
NC_007120.5_56714476	0.25455	0.24638	0.30556	0.26883	0.0320703	0.30909	0.24	0.38554	0.311543	0.072801
NC_007120.5_56714478	0.11475	0.12	0.2027	0.145817	0.0493323	0.20635	0.22642	0.22472	0.219163	0.0111292
NC_007120.5_56714479	0.09524	0.10127	0.18919	0.128567	0.0525878	0.15625	0.16071	0.30769	0.208217	0.0861753
NC_007120.5_56714484	0.14286	0.07792	0.08861	0.10313	0.0348199	0.09375	0.08219	0.14737	0.10777	0.0347783
NC_007120.5_56714488	0.125	0.06742	0.05319	0.08187	0.0380233	0.07895	0.08642	0.12621	0.0971933	0.0254052
NC_007120.5_56714491	0.09783	0.07692	0.07071	0.08182	0.0142085	0.09639	0.09877	0.09259	0.0959167	0.00311707
NC_007120.5_56714492	0.14286	0.09783	0.16162	0.134103	0.0327841	0.15663	0.14286	0.16981	0.156433	0.0134761
NC_007120.5_56715382	0.62857	0.85714	0.875	0.786903	0.137411	0.86111	0.84	0.75862	0.81991	0.054118
NC_007120.5_56715385	0.17241	0.31707	0.25926	0.24958	0.0728142	0.17647	0.2963	0.27586	0.249543	0.0641033
NC_007120.5_56715392	0.6	0.79412	0.77273	0.722283	0.106439	0.72	0.8	0.75	0.756667	0.0404145
NC_007120.5_56715396	0.52381	0.8	0.79167	0.70516	0.157109	0.95833	0.8	0.83333	0.863887	0.0834708
NC_007120.5_56715398	0.25	0.5	0.53846	0.429487	0.156625	0.70833	0.52381	0.59091	0.607683	0.0933966
NC_007120.5_56715403	0.73684	0.66667	0.86207	0.755193	0.0989845	0.85714	0.80952	0.8	0.82222	0.0306139
NC_007120.5_56715415	0.33333	0.29787	0.27273	0.30131	0.0304461	0.33333	0.36364	0.3	0.332323	0.0318319
NC_007120.5_56715416	0.38889	0.3617	0.5	0.416863	0.0732708	0.68	0.57143	0.55	0.600477	0.0696978
NC_007120.5_7133801	0.73913	0.60976	0.84615	0.73168	0.118371	0.66667	0.53333	0.70588	0.635293	0.090453
NC_007120.5_7133805	0.15217	0.07143	0.13333	0.118977	0.0422404	0.18182	0.15152	0.075	0.136113	0.0550514
NC_007120.5_7133940	0.19048	0.2	0.17857	0.189683	0.0107372	0.40741	0.15625	0.28889	0.284183	0.125646
NC_007121.5_2974799	0.46154	0.45	0.72727	0.54627	0.156857	0.57143	0.46667	0.33333	0.457143	0.119336
NC_007121.5_2974830	0.63636	0.51724	0.30435	0.485983	0.168197	0.5625	0.75	0.5	0.604167	0.130104
NC_007121.5_3328638	0.34783	0.5	0.41176	0.419863	0.076408	0.75	0.32143	0.72222	0.597883	0.239818
NC_007121.5_3328706	0.30952	0.42105	0.44444	0.39167	0.0720988	0.57692	0.35417	0.4	0.443697	0.117628
NC_007121.5_3328708	0.29268	0.33333	0.42857	0.351527	0.0697486	0.4	0.25	0.36735	0.339117	0.078885
NC_007121.5_3328709	0.80488	0.625	0.72222	0.717367	0.0900382	0.72	0.6875	0.71429	0.707263	0.017352
NC_007121.5_3328710	0.2439	0.28205	0.33333	0.286427	0.0448754	0.4	0.33333	0.26	0.33111	0.0700264
NC_007121.5_3328764	0.41667	0.40909	0.25926	0.361673	0.0887735	0.25	0.4	0.30435	0.318117	0.0759417
NC_007121.5_3328775	0.27778	0.30435	0.42308	0.33507	0.077368	0.28571	0.25	0.71429	0.416667	0.258367
NC_007121.5_8360001	0.48958	0.68817	0.54023	0.57266	0.10319	0.66667	0.6	0.68889	0.651853	0.0462602
NC_007121.5_8360020	0.09412	0.25301	0.22368	0.19027	0.0845499	0.11475	0.11667	0.23077	0.154063	0.0664369
NC_007121.5_8360022	0.06977	0.06098	0.12987	0.0868733	0.0374947	0.15254	0.04918	0.1087	0.103473	0.0518778
NC_007121.5_8360071	0.33333	0.46429	0.46667	0.42143	0.0763061	0.42857	0.47826	0.57143	0.492753	0.0725244
NC_007121.5_8360074	0.16667	0.44444	0.61538	0.40883	0.226465	0.30769	0.4	0.47368	0.39379	0.0831691
NC_007121.5_8360213	0.21569	0.21154	0.125	0.184077	0.051204	0.375	0.16	0.38095	0.305317	0.125883
NC_007121.5_8360226	0.16667	0.17391	0.46809	0.269557	0.171973	0.22581	0.1875	0.34483	0.252713	0.0820428
NC_007121.5_8360271	0.12766	0.10769	0.13725	0.1242	0.0150807	0.10256	0.1087	0.15254	0.121267	0.0272569
NC_007121.5_8360329	0.33333	0.31707	0.11111	0.253837	0.123872	0.60714	0.5	0.52174	0.54296	0.0566345
NC_007122.5_18818787	0.38095	0.47368	0.36	0.404877	0.0604992	0.73333	0.33333	0.46667	0.51111	0.203669
NC_007122.5_18818814	0.4	0.26087	0.35	0.336957	0.0704761	0.45455	0.375	0.14286	0.324137	0.161951
NC_007122.5_2232464	0.5625	0.88235	0.71429	0.719713	0.159994	0.69231	0.57143	0.57143	0.611723	0.0697901
NC_007122.5_2232465	0.33333	0.58824	0.42857	0.450047	0.128805	0.53846	0.5	0.42857	0.48901	0.0557632
NC_007122.5_2232477	0.45	0.26087	0.44444	0.385103	0.107625	0.64286	0.73333	0.66667	0.680953	0.0468958
NC_007122.5_2232494	0.44444	0.36667	0.54545	0.452187	0.0896414	0.33333	0.52632	0.77778	0.54581	0.222865
NC_007122.5_2232514	0.2	0.11111	0.23333	0.18148	0.0631797	0.16667	0.11111	0.45	0.242593	0.181755
NC_007122.5_2232642	0.26316	0.55	0.38462	0.39926	0.143979	0.5	0.38095	0.38889	0.42328	0.06656
NC_007122.5_2232652	0.41667	0.36842	0.41667	0.400587	0.0278572	0.38462	0.54545	0.30769	0.412587	0.121322
NC_007122.5_2232655	0.28571	0.17647	0.23077	0.230983	0.0546203	0.30769	0.26087	0.61538	0.394647	0.192589
NC_007122.5_2232707	0.46154	0.8	0.33333	0.531623	0.2411	0.875	0.72727	0.5	0.700757	0.188901
NC_007122.5_30795008	0.17284	0.17593	0.14493	0.164567	0.0170759	0.2037	0.13846	0.17857	0.173577	0.0329054
NC_007122.5_38581131	0.4	0.46667	0.66667	0.511113	0.138779	0.33333	0.625	0.73333	0.563887	0.206884
NC_007122.5_38581132	0.5	0.86667	0.91667	0.761113	0.227509	0.53333	0.875	0.8	0.73611	0.179572
NC_007122.5_5765019	0.25	0.36	0.1875	0.265833	0.0873332	0.18519	0.22727	0.42857	0.280343	0.130081
NC_007122.5_5765020	0.74074	0.72	0.64444	0.701727	0.0506839	0.81481	0.6	0.84211	0.752307	0.132606
NC_007122.5_5765024	0.96552	0.92	0.91304	0.932853	0.0285034	0.93103	0.86667	0.9375	0.911733	0.0391598
NC_007122.5_5765026	0.65517	0.56	0.5	0.571723	0.0782465	0.57143	0.35294	0.625	0.516457	0.14412
NC_007122.5_5765031	0.2	0.13043	0.21739	0.182607	0.0460153	0.13793	0.33333	0.15	0.207087	0.109496
NC_007122.5_5765034	0.64	0.7619	0.61905	0.67365	0.0771413	0.44444	0.57143	0.6875	0.56779	0.121571
NC_007122.5_5765035	0.69231	0.85714	0.62791	0.725787	0.118225	0.62963	0.71429	0.94118	0.7617	0.161095
NC_007122.5_5765048	0.27273	0.4	0.525	0.399243	0.126137	0.42857	0.23077	0.44444	0.367927	0.119046
NC_007122.5_5765054	0.33333	0.29412	0.32432	0.317257	0.0205371	0.25	0.46154	0.44444	0.385327	0.117508
NC_007122.5_5765071	0.85714	0.75	0.7037	0.77028	0.0787046	0.93333	0.83333	0.86667	0.877777	0.0509168
NC_007122.5_5765176	0.5	0.53333	0.64706	0.56013	0.077106	0.81818	0.46667	0.66667	0.650507	0.176312
NC_007122.5_5765184	0.73684	0.54839	0.4	0.561743	0.168817	0.71429	0.27586	0.5	0.496717	0.219233
NC_007122.5_5765198	0.44	0.28571	0.42308	0.38293	0.084619	0.3125	0.34286	0.43478	0.36338	0.0636703
NC_007122.5_6487363	0.09615	0.23684	0.13208	0.155023	0.0730973	0.11111	0.125	0.25714	0.164417	0.0806005
NC_007122.5_6487466	0.27473	0.17347	0.14815	0.198783	0.0669791	0.36735	0.29412	0.22222	0.294563	0.072566
NC_007122.5_6487467	0.56044	0.47917	0.40244	0.480683	0.0790109	0.60417	0.56923	0.55652	0.57664	0.0246741
NC_007122.5_6487470	0.06818	0.14851	0.16049	0.125727	0.0501956	0.16327	0.17647	0.11207	0.150603	0.0340173
NC_007122.5_6487515	0.5	0.46067	0.31579	0.425487	0.0970141	0.30556	0.44068	0.32394	0.356727	0.0732842
NC_007122.5_6487517	0.30233	0.32955	0.21333	0.281737	0.0607852	0.27778	0.3871	0.23611	0.30033	0.0779799
NC_007122.5_6487521	0.69048	0.71429	0.41558	0.606783	0.166014	0.66667	0.75806	0.56164	0.662123	0.0982889
NC_007122.5_6487522	0.72093	0.68132	0.50667	0.636307	0.114002	0.6	0.58065	0.56757	0.58274	0.0163157
NC_007122.5_6487644	0.27835	0.33721	0.18182	0.265793	0.0784523	0.12	0.20779	0.27778	0.201857	0.0790572
NC_007122.5_6487679	0.1039	0.10714	0.05063	0.0872233	0.0317321	0.10204	0.12644	0.14085	0.12311	0.0196181
NC_007123.5_10858373	0.32653	0.33735	0.32353	0.329137	0.0072694	0.2381	0.25455	0.24638	0.246343	0.00822506
NC_007123.5_10858383	0.68966	0.68116	0.68	0.683607	0.00527433	0.7931	0.8	0.66667	0.753257	0.0750656
NC_007123.5_10858400	0.84375	0.73333	0.8	0.79236	0.055605	0.77273	0.84444	0.8125	0.80989	0.0359262
NC_007123.5_10858405	0.90323	0.81967	0.84615	0.85635	0.0427036	0.91667	0.82609	0.93023	0.890997	0.0566182
NC_007123.5_10858410	0.66667	0.70492	0.6	0.657197	0.0530976	0.59259	0.65957	0.63415	0.62877	0.0338125
NC_007123.5_10858415	0.96552	0.91304	0.95652	0.945027	0.0280644	0.95	0.90909	0.9375	0.932197	0.0209643
NC_007123.5_10858433	0.54545	0.5	0.57895	0.541467	0.0396254	0.65385	0.46154	0.61905	0.578147	0.102472
NC_007123.5_10858441	0.38095	0.15152	0.38095	0.304473	0.132461	0.35714	0.24138	0.2381	0.278873	0.0678008
NC_007123.5_10858730	0.28125	0.24545	0.21569	0.247463	0.0328263	0.25714	0.14815	0.24528	0.216857	0.0597965
NC_007123.5_10858731	0.34375	0.31429	0.2449	0.30098	0.0507513	0.28358	0.18519	0.2451	0.237957	0.0495824
NC_007123.5_10858738	0.10345	0.32039	0.34694	0.256927	0.133576	0.34426	0.35185	0.36264	0.352917	0.00923631
NC_007123.5_10858739	0.24138	0.40196	0.40816	0.3505	0.0945515	0.27869	0.4717	0.3913	0.380563	0.0969519
NC_007123.5_10858744	0.17241	0.14286	0.18868	0.167983	0.0232285	0.23333	0.18966	0.22826	0.217083	0.0238842
NC_007123.5_10858749	0.40741	0.54945	0.57778	0.511547	0.0912906	0.62264	0.75	0.62791	0.66685	0.0720582
NC_007123.5_10858762	0.12121	0.09524	0.19512	0.13719	0.051822	0.19643	0.26786	0.19512	0.219803	0.0416234
NC_007123.5_10858766	0.21212	0.37838	0.26829	0.286263	0.0845747	0.33333	0.33333	0.45	0.37222	0.0673595
NC_007123.5_10858767	0.55882	0.65278	0.625	0.6122	0.0482701	0.66	0.73077	0.6375	0.67609	0.0486723
NC_007123.5_10858772	0.27273	0.28767	0.36585	0.30875	0.0500111	0.35294	0.43137	0.325	0.36977	0.055146
NC_007123.5_10858782	0.12121	0.13699	0.19048	0.14956	0.0363055	0.10417	0.19231	0.14286	0.146447	0.0441793
NC_007123.5_10858783	0.12903	0.16438	0.19512	0.162843	0.0330718	0.22	0.17647	0.14286	0.179777	0.0386762
NC_007123.5_10858789	0.15152	0.18919	0.19444	0.178383	0.023412	0.26829	0.29091	0.25373	0.270977	0.018735
NC_007123.5_20254730	0.375	0.5	0.57143	0.482143	0.099425	0.5	0.63158	0.66667	0.599417	0.0878668
NC_007123.5_20254731	0.4375	0.37931	0.42857	0.415127	0.0313379	0.5	0.15789	0.26667	0.308187	0.174793
NC_007123.5_20254732	0.3125	0.51724	0.5	0.443247	0.113558	0.57143	0.31579	0.66667	0.517963	0.181448
NC_007123.5_20254733	0.375	0.55172	0.36842	0.431713	0.103981	0.78571	0.52632	0.4	0.570677	0.196644
NC_007123.5_20254754	0.4375	0.63333	0.76471	0.611847	0.164659	0.66667	0.58333	0.78571	0.67857	0.101713
NC_007123.5_20254813	0.17391	0.20833	0.53846	0.3069	0.201274	0.23529	0.17647	0.17647	0.196077	0.0339597
NC_007123.5_20254817	0.52	0.45833	0.41667	0.465	0.0519869	0.70588	0.75	0.8125	0.756127	0.0535734
NC_007123.5_20254870	0.62222	0.69767	0.82143	0.713773	0.100577	0.65714	0.84615	0.88889	0.797393	0.123329
NC_007123.5_20254871	0.65909	0.7907	0.92857	0.792787	0.134752	0.88571	0.88462	0.91667	0.895667	0.0181976
NC_007123.5_20254872	0.51111	0.53488	0.60714	0.551043	0.0500138	0.85294	0.61538	0.85714	0.775153	0.138384
NC_007123.5_20254879	0.09756	0.25	0.48148	0.276347	0.193311	0.625	0.24	0.48718	0.450727	0.195071
NC_007123.5_23884737	0.28571	0.61538	0.30769	0.402927	0.184318	0.6	0.41176	0.3913	0.467687	0.115042
NC_007123.5_23884757	0.375	0.41667	0.41667	0.40278	0.0240582	0.375	0.28571	0.61538	0.425363	0.170508
NC_007123.5_26620629	0.11765	0.14894	0.12	0.128863	0.0174266	0.22222	0.125	0.2	0.182407	0.0509419
NC_007123.5_26620647	0.1875	0.18421	0.19608	0.189263	0.00612831	0.13889	0.15686	0.24074	0.17883	0.0543633
NC_007123.5_26620706	0.37037	0.48936	0.35714	0.405623	0.0728192	0.52941	0.41176	0.36585	0.435673	0.0843614
NC_007123.5_33126271	0.0873	0.10078	0.05714	0.08174	0.022345	0.04688	0.05455	0.05479	0.0520733	0.00449916
NC_007123.5_33126272	0.09375	0.07576	0.0367	0.0687367	0.0291663	0.07812	0.09091	0.12414	0.0977233	0.0237545
NC_007123.5_33126295	0.16327	0.14179	0.15455	0.153203	0.0108031	0.1831	0.17431	0.23387	0.197093	0.0321513
NC_007123.5_33126303	0.04321	0.06993	0.03604	0.0497267	0.0178601	0.09722	0.05172	0.07519	0.07471	0.0227538
NC_007123.5_33126304	0.18182	0.19444	0.17241	0.18289	0.0110539	0.20548	0.17544	0.18939	0.190103	0.0150327
NC_007123.5_35463367	0.37143	0.35417	0.28333	0.33631	0.0466866	0.4	0.39623	0.33962	0.378617	0.0338247
NC_007123.5_35463368	0.13889	0.23404	0.18033	0.18442	0.0477067	0.10417	0.18868	0.12963	0.140827	0.0433533
NC_007123.5_35463373	0.43243	0.2549	0.12698	0.271437	0.153395	0.23529	0.29825	0.18182	0.238453	0.0582794
NC_007123.5_35463375	0.12821	0.07143	0.11765	0.105763	0.0301987	0.08929	0.11475	0.14754	0.117193	0.0292018
NC_007123.5_35463391	0.23077	0.23636	0.19118	0.219437	0.0246301	0.15517	0.375	0.2931	0.274423	0.111099
NC_007123.5_35463400	0.25	0.19643	0.1791	0.20851	0.0369614	0.31481	0.29412	0.21053	0.273153	0.0552112
NC_007123.5_35463404	0.47619	0.46667	0.37879	0.44055	0.0536971	0.40351	0.5	0.40351	0.435673	0.0557085
NC_007123.5_35463405	0.14286	0.14286	0.16923	0.15165	0.0152247	0.16364	0.25676	0.12727	0.182557	0.0667854
NC_007123.5_35463406	0.16279	0.08929	0.04545	0.0991767	0.0592915	0.06897	0.08108	0.07273	0.07426	0.00619828
NC_007123.5_38946719	0.36364	0.45455	0.375	0.39773	0.0495343	0.33333	0.33333	0.54545	0.404037	0.122468
NC_007123.5_38946737	0.33333	0.37931	0.35294	0.355193	0.0230727	0.15385	0.33333	0.35714	0.28144	0.111136
NC_007123.5_38946746	0.48649	0.4	0.38462	0.423703	0.0549159	0.47222	0.56	0.2973	0.443173	0.133737
NC_007123.5_38946747	0.44444	0.63889	0.65385	0.57906	0.116824	0.71429	0.8	0.58333	0.699207	0.10912
NC_007123.5_38946748	0.22857	0.36111	0.38462	0.324767	0.084134	0.2973	0.32	0.23684	0.284713	0.0429851
NC_007123.5_38946750	0.32432	0.2973	0.46154	0.361053	0.0880664	0.48649	0.72	0.34211	0.5162	0.190689
NC_007123.5_38946751	0.36842	0.39474	0.53846	0.433873	0.0915258	0.7027	0.64	0.63889	0.66053	0.0365245
NC_007123.5_38946754	0.2	0.15	0.21429	0.188097	0.0337575	0.14634	0.44444	0.15909	0.249957	0.168548
NC_007123.5_48182486	0.04545	0.03306	0.056	0.0448367	0.0114823	0.05607	0.1028	0.08511	0.0813267	0.0235936
NC_007123.5_48182487	0.12752	0.08475	0.10656	0.106277	0.0213864	0.06863	0.15385	0.13139	0.117957	0.0441696
NC_007123.5_48182491	0.02685	0.09565	0.05469	0.0590633	0.0346079	0.06542	0.05769	0.06294	0.0620167	0.00394685
NC_007123.5_48182492	0.01974	0.04348	0.0458	0.03634	0.0144227	0.04762	0.06731	0.03521	0.0500467	0.016187
NC_007123.5_48182938	0.0493	0.03922	0.04167	0.0433967	0.00525715	0.04237	0.02632	0.06433	0.04434	0.0190814
NC_007123.5_5897211	0.71429	0.27273	0.3	0.429007	0.247439	0.83333	0.71429	0.45455	0.66739	0.193696
NC_007123.5_5897332	0.8	0.9	0.75	0.816667	0.0763763	0.46154	0.875	0.75	0.695513	0.212047
NC_007123.5_5897361	0.35294	0.38462	0.23529	0.324283	0.0786814	0.47059	0.57143	0.38462	0.475547	0.0935036
NC_007123.5_5897449	0.375	0.4	0.35714	0.37738	0.0215289	0.30769	0.35714	0.2	0.288277	0.0803486
NC_007123.5_5897457	0.85714	0.46667	0.4	0.574603	0.246944	0.81818	0.46154	0.4375	0.572407	0.213185
NC_007123.5_8271238	0.15789	0.375	0.5625	0.36513	0.202485	0.53333	0.52941	0.3125	0.458413	0.12638
NC_007123.5_8271861	0.25	0.41176	0.5	0.387253	0.126789	0.3	0.66667	0.36364	0.443437	0.195927
NC_007123.5_8272015	0.52941	0.55	0.75	0.609803	0.12185	0.5	0.38889	0.91667	0.601853	0.278242
NC_007124.5_12534180	0.20513	0.23077	0.08696	0.174287	0.076706	0.28125	0.44444	0.34783	0.35784	0.0820542
NC_007124.5_17803925	0.42105	0.60714	0.86957	0.632587	0.22534	0.61538	0.375	0.46429	0.48489	0.121507
NC_007124.5_17803933	0.61111	0.88889	0.76	0.753333	0.13901	0.88462	0.82353	0.75862	0.822257	0.0630097
NC_007124.5_17803943	0.25	0.55172	0.48	0.42724	0.157628	0.52174	0.55556	0.40741	0.494903	0.0776354
NC_007124.5_17803945	0.27778	0.58065	0.5	0.45281	0.156853	0.375	0.72222	0.37037	0.489197	0.201817
NC_007124.5_17803948	0.55	0.52941	0.34483	0.474747	0.112981	0.56	0.45	0.51852	0.509507	0.0555511
NC_007124.5_17803952	0.3	0.11111	0.16667	0.192593	0.0970766	0.16	0.25	0.12	0.176667	0.0665833
NC_007124.5_17803968	0.55556	0.64286	0.7037	0.63404	0.0744628	0.59091	0.75	0.72727	0.689393	0.0860429
NC_007124.5_17803984	0.83333	0.6	0.58065	0.671327	0.140632	0.8125	0.58824	0.6	0.666913	0.126219
NC_007124.5_17803985	0.72222	0.63333	0.54545	0.633667	0.0883855	0.875	0.64706	0.88	0.800687	0.133068
NC_007124.5_2129615	0.73626	0.28455	0.11521	0.378673	0.321045	0.13433	0.58209	0.08377	0.26673	0.274277
NC_007124.5_2129620	0.77778	0.34884	0.13679	0.421137	0.326553	0.16429	0.63636	0.09268	0.297777	0.2954
NC_007124.5_2129627	0.86957	0.47619	0.22043	0.522063	0.326992	0.2459	0.77011	0.16022	0.392077	0.330177
NC_007124.5_28968937	0.09804	0.07735	0.13333	0.102907	0.0283055	0.10526	0.09449	0.25316	0.15097	0.0886628
NC_007124.5_28968947	0.40385	0.40741	0.41844	0.4099	0.00760704	0.46154	0.4	0.49254	0.45136	0.0471024
NC_007124.5_28968948	0.8366	0.80625	0.86567	0.836173	0.0297123	0.93204	0.84404	0.9084	0.894827	0.0455431
NC_007124.5_28968949	0.64286	0.64596	0.66667	0.65183	0.0129449	0.68932	0.66667	0.7	0.68533	0.0170195
NC_007124.5_28968984	0.06122	0.06667	0.06135	0.06308	0.00310971	0.10853	0.18699	0.08955	0.128357	0.0516571
NC_007124.5_28968988	0.08901	0.07955	0.07453	0.08103	0.00735258	0.06349	0.12121	0.15714	0.113947	0.0472456
NC_007124.5_28969076	0.17544	0.13907	0.11888	0.144463	0.0286631	0.19608	0.14706	0.12598	0.156373	0.035966
NC_007124.5_28969078	0.02907	0.04667	0.02055	0.0320967	0.0133204	0.05714	0.02222	0.02381	0.03439	0.0197181
NC_007124.5_28969081	0.57803	0.55862	0.47183	0.53616	0.0565504	0.72115	0.63359	0.56098	0.638573	0.0802012
NC_007124.5_28969082	0.73099	0.53521	0.66667	0.64429	0.0997903	0.69	0.68702	0.672	0.683007	0.0096478
NC_007124.5_28969086	0.18286	0.05921	0.09494	0.112337	0.0636342	0.12371	0.15385	0.11278	0.130113	0.0212706
NC_007124.5_28969090	0.48936	0.43023	0.46328	0.460957	0.0296334	0.47009	0.41958	0.48227	0.457313	0.0332407
NC_007124.5_28969095	0.32632	0.31579	0.24294	0.295017	0.045406	0.44628	0.33113	0.38514	0.387517	0.0576118
NC_007124.5_28969106	0.10638	0.0582	0.11111	0.0918967	0.0292778	0.05426	0.03497	0.07534	0.0548567	0.0201916
NC_007124.5_36125681	0.26923	0.37241	0.46809	0.36991	0.0994536	0.54839	0.14062	0.52518	0.40473	0.22902
NC_007124.5_41056844	0.57143	0.48	0.45	0.500477	0.0632517	0.33333	0.42424	0.52174	0.426437	0.0942242
NC_007124.5_41056878	0.8	0.7125	0.76364	0.758713	0.0439576	0.74194	0.70312	0.86	0.768353	0.0817073
NC_007124.5_41056893	0.84211	0.7451	0.78571	0.790973	0.0487187	0.75	0.69136	0.83333	0.75823	0.0713419
NC_007124.5_41056906	0.78571	0.71296	0.83871	0.779127	0.063133	0.74576	0.76289	0.77647	0.761707	0.0153892
NC_007124.5_41057061	0.29412	0.43478	0.25	0.3263	0.0965017	0.64286	0.46667	0.61538	0.57497	0.0947916
NC_007124.5_41057062	0.47368	0.5	0.33333	0.43567	0.0896007	0.8	0.66667	0.84615	0.77094	0.0932021
NC_007124.5_41057072	0.67857	0.81818	0.82353	0.773427	0.0821918	0.75	0.72414	0.6875	0.720547	0.0314046
NC_007124.5_41057078	0.56667	0.63636	0.33333	0.51212	0.158709	0.55556	0.55172	0.73333	0.613537	0.103762
NC_007124.5_41057079	0.46667	0.66667	0.55	0.561113	0.100462	0.76471	0.65517	0.53333	0.65107	0.115744
NC_007124.5_41057080	0.74194	0.69697	0.7619	0.733603	0.0332581	0.77778	0.67857	0.66667	0.707673	0.061005
NC_007124.5_41057084	0.10811	0.12821	0.34783	0.194717	0.13298	0.11111	0.12121	0.28571	0.172677	0.0980199
NC_007124.5_41057085	0.56757	0.33333	0.54167	0.480857	0.128416	0.44444	0.46667	0.33333	0.414813	0.0714366
NC_007124.5_41057136	0.36364	0.38636	0.33333	0.36111	0.0266054	0.43478	0.36957	0.62069	0.475013	0.130305
NC_007124.5_41057150	0.48148	0.35135	0.22222	0.351683	0.12963	0.33333	0.22857	0.53125	0.364383	0.153711
NC_007124.5_41057151	0.44444	0.40541	0.11538	0.321743	0.179778	0.14286	0.27027	0.24242	0.218517	0.066984
NC_007124.5_41057156	0.875	0.97059	0.84	0.895197	0.0675971	0.93333	0.82857	0.96875	0.910217	0.0728922
NC_007124.5_41057160	0.17391	0.24324	0.27273	0.22996	0.0507308	0.23529	0.27778	0.34375	0.285607	0.0546519
NC_007124.5_41057202	0.44444	0.34483	0.27778	0.355683	0.0838584	0.31579	0.19048	0.375	0.293757	0.0942126
NC_007124.5_41057265	0.21429	0.45714	0.30435	0.32526	0.122768	0.55556	0.47059	0.62963	0.551927	0.0795822
NC_007124.5_41057285	0.4	0.2963	0.38462	0.360307	0.0559623	0.38462	0.42857	0.19048	0.334557	0.126694
NC_007124.5_42564311	0.13514	0.09821	0.07407	0.102473	0.0307574	0.18519	0.07292	0.11224	0.12345	0.0569683
NC_007124.5_42564338	0.35897	0.27273	0.30556	0.31242	0.0435273	0.44444	0.23944	0.25	0.311293	0.115429
NC_007124.5_42564340	0.11864	0.08247	0.08696	0.0960233	0.0197148	0.13699	0.20896	0.17105	0.172333	0.0360022
NC_007124.5_42564341	0.29167	0.23958	0.21739	0.249547	0.0381298	0.37333	0.36364	0.37333	0.3701	0.00559452
NC_007124.5_42564354	0.08594	0.10476	0.11429	0.101663	0.0144265	0.33784	0.12346	0.16471	0.20867	0.11375
NC_007124.5_42564472	0.10526	0.14894	0.10526	0.11982	0.0252187	0.25641	0.15385	0.22414	0.211467	0.0524414
NC_007124.5_46101712	0.05809	0.02459	0.01826	0.0336467	0.0214038	0.09479	0.09375	0.08946	0.0926667	0.00282532
NC_007124.5_46101728	0.04202	0.05858	0.06019	0.0535967	0.010058	0.04878	0.03256	0.05903	0.04679	0.0133467
NC_007124.5_46101730	0.0307	0.04348	0.04369	0.03929	0.0074399	0.08421	0.06829	0.05226	0.0682533	0.015975
NC_007124.5_46101771	0.04274	0.05517	0.02727	0.0417267	0.0139776	0.11628	0.10909	0.04706	0.09081	0.0380588
NC_007124.5_46101805	0.33333	0.18182	0.13333	0.21616	0.104328	0.40299	0.29508	0.24752	0.315197	0.0796633
NC_007124.5_46101806	0.27027	0.07463	0.15	0.164967	0.098675	0.27273	0.13115	0.20202	0.201967	0.07079
NC_007124.5_46101810	0.17143	0.14754	0.06897	0.129313	0.0536066	0.125	0.16071	0.09375	0.126487	0.0335047
NC_007124.5_4645720	0.11828	0.24348	0.256	0.20592	0.0761562	0.20833	0.23404	0.19672	0.21303	0.0190988
NC_007124.5_4645733	0.04255	0.10484	0.12879	0.09206	0.0445178	0.15789	0.11009	0.13139	0.133123	0.0239471
NC_007124.5_4645775	0.05479	0.03125	0.06061	0.0488833	0.0155457	0.08065	0.07778	0.09649	0.0849733	0.0100764
NC_007124.5_4645784	0.45238	0.39286	0.48	0.441747	0.0445325	0.41176	0.58333	0.61765	0.53758	0.110306
NC_007124.5_4645785	0.06818	0.10526	0.10127	0.09157	0.0203543	0.14286	0.14	0.10811	0.130323	0.0192904
NC_007124.5_4645802	0.07273	0.16901	0.16667	0.136137	0.0549242	0.13333	0.16667	0.12987	0.14329	0.0203214
NC_007124.5_4645803	0.53571	0.5493	0.58427	0.556427	0.0250522	0.57778	0.53846	0.50685	0.54103	0.0355348
NC_007124.5_4645808	0.08929	0.09589	0.06977	0.0849833	0.0135821	0.125	0.14	0.07692	0.113973	0.0329539
NC_007124.5_4645811	0.43396	0.47059	0.33735	0.413967	0.0688333	0.22917	0.4	0.37975	0.336307	0.0933339
NC_007124.5_4645821	0.31481	0.31429	0.33735	0.32215	0.0131662	0.41667	0.34545	0.37975	0.380623	0.035618
NC_007124.5_4645831	0.26415	0.40909	0.33333	0.335523	0.0724949	0.38	0.33333	0.30882	0.340717	0.0361603
NC_007124.5_4645835	0.48077	0.56944	0.47826	0.50949	0.0519334	0.69231	0.49091	0.63077	0.604663	0.103207
NC_007124.5_4645844	0.26667	0.18919	0.31081	0.255557	0.0615669	0.44444	0.28846	0.34328	0.358727	0.0791289
NC_007124.5_4645851	0.84615	0.75342	0.71831	0.772627	0.0660488	0.7907	0.56604	0.81159	0.722777	0.136139
NC_007124.5_4645852	0.13953	0.17333	0.15278	0.155213	0.0170309	0.19565	0.08772	0.15942	0.147597	0.0549278
NC_007124.5_4645854	0.07143	0.16456	0.1831	0.139697	0.059843	0.22222	0.125	0.11594	0.154387	0.0589198
NC_007124.5_4645862	0.61905	0.7561	0.66667	0.680607	0.0695798	0.70455	0.56604	0.78571	0.685433	0.111076
NC_007124.5_4645874	0.2	0.31325	0.19277	0.23534	0.0675688	0.3	0.21429	0.28571	0.266667	0.0459188
NC_007124.5_4645877	0.17073	0.09412	0.12941	0.13142	0.0383445	0.18	0.05556	0.2069	0.147487	0.080739
NC_007124.5_4645955	0.79012	0.79661	0.78632	0.791017	0.00520327	0.88235	0.70408	0.79661	0.794347	0.0891565
NC_007124.5_4645956	0.06173	0.2521	0.1405	0.151443	0.0956556	0.20588	0.24242	0.21008	0.21946	0.0199945
NC_007124.5_4645957	0.09877	0.10924	0.12195	0.109987	0.011608	0.15714	0.13131	0.2	0.162817	0.0346951
NC_007124.5_4645986	0.1828	0.09649	0.14894	0.142743	0.0434874	0.39189	0.09783	0.18182	0.223847	0.151468
NC_007124.5_4645992	0.13861	0.08403	0.16667	0.12977	0.0420232	0.04878	0.09278	0.09756	0.0797067	0.0268897
NC_007124.5_4645996	0.92	0.93694	0.91667	0.924537	0.0108699	0.96203	0.97826	0.97391	0.9714	0.00840109
NC_007124.5_4646006	0.28906	0.43307	0.35329	0.358473	0.0721448	0.26316	0.33962	0.4094	0.337393	0.0731454
NC_007124.5_4646015	0.12593	0.14729	0.10976	0.12766	0.0188247	0.18447	0.06481	0.13376	0.12768	0.0600612
NC_007124.5_4646016	0.27068	0.3	0.2795	0.283393	0.0150427	0.40777	0.28182	0.28289	0.32416	0.0724104
NC_007124.5_4646020	0.08824	0.03226	0.08383	0.06811	0.0311252	0.1068	0.05217	0.09494	0.0846367	0.0287355
NC_007124.5_4646023	0.05634	0.06154	0.05389	0.0572567	0.00390651	0.10577	0.04274	0.09317	0.08056	0.0333535
NC_007124.5_4646029	0.04762	0.024	0.03614	0.03592	0.0118115	0.02804	0.11607	0.01863	0.0542467	0.0537469
NC_007124.5_4646036	0.12	0.18462	0.24699	0.18387	0.0634983	0.17593	0.22523	0.24204	0.2144	0.0343599
NC_007124.5_4646041	0.16352	0.26357	0.19277	0.20662	0.0514429	0.2037	0.23009	0.26087	0.231553	0.0286131
NC_007124.5_4646043	0.10323	0.07519	0.08642	0.08828	0.0141122	0.16667	0.16071	0.1465	0.15796	0.0103624
NC_007124.5_4646090	0.12821	0.13	0.16379	0.140667	0.0200454	0.24	0.17708	0.17544	0.197507	0.0368094
NC_007124.5_4646091	0.2807	0.19802	0.26724	0.248653	0.0443632	0.18667	0.32979	0.21053	0.24233	0.0766764
NC_007124.5_535550	0.33136	0.31538	0.272	0.306247	0.0307159	0.49398	0.32847	0.36207	0.39484	0.087486
NC_007124.5_535574	0.75	0.79348	0.62857	0.724017	0.0854703	0.98	0.77083	0.79167	0.8475	0.115221
NC_007124.5_535575	0.73585	0.75824	0.55769	0.683927	0.109896	0.89796	0.72632	0.76471	0.79633	0.090083
NC_007124.5_535577	0.78641	0.78889	0.63	0.7351	0.0910277	0.92	0.81522	0.73504	0.82342	0.0927523
NC_007124.5_535578	0.52885	0.61538	0.41584	0.520023	0.100062	0.76	0.66304	0.6	0.674347	0.080597
NC_007124.5_535579	0.10619	0.12245	0.13462	0.121087	0.0142639	0.10526	0.15625	0.09756	0.11969	0.0318951
NC_007124.5_535587	0.16667	0.10891	0.08911	0.121563	0.0402985	0.14815	0.20213	0.13223	0.160837	0.0366363
NC_007124.5_535589	0.05556	0.07	0.07843	0.0679967	0.0115659	0.16667	0.11828	0.11667	0.133873	0.0284142
NC_007124.5_535590	0.18095	0.20202	0.17822	0.187063	0.0130246	0.2963	0.24731	0.19167	0.245093	0.0523502
NC_007124.5_535595	0.12632	0.05208	0.06383	0.0807433	0.0399054	0.05769	0.17045	0.09402	0.107387	0.0575561
NC_007124.5_535601	0.2093	0.16832	0.09709	0.158237	0.0567805	0.30769	0.18889	0.28319	0.259923	0.0627245
NC_007124.5_535602	0.17073	0.13861	0.08654	0.13196	0.0424871	0.25397	0.16667	0.21239	0.21101	0.0436664
NC_007124.5_535603	0.50602	0.45918	0.40594	0.457047	0.0500741	0.52459	0.61798	0.53571	0.559427	0.0510126
NC_007124.5_535608	0.12195	0.06731	0.08621	0.0918233	0.0277491	0.20635	0.05618	0.15574	0.139423	0.0764031
NC_007124.5_535612	0.16418	0.24211	0.14815	0.184813	0.0502635	0.32258	0.18519	0.25225	0.25334	0.0687015
NC_007124.5_6279005	0.15789	0.42308	0.33333	0.304767	0.134883	0.47368	0.23529	0.55556	0.42151	0.166387
NC_007124.5_6279019	0.26316	0.42857	0.40909	0.36694	0.0904023	0.45	0.36842	0.44444	0.420953	0.0455801
NC_007124.5_6279030	0.53846	0.55556	0.57692	0.55698	0.0192693	0.69565	0.52632	0.23077	0.484247	0.235279
NC_007124.5_6279162	0.63636	0.46667	0.5	0.534343	0.089907	0.4	0.78571	0.36842	0.518043	0.232343
NC_007124.5_6279166	0.30769	0.42857	0.41667	0.38431	0.0666211	0.53333	0.36364	0.42857	0.441847	0.0856205
NC_007124.5_6279167	0.53846	0.64286	0.54545	0.57559	0.0583623	0.66667	0.63636	0.5	0.60101	0.0887803
NC_007125.5_245694	0.5	0.42857	0.5	0.47619	0.0412401	0.71429	0.71429	0.5	0.64286	0.12372
NC_007125.5_27727680	0.12698	0.1625	0.2069	0.16546	0.0400421	0.25333	0.24138	0.36538	0.286697	0.0684032
NC_007125.5_27727684	0.13115	0.17949	0.15789	0.156177	0.0242155	0.06757	0.13208	0.11538	0.10501	0.0334819
NC_007125.5_27727685	0.37705	0.125	0.13115	0.211067	0.143779	0.12329	0.09091	0.17308	0.129093	0.0413913
NC_007125.5_27727690	0.66667	0.51899	0.5625	0.58272	0.075888	0.63514	0.62069	0.68627	0.647367	0.0344573
NC_007125.5_37999229	0.27778	0.36364	0.2	0.280473	0.0818532	0.25	0.15	0.48	0.293333	0.169214
NC_007125.5_37999284	0.6	0.64103	0.58333	0.60812	0.0296947	0.61905	0.47826	0.38889	0.4954	0.116033
NC_007125.5_37999338	0.63889	0.57143	0.7027	0.637673	0.0656435	0.7931	0.79167	0.58974	0.724837	0.116999
NC_007125.5_48375085	0.2	0.5	0.32	0.34	0.150997	0.35897	0.34615	0.53333	0.412817	0.104564
NC_007125.5_48375096	0.52941	0.5	0.42857	0.485993	0.0518586	0.34375	0.26087	0.56667	0.39043	0.158154
NC_007125.5_48375104	0.5	0.38889	0.57895	0.48928	0.0954824	0.45161	0.5	0.59259	0.514733	0.0716355
NC_007125.5_48375195	0.61538	0.30769	0.66667	0.529913	0.194152	0.29412	0.38462	0.375	0.351247	0.0497064
NC_007125.5_48375211	0.26316	0.69231	0.63636	0.53061	0.233302	0.6	0.625	0.66667	0.630557	0.0336806
NC_007125.5_7886235	0.75	0.5	0.63636	0.628787	0.125172	0.57143	0.85714	0.8	0.742857	0.151184
NC_007126.5_15956194	0.53488	0.44	0.55172	0.508867	0.0602317	0.73913	0.7	0.65	0.696377	0.0446753
NC_007126.5_15956218	0.27778	0.27273	0.51852	0.356343	0.140472	0.4	0.44444	0.55556	0.466667	0.0801264
NC_007126.5_15956343	0.72222	0.85	0.71429	0.76217	0.0761663	0.80952	0.61905	0.81818	0.748917	0.112551
NC_007126.5_15956354	0.52632	0.5	0.5	0.508773	0.0151959	0.47619	0.31579	0.52174	0.437907	0.108181
NC_007126.5_15956355	0.68421	0.38889	0.66667	0.579923	0.165672	0.52381	0.5	0.47826	0.50069	0.0227828
NC_007126.5_15956390	0.27273	0.52	0.5	0.43091	0.137352	0.64706	0.38889	0.61905	0.551667	0.141663
NC_007126.5_15956645	0.36364	0.31818	0.38462	0.35548	0.0339633	0.27273	0.35714	0.42857	0.352813	0.07801
NC_007126.5_15956677	0.63636	0.78571	0.66667	0.696247	0.0789458	0.875	0.7	0.64706	0.740687	0.119293
NC_007126.5_15956717	0.33333	0.36364	0.35	0.34899	0.0151802	0.46667	0.6	0.5	0.522223	0.0693875
NC_007126.5_19442	0.61765	0.32258	0.54167	0.493967	0.15321	0.48571	0.40741	0.38298	0.425367	0.0536674
NC_007126.5_19459	0.48649	0.46667	0.375	0.44272	0.0594786	0.36111	0.39394	0.28205	0.3457	0.0575147
NC_007126.5_30459836	0.04494	0.06466	0.08099	0.06353	0.0180515	0.09195	0.05	0.08185	0.0746	0.0218946
NC_007126.5_30459839	0.27545	0.26549	0.33585	0.292263	0.0380743	0.50932	0.40458	0.44318	0.45236	0.05297
NC_007126.5_30459847	0.03333	0.03256	0.052	0.0392967	0.0110081	0.05844	0.02381	0.048	0.0434167	0.0177641
NC_007126.5_30459861	0.2381	0.25389	0.22549	0.23916	0.0142296	0.23333	0.20175	0.245	0.226693	0.0223758
NC_007126.5_30459866	0.58571	0.61111	0.56688	0.5879	0.0221962	0.77419	0.61798	0.74699	0.713053	0.0834516
NC_007126.5_30459883	0.41667	0.4058	0.42857	0.417013	0.0113889	0.49474	0.44828	0.49677	0.47993	0.0274285
NC_007126.5_30459888	0.06	0.05512	0.08182	0.0656467	0.0142175	0.1519	0.1	0.08333	0.111743	0.0357616
NC_007126.5_30459889	0.30435	0.24167	0.25	0.26534	0.0340394	0.4	0.18667	0.376	0.32089	0.116856
NC_007126.5_30459958	0.24138	0.2	0.18987	0.210417	0.0272892	0.3125	0.11364	0.21591	0.214017	0.0994435
NC_007126.5_30459967	0.57143	0.28947	0.42424	0.42838	0.141026	0.15	0.275	0.33784	0.25428	0.0956188
NC_007126.5_30459977	0.26087	0.2459	0.19231	0.233027	0.0360473	0.31034	0.2973	0.27692	0.294853	0.0168438
NC_007126.5_30459978	0.30435	0.3	0.26923	0.291193	0.0191448	0.43333	0.33333	0.47692	0.414527	0.0736186
NC_007126.5_30459979	0.26087	0.45161	0.26415	0.325543	0.109189	0.51724	0.2973	0.4	0.404847	0.11005
NC_007126.5_30459998	0.92857	0.66667	0.84375	0.812997	0.133631	0.63158	0.92	0.81579	0.789123	0.146047
NC_007126.5_30459999	0.4	0.34783	0.46875	0.405527	0.0606492	0.4	0.48	0.34211	0.40737	0.0692398
NC_007126.5_30460003	0.58333	0.66667	0.68	0.643333	0.0523901	0.76471	0.7619	0.89286	0.80649	0.0748118
NC_007126.5_30460007	0.27273	0.35	0.40741	0.34338	0.0675836	0.47368	0.59091	0.4375	0.500697	0.080194
NC_007126.5_30460013	0.72727	0.58974	0.74194	0.686317	0.0839589	0.77778	0.78947	0.63636	0.734537	0.0852242
NC_007126.5_39817285	0.15789	0.14815	0.23256	0.179533	0.0461799	0.23077	0.18182	0.13793	0.183507	0.046443
NC_007126.5_39817291	0.34286	0.42857	0.42105	0.397493	0.047463	0.22727	0.26087	0.18519	0.224443	0.0379191
NC_007126.5_39817293	0.85294	0.88462	0.85714	0.8649	0.0172066	0.93023	0.95238	0.96154	0.94805	0.0160978
NC_007126.5_39817295	0.29412	0.42857	0.375	0.365897	0.0676857	0.51163	0.5	0.42308	0.478237	0.0481197
NC_007126.5_39817315	0.61111	0.77778	0.74074	0.709877	0.0875165	0.55	0.48276	0.64	0.557587	0.0788941
NC_007126.5_39817316	0.61111	0.66667	0.62963	0.635803	0.0282898	0.65854	0.48148	0.72	0.620007	0.123841
NC_007126.5_39817415	0.85714	0.71429	0.9375	0.83631	0.113053	0.75	0.93333	0.9	0.86111	0.0976565
NC_007126.5_39817416	0.42857	0.42857	0.58824	0.481793	0.0921855	0.38462	0.47059	0.5	0.451737	0.059956
NC_007126.5_39817439	0.8	0.58333	0.57143	0.651587	0.128667	0.85714	0.86667	0.6	0.774603	0.151286
NC_007126.5_39817454	0.42857	0.4	0.21429	0.34762	0.116347	0.5	0.61538	0.75	0.621793	0.125123
NC_007126.5_39817673	0.65385	0.78431	0.65217	0.696777	0.0758107	0.8	0.86667	0.74194	0.80287	0.0624145
NC_007126.5_39817676	0.34615	0.54902	0.66667	0.520613	0.162137	0.7	0.57143	0.58065	0.61736	0.0717167
NC_007126.5_39817742	0.61538	0.63636	0.8	0.683913	0.10108	0.6087	0.64286	0.625	0.62552	0.0170859
NC_007126.5_44870002	0.03448	0.03354	0.01493	0.02765	0.0110259	0.05978	0.05981	0.08092	0.0668367	0.0121965
NC_007126.5_44870029	0.08571	0.09041	0.08291	0.0863433	0.0037899	0.14317	0.15368	0.15202	0.149623	0.00565005
NC_007126.5_46588040	0.33333	0.22222	0.34375	0.299767	0.0673592	0.71429	0.34483	0.17073	0.40995	0.27757
NC_007126.5_46588042	0.13636	0.14815	0.15625	0.14692	0.0100019	0.375	0.32143	0.07692	0.257783	0.158906
NC_007126.5_46840085	0.14559	0.1626	0.17778	0.16199	0.0161037	0.12162	0.16667	0.11616	0.134817	0.0277206
NC_007126.5_46840087	0.08541	0.06489	0.1134	0.0879	0.0243507	0.14201	0.11429	0.12207	0.126123	0.0142976
NC_007126.5_46840089	0.05072	0.0597	0.05025	0.0535567	0.00532547	0.06667	0.08235	0.11628	0.0884333	0.0253583
NC_007126.5_46840091	0.04412	0.0597	0.0359	0.0465733	0.0120882	0.04762	0.05294	0.06075	0.05377	0.00660423
NC_007126.5_46840097	0.04104	0.01498	0.01508	0.0237	0.015017	0.02367	0.05587	0.03604	0.0385267	0.0162434
NC_007127.5_12842715	0.22222	0.25926	0.34783	0.276437	0.0645426	0.46154	0.26316	0.26923	0.33131	0.112823
NC_007127.5_12842716	0.33333	0.46429	0.6087	0.468773	0.13774	0.54545	0.68421	0.48	0.569887	0.104275
NC_007127.5_12842722	0.84211	0.59259	0.68182	0.705507	0.126435	0.75	0.7	0.53846	0.66282	0.110562
NC_007127.5_12842746	0.22222	0.29167	0.59091	0.368267	0.195917	0.4	0.4	0.38889	0.396297	0.00641436
NC_007127.5_15994640	0.25	0.47059	0.38095	0.36718	0.110938	0.73684	0.41667	0.81481	0.656107	0.210991
NC_007127.5_31258239	0.77778	0.43478	0.66667	0.62641	0.175008	0.73684	0.51852	0.68	0.64512	0.113262
NC_007127.5_31258240	0.88889	0.65217	0.875	0.805353	0.132842	0.84211	0.96296	0.88462	0.896563	0.0613039
NC_007127.5_31258261	0.47619	0.67857	0.65	0.601587	0.109532	0.54545	0.51613	0.48	0.51386	0.032784
NC_007127.5_31258276	0.8	0.62963	0.61111	0.680247	0.104122	0.94737	0.72414	0.73913	0.803547	0.12478
NC_007127.5_31258320	0.4	0.2069	0.22222	0.276373	0.107338	0.26087	0.37037	0.29412	0.308453	0.0561395
NC_007127.5_31258321	0.19048	0.17241	0.22222	0.195037	0.0252157	0.30435	0.33333	0.3125	0.316727	0.0149452
NC_007127.5_31258521	0.6	0.77778	0.5	0.625927	0.140693	0.84615	0.7	0.75	0.765383	0.0742795
NC_007127.5_31258522	0.6	0.66667	0.375	0.547223	0.15283	0.69231	0.7	0.75	0.714103	0.0313243
NC_007127.5_31258524	0.5	0.77778	0.57143	0.616403	0.144248	0.76923	0.7	0.33333	0.600853	0.234254
NC_007127.5_31258552	0.78571	0.85	0.64286	0.759523	0.106024	0.85714	0.83333	0.70588	0.798783	0.0813327
NC_007127.5_34081030	0.52632	0.44444	0.44828	0.473013	0.0462048	0.36364	0.48	0.38462	0.40942	0.0620177
NC_007127.5_361231	0.5	0.33333	0.28571	0.373013	0.112522	0.33333	0.57143	0.29167	0.39881	0.150938
NC_007127.5_361237	0.66667	0.33333	0.30435	0.434783	0.201342	0.30769	0.77778	0.55172	0.54573	0.235102
NC_007127.5_361344	0.85714	0.52632	0.77778	0.720413	0.17271	0.70588	0.44444	0.58333	0.577883	0.130805
NC_007127.5_54901849	0.10909	0.1	0.11765	0.108913	0.00882633	0.14754	0.08955	0.09756	0.11155	0.0314245
NC_007127.5_54901946	0.64706	0.75	0.65217	0.683077	0.0580136	0.63636	0.46667	0.57895	0.56066	0.0863109
NC_007127.5_54901959	0.18182	0.33333	0.2	0.238383	0.0827271	0.30769	0.27027	0.17857	0.252177	0.0664343
NC_007127.5_55604105	0.19588	0.20161	0.16667	0.188053	0.0187388	0.25	0.06897	0.18333	0.167433	0.091556
NC_007127.5_55604117	0.07778	0.16822	0.17647	0.140823	0.0547527	0.08889	0.08411	0.125	0.0993333	0.0223561
NC_007127.5_55604202	0.4717	0.45902	0.42353	0.451417	0.0249689	0.40984	0.44554	0.41346	0.422947	0.0196499
NC_007127.5_55604422	0.13415	0.05825	0.04854	0.0803133	0.046876	0.07576	0.12766	0.04762	0.08368	0.0406035
NC_007127.5_55604426	0.33333	0.24528	0.22549	0.268033	0.0574078	0.25373	0.27083	0.28049	0.26835	0.0135513
NC_007127.5_55604427	0.27397	0.30392	0.29703	0.29164	0.0156857	0.21538	0.25532	0.26829	0.24633	0.0275768
NC_007127.5_55604491	0.06154	0.10072	0.05556	0.0726067	0.0245298	0.26316	0.10744	0.11207	0.16089	0.0885987
NC_007127.5_55604563	0.41667	0.4	0.3	0.372223	0.0631002	0.13924	0.38372	0.37615	0.299703	0.139017
NC_007127.5_55604588	0.84058	0.83929	0.88636	0.85541	0.0268112	0.95385	0.93056	0.97895	0.954453	0.0242006
NC_007127.5_55604593	0.08696	0.0885	0.22826	0.134573	0.0811387	0.08065	0.1375	0.11111	0.109753	0.0284493
NC_007127.5_55604594	0.2029	0.23009	0.43182	0.28827	0.125059	0.38182	0.28571	0.39394	0.353823	0.0592983
NC_007127.5_55604595	0.39706	0.53153	0.65476	0.527783	0.128891	0.61404	0.75949	0.71717	0.6969	0.0748136
NC_007127.5_55604596	0.55224	0.5625	0.71429	0.609677	0.0907429	0.73214	0.80769	0.75	0.763277	0.0394861
NC_007127.5_55604607	0.46774	0.57609	0.64384	0.562557	0.0888266	0.84906	0.67647	0.6988	0.741443	0.0938652
NC_007127.5_55604610	0.05172	0.09302	0.0411	0.0619467	0.0274292	0.14	0.0597	0.05263	0.08411	0.0485311
NC_007127.5_55604630	0.20455	0.26389	0.11667	0.195037	0.0740696	0.09375	0.16327	0.21053	0.15585	0.0587425
NC_007127.5_55604688	0.17647	0.24138	0.22581	0.214553	0.0338875	0.17021	0.23684	0.26667	0.224573	0.0493861
NC_007127.5_55604693	0.16901	0.0814	0.15068	0.133697	0.0462083	0.16393	0.05882	0.13636	0.119703	0.0544987
NC_007127.5_55604707	0.62667	0.60638	0.59302	0.60869	0.0169435	0.49206	0.59677	0.62821	0.572347	0.0712852
NC_007127.5_55604715	0.49383	0.28846	0.39216	0.391483	0.102687	0.6	0.3494	0.4881	0.479167	0.125539
NC_007127.5_55604773	0.53846	0.68687	0.63725	0.62086	0.0755504	0.72059	0.7375	0.71429	0.724127	0.0120024
NC_007127.5_55604774	0.35849	0.33	0.31068	0.333057	0.0240511	0.45588	0.4878	0.48352	0.475733	0.0173262
NC_007127.5_55604775	0.07547	0.08163	0.15385	0.10365	0.0435834	0.11429	0.12941	0.15054	0.131413	0.0182078
NC_007127.5_55604879	0.36667	0.59596	0.50746	0.49003	0.115634	0.66667	0.53191	0.63768	0.612087	0.0709319
NC_007127.5_55604880	0.1	0.17308	0.23529	0.169457	0.0677177	0.31111	0.2	0.33333	0.28148	0.071433
NC_007127.5_55604950	0.03488	0.02143	0.10526	0.0538567	0.0450217	0.06	0.03448	0.06422	0.0529	0.0160911
NC_007127.5_56452644	0.25	0.25	0.29091	0.263637	0.0236194	0.35185	0.16364	0.19149	0.23566	0.101582
NC_007127.5_56452645	0.06452	0.23729	0.11111	0.13764	0.0893882	0.09091	0.14815	0.16667	0.135243	0.0394947
NC_007127.5_56452648	0.12903	0.11667	0.16071	0.13547	0.0227153	0.09091	0.09259	0.18367	0.12239	0.0530767
NC_007127.5_56452651	0.15152	0.09836	0.14286	0.130913	0.0285226	0.05357	0.05263	0.13725	0.08115	0.0485863
NC_007127.5_56452667	0.50685	0.68421	0.66102	0.61736	0.0964043	0.64815	0.64615	0.7069	0.667067	0.0345112
NC_007127.5_9350793	0.21739	0.125	0.09756	0.14665	0.0627802	0.22581	0.4	0.15	0.258603	0.128186
NC_007127.5_9350891	0.29268	0.32836	0.18182	0.26762	0.0764166	0.375	0.34783	0.5	0.40761	0.0811572
NC_007127.5_9350926	0.65517	0.61538	0.61538	0.628643	0.0229728	0.45	0.5	0.54545	0.498483	0.0477431
NC_007128.5_38947244	0.45	0.5	0.55556	0.501853	0.0528044	0.27273	0.6	0.55556	0.476097	0.177517
NC_007128.5_53909532	0.07353	0.07071	0.04615	0.0634633	0.0150599	0.04598	0.05128	0.06	0.05242	0.00707918
NC_007128.5_53909536	0.375	0.45098	0.31818	0.381387	0.06663	0.57609	0.41558	0.39604	0.46257	0.0987955
NC_007128.5_53909547	0.09449	0.05376	0.064	0.07075	0.0211874	0.12644	0.08451	0.14953	0.12016	0.0329618
NC_007128.5_53909562	0.13402	0.08989	0.13274	0.118883	0.0251171	0.2029	0.08621	0.21569	0.168267	0.0713503
NC_007128.5_53909565	0.04255	0.07059	0.06422	0.05912	0.0146992	0.08475	0.09434	0.08247	0.0871867	0.00629899
NC_007128.5_53909721	0.37576	0.39189	0.44444	0.40403	0.0359134	0.5534	0.56881	0.50676	0.54299	0.0323083
NC_007128.5_53909723	0.08383	0.05442	0.03636	0.0582033	0.0239601	0.06863	0.08182	0.02703	0.05916	0.0285963
NC_007128.5_53909724	0.5	0.5	0.53416	0.511387	0.0197223	0.57576	0.5463	0.63121	0.584423	0.0431128
NC_007128.5_6572251	0.20455	0.21739	0.21739	0.21311	0.00741318	0.32353	0.23529	0.38	0.31294	0.0729339
NC_007128.5_6572254	0.27907	0.13559	0.15385	0.189503	0.0781025	0.12903	0.17241	0.16279	0.154743	0.022782
NC_007128.5_6572255	0.38462	0.49057	0.55556	0.476917	0.086284	0.53333	0.57692	0.56098	0.557077	0.0220556
NC_007128.5_6572256	0.39024	0.43137	0.5	0.440537	0.0554512	0.48276	0.41667	0.5	0.466477	0.0439867
NC_007128.5_6572260	0.375	0.28571	0.27273	0.311147	0.0556781	0.35714	0.30435	0.11111	0.257533	0.129524
NC_007128.5_6572272	0.28571	0.28947	0.18182	0.252333	0.0610953	0.45455	0.35714	0.36667	0.392787	0.0537004
NC_007128.5_6572283	0.15789	0.26923	0.41176	0.279627	0.127254	0.33333	0.45455	0.42105	0.402977	0.0625984
NC_007128.5_6572294	0.36364	0.47368	0.66667	0.50133	0.153396	0.625	0.625	0.81818	0.689393	0.111533
NC_007128.5_6572630	0.66667	0.75	0.85294	0.756537	0.0933069	0.75	0.82353	0.64706	0.740197	0.0886425
NC_007128.5_6572640	0.18519	0.29412	0.32432	0.267877	0.0731835	0.28571	0.23529	0.2037	0.241567	0.0413637
NC_007128.5_6572641	0.51852	0.4898	0.68421	0.564177	0.104939	0.63636	0.67647	0.71698	0.676603	0.0403102
NC_007128.5_6572642	0.51852	0.53061	0.62162	0.556917	0.0563599	0.59091	0.71429	0.71154	0.672247	0.070453
NC_007128.5_980401	0.31356	0.33645	0.36937	0.339793	0.0280548	0.20548	0.30337	0.375	0.294617	0.0850983
NC_007128.5_980422	0.10959	0.06429	0.10236	0.09208	0.0243368	0.03261	0.05172	0.06452	0.0496167	0.0160586
NC_007128.5_980423	0.18919	0.23913	0.232	0.220107	0.0270109	0.26667	0.17544	0.18182	0.207977	0.0509299
NC_007128.5_980424	0.18543	0.29197	0.23622	0.237873	0.0532892	0.31522	0.22807	0.23577	0.259687	0.0482471
NC_007128.5_980427	0.18987	0.23239	0.26515	0.229137	0.0377453	0.30435	0.17857	0.19084	0.224587	0.069349
NC_007128.5_980428	0.38462	0.49645	0.54688	0.475983	0.0830436	0.45455	0.39823	0.47328	0.44202	0.0390625
NC_007128.5_980431	0.59211	0.57343	0.65649	0.607343	0.043575	0.61538	0.65812	0.65574	0.64308	0.0240184
NC_007128.5_980445	0.03571	0.08235	0.08759	0.06855	0.0285607	0.13684	0.05224	0.07299	0.0873567	0.0440918
NC_007128.5_980497	0.94375	0.96154	0.9375	0.947597	0.0124731	0.91489	0.89051	0.95425	0.919883	0.032162
NC_007128.5_980533	0.26667	0.19255	0.24865	0.235957	0.038656	0.248	0.28947	0.39412	0.31053	0.0753021
NC_007128.5_980549	0.02809	0.02941	0.04455	0.0340167	0.00914598	0.04478	0.0303	0.04737	0.0408167	0.00919931
NC_007128.5_980550	0.34483	0.31481	0.30964	0.323093	0.0190012	0.25	0.42073	0.4581	0.376277	0.110944
NC_007128.5_980552	0.05357	0.05556	0.03571	0.04828	0.0109313	0.07634	0.04908	0.03352	0.05298	0.0216748
NC_007128.5_980555	0.07186	0.10405	0.08	0.0853033	0.0167375	0.08029	0.07317	0.09392	0.08246	0.0105438
NC_007128.5_980566	0.06135	0.06704	0.09744	0.0752767	0.0194037	0.07042	0.06667	0.08427	0.0737867	0.00927043
NC_007128.5_980567	0.1962	0.25698	0.19792	0.217033	0.0346055	0.27143	0.30612	0.30114	0.292897	0.0187567
NC_007128.5_980569	0.14474	0.17442	0.13684	0.152	0.019814	0.16667	0.20714	0.26471	0.21284	0.0492679
NC_007128.5_980590	0.26515	0.45455	0.28	0.333233	0.105325	0.42105	0.27586	0.21324	0.303383	0.106604
NC_007128.5_980595	0.21705	0.14815	0.22759	0.197597	0.0431451	0.2233	0.25	0.20513	0.226143	0.0225697
NC_007128.5_980618	0.04211	0.09278	0.08824	0.0743767	0.0280358	0.14925	0.06897	0.05208	0.0901	0.0519169
NC_007128.5_980927	0.90164	0.96875	0.86567	0.91202	0.0523181	0.97222	0.89091	0.92683	0.929987	0.0407468
NC_007128.5_980942	0.81667	0.80597	0.59091	0.73785	0.127366	0.78947	0.74603	0.70238	0.74596	0.043545
NC_007128.5_980943	0.85	0.70588	0.72727	0.76105	0.0777718	0.71053	0.69355	0.80247	0.735517	0.0586016
NC_007128.5_980979	0.67568	0.625	0.58974	0.63014	0.0431999	0.56098	0.68831	0.57609	0.60846	0.0695636
NC_007128.5_981064	0.13793	0.12308	0.15517	0.138727	0.0160598	0.30303	0.18367	0.10606	0.197587	0.0992197
NC_007128.5_981073	0.97917	0.92593	0.96154	0.955547	0.0271213	0.90625	0.9375	0.96667	0.936807	0.030216
NC_007128.5_981075	0.47917	0.55556	0.47059	0.501773	0.0467778	0.56667	0.60417	0.51667	0.562503	0.0438986
NC_007128.5_981076	0.77778	0.86275	0.88	0.840177	0.0547211	0.85714	0.85417	0.83636	0.849223	0.0112385
NC_007128.5_981077	0.87234	0.94118	0.82	0.87784	0.0607769	0.92593	0.89583	0.91071	0.910823	0.0150503
NC_007128.5_981078	0.41071	0.62712	0.57407	0.5373	0.112793	0.33333	0.60784	0.45588	0.465683	0.137517
NC_007128.5_981085	0.15873	0.06944	0.08772	0.105297	0.0471686	0.14286	0.09231	0.12791	0.121027	0.0259685
NC_007128.5_981089	0.33846	0.35135	0.33846	0.342757	0.00744204	0.27778	0.35938	0.39175	0.34297	0.0587304
NC_007128.5_981091	0.54545	0.53947	0.5	0.528307	0.024696	0.475	0.38462	0.47368	0.444433	0.0518041
NC_007128.5_981102	0.89062	0.79747	0.86364	0.850577	0.0479293	0.68293	0.84375	0.86316	0.796613	0.0989298
NC_007128.5_981109	0.59155	0.46988	0.49296	0.51813	0.0646223	0.30233	0.5493	0.49474	0.44879	0.129739
NC_007128.5_981145	0.20619	0.23301	0.32941	0.256203	0.0648015	0.43137	0.3875	0.2931	0.370657	0.0706571
NC_007128.5_981148	0.59596	0.52475	0.65854	0.593083	0.0669414	0.72	0.54321	0.57273	0.61198	0.0947053
NC_007128.5_981163	0.10638	0.26882	0.21839	0.197863	0.0831426	0.17308	0.2439	0.25439	0.22379	0.0442283
NC_007128.5_981167	0.13265	0.09783	0.06818	0.0995533	0.0322695	0.11765	0.0814	0.07895	0.0926667	0.0216709
NC_007128.5_981184	0.06723	0.16216	0.09259	0.107327	0.0491508	0.09677	0.06316	0.08451	0.08148	0.0170086
NC_007128.5_981191	0.78947	0.70297	0.7619	0.751447	0.0441873	0.81967	0.8022	0.79856	0.80681	0.0112848
NC_007128.5_981195	0.0354	0.03061	0.04717	0.0377267	0.00852164	0.07812	0.05376	0.04965	0.06051	0.0153885
NC_007128.5_981196	0.57944	0.54945	0.65049	0.593127	0.0518918	0.60938	0.625	0.72794	0.654107	0.0644167
NC_007128.5_981202	0.38318	0.47917	0.41176	0.424703	0.0492866	0.64062	0.44578	0.47656	0.520987	0.104742
NC_007128.5_981336	0.55556	0.49275	0.46667	0.504993	0.0456923	0.61111	0.59459	0.63934	0.615013	0.0226289
NC_007128.5_981341	0.15556	0.13725	0.21622	0.169677	0.0413343	0.20833	0.19355	0.13725	0.17971	0.0375067
NC_007128.5_981351	0.86207	0.88571	0.87097	0.872917	0.0119396	0.69231	0.85714	0.94286	0.83077	0.12734
NC_007128.5_981358	0.46154	0.58824	0.46667	0.505483	0.0717153	0.5	0.61111	0.54286	0.551323	0.0560364
NC_007128.5_981365	0.31818	0.60606	0.40625	0.443497	0.14751	0.53333	0.2	0.34375	0.359027	0.167189
NC_007128.5_981366	0.27273	0.38235	0.4375	0.364193	0.0838721	0.57143	0.375	0.375	0.440477	0.113409
NC_007128.5_981375	0.8	0.76316	0.61765	0.726937	0.0964208	0.65	0.5625	0.54545	0.585983	0.0560917
NC_007128.5_981378	0.75	0.8125	0.57143	0.71131	0.125105	0.72222	0.45455	0.28571	0.487493	0.220112
NC_007128.5_981381	0.8	0.90323	0.82143	0.841553	0.0544777	0.82353	0.81818	0.78571	0.80914	0.0204665
NC_007129.5_12602188	0.2439	0.21429	0.19565	0.217947	0.024332	0.22727	0.27083	0.32609	0.27473	0.0495253
NC_007129.5_12602196	0.33333	0.26154	0.25	0.281623	0.0451495	0.55814	0.34043	0.31111	0.403227	0.134957
NC_007129.5_12602200	0.425	0.40984	0.32653	0.387123	0.05302	0.69565	0.44444	0.46512	0.53507	0.13945
NC_007129.5_12602204	0.69231	0.63793	0.57778	0.636007	0.0572892	0.7381	0.61905	0.6087	0.655283	0.0719078
NC_007129.5_12602309	0.16667	0.11538	0.08197	0.12134	0.0426634	0.11864	0.11765	0.16667	0.13432	0.0280203
NC_007129.5_12602323	0.2037	0.22667	0.08475	0.171707	0.0761774	0.14754	0.10769	0.13889	0.131373	0.0209614
NC_007129.5_12602324	0.2037	0.13514	0.16364	0.167493	0.034442	0.21053	0.20635	0.24286	0.219913	0.019982
NC_007129.5_12602336	0.79245	0.5679	0.62295	0.6611	0.117035	0.83051	0.85246	0.78082	0.821263	0.0367042
NC_007129.5_12602570	0.52308	0.71186	0.51562	0.58352	0.111208	0.69444	0.70588	0.12346	0.507927	0.333007
NC_007129.5_44088148	0.875	0.96	0.90909	0.914697	0.0427765	0.7619	0.64706	0.86207	0.75701	0.107588
NC_007129.5_44088158	0.34615	0.22222	0.27778	0.28205	0.0620752	0.44	0.375	0.35714	0.390713	0.0436076
NC_007129.5_44088286	0.88235	0.77419	0.8	0.818847	0.0564893	0.9	0.875	0.89655	0.890517	0.0135481
NC_007129.5_44088327	0.09302	0.05882	0.10145	0.08443	0.0225759	0.25806	0.15686	0.10526	0.173393	0.0777301
NC_007129.5_44088328	0.42857	0.44615	0.42424	0.432987	0.0116035	0.76667	0.57143	0.60714	0.648413	0.103958
NC_007129.5_44088329	0.45	0.34328	0.30159	0.364957	0.0765427	0.63333	0.4375	0.49091	0.52058	0.10123
NC_007129.5_44088463	0.35484	0.55	0.51852	0.474453	0.104777	0.65625	0.48649	0.62162	0.58812	0.0897012
NC_007129.5_44580560	0.4	0.43478	0.38095	0.405243	0.0272954	0.55556	0.375	0.46154	0.464033	0.0903058
NC_007129.5_44580701	0.55556	0.33333	0.45	0.446297	0.111161	0.91667	0.93333	0.66667	0.83889	0.149379
NC_007129.5_44580724	0.25	0.36364	0.41176	0.3418	0.0830621	0.54545	0.54545	0.5	0.5303	0.0262406
NC_007129.5_44580795	0.44444	0.42857	0.30769	0.393567	0.0747935	0.4	0.26667	0.25	0.305557	0.0822139
NC_007129.5_44581062	0.33333	0.38889	0.36364	0.361953	0.0278184	0.5	0.4375	0.72222	0.55324	0.14964
NC_007129.5_44581063	0.55556	0.36842	0.5	0.47466	0.096109	0.42857	0.6	0.72222	0.583597	0.147511
NC_007129.5_44581083	0.3	0.25	0.88889	0.47963	0.35531	0.5	0.33333	0.72222	0.518517	0.195105
NC_007129.5_44581154	0.4	0.35	0.33333	0.36111	0.0346958	0.35714	0.35714	0.22222	0.312167	0.0778961
NC_007129.5_44619403	0.20261	0.19444	0.18072	0.19259	0.0110616	0.30189	0.15556	0.25862	0.23869	0.0751733
NC_007129.5_44619432	0.04688	0.06173	0.04545	0.0513533	0.00901486	0.08257	0.04965	0.08671	0.0729767	0.0203073
NC_007129.5_44619436	0.08586	0.06289	0.08523	0.0779933	0.0130837	0.15094	0.06207	0.09143	0.10148	0.0452794
NC_007129.5_44619439	0.13235	0.10976	0.11236	0.118157	0.0123603	0.13084	0.07586	0.14773	0.118143	0.0375796
NC_007129.5_44619440	0.48515	0.46914	0.37853	0.444273	0.0574954	0.65094	0.41958	0.45087	0.50713	0.125522
NC_007129.5_44619441	0.40394	0.4125	0.34286	0.386433	0.0379776	0.67308	0.4	0.44048	0.50452	0.147374
NC_007129.5_44619451	0.05825	0.10667	0.05028	0.0717333	0.0305173	0.19444	0.07843	0.14465	0.139173	0.0581986
NC_007129.5_44619543	0.18041	0.10884	0.11111	0.133453	0.0406815	0.27358	0.16031	0.19079	0.208227	0.0586136
NC_007129.5_44619572	0.04268	0.09821	0.03731	0.0594	0.0337175	0.03261	0.06122	0.04098	0.0449367	0.0147097
NC_007129.5_44619573	0.2561	0.24107	0.20588	0.23435	0.0257756	0.25532	0.16667	0.2735	0.23183	0.0571577
NC_007129.5_45043314	0.2	0.57143	0.45455	0.40866	0.18992	0.36364	0.43478	0.38889	0.39577	0.0360656
NC_007129.5_45043342	0.09677	0.2	0.21429	0.170353	0.0641243	0.2	0.09677	0.13636	0.144377	0.0520798
NC_007129.5_45043377	0.96	0.90625	0.82143	0.895893	0.0698631	0.93333	0.96154	0.91304	0.93597	0.0243575
NC_007129.5_45043380	0.51852	0.36364	0.44828	0.44348	0.0775515	0.3125	0.57143	0.61538	0.49977	0.163663
NC_007129.5_45043387	0.40909	0.55172	0.51852	0.49311	0.074633	0.35294	0.60714	0.32143	0.42717	0.156653
NC_007129.5_45043392	0.57143	0.6875	0.54167	0.6002	0.0770544	0.75	0.61538	0.76923	0.711537	0.0838274
NC_007129.5_48954500	0.52459	0.4386	0.5641	0.509097	0.0641685	0.55882	0.55319	0.35294	0.488317	0.117273
NC_007129.5_48954502	0.24615	0.44828	0.125	0.273143	0.163322	0.22857	0.3125	0.23077	0.25728	0.0478346
NC_007129.5_48954505	0.83871	0.82456	0.86111	0.84146	0.0184295	0.91176	0.84091	0.91837	0.890347	0.0429408
NC_007129.5_48954506	0.84127	0.91228	0.89189	0.881813	0.0365617	0.94118	0.95349	0.8	0.898223	0.0852863
NC_007129.5_5109337	0.6087	0.5	0.66667	0.59179	0.084612	0.7	0.59091	0.70968	0.666863	0.0659553
NC_007129.5_5109372	0.56	0.625	0.76923	0.65141	0.107086	0.82759	0.7931	0.93103	0.850573	0.0717798
NC_007129.5_5109373	0.91304	0.83333	0.79487	0.84708	0.060273	0.82143	0.89286	0.89655	0.87028	0.0423456
NC_007130.5_10972584	0.03125	0.03563	0.04823	0.03837	0.00881537	0.03103	0.04167	0.04231	0.0383367	0.00633585
NC_007130.5_10972586	0.09231	0.11217	0.08861	0.0976967	0.0126701	0.0726	0.11336	0.1124	0.0994533	0.0232606
NC_007130.5_10972588	0.15578	0.14512	0.13846	0.146453	0.00873664	0.06208	0.15116	0.16605	0.12643	0.0562238
NC_007130.5_10972596	0.18414	0.22542	0.17763	0.19573	0.0259175	0.14321	0.23529	0.23361	0.204037	0.0526841
NC_007130.5_10972597	0.10955	0.11111	0.14815	0.122937	0.0218493	0.09476	0.14103	0.14403	0.126607	0.0276208
NC_007130.5_10972599	0.04928	0.06931	0.05724	0.05861	0.010085	0.03474	0.09914	0.05714	0.0636733	0.0326933
NC_007130.5_10972602	0.0531	0.06158	0.04778	0.0541533	0.00696004	0.03562	0.05882	0.04274	0.0457267	0.0118849
NC_007130.5_10972603	0.0581	0.05514	0.03472	0.04932	0.0127303	0.04199	0.03704	0.06383	0.04762	0.0142548
NC_007130.5_10972625	0.15452	0.20386	0.1873	0.181893	0.0251104	0.13119	0.20784	0.16923	0.16942	0.0383254
NC_007130.5_10972626	0.0745	0.05411	0.07862	0.0690767	0.0131242	0.08933	0.08235	0.10646	0.0927133	0.012406
NC_007130.5_10974177	0.09623	0.12442	0.1259	0.115517	0.0167191	0.07186	0.09881	0.10508	0.0919167	0.0176502
NC_007130.5_10974178	0.17842	0.1908	0.1769	0.18204	0.00762436	0.09524	0.144	0.16725	0.135497	0.0367504
NC_007130.5_10974182	0.03937	0.03333	0.04412	0.03894	0.00540784	0.02402	0.01186	0.02797	0.0212833	0.00839643
NC_007130.5_10974190	0.03623	0.02232	0.01695	0.0251667	0.00995024	0.01989	0.01845	0.0298	0.0227133	0.00617932
NC_007130.5_10974195	0.05667	0.09664	0.13651	0.0966067	0.03992	0.08815	0.16312	0.14861	0.133293	0.0397627
NC_007130.5_10974200	0.0378	0.05817	0.07692	0.05763	0.0195656	0.05605	0.04297	0.04305	0.0473567	0.00752875
NC_007130.5_10974201	0.84775	0.89593	0.90301	0.88223	0.0300697	0.84384	0.91732	0.92763	0.896263	0.0456917
NC_007130.5_202970	0.34615	0.3913	0.21429	0.317247	0.0919766	0.35294	0.35714	0.53846	0.41618	0.105918
NC_007130.5_202991	0.35294	0.39286	0.4	0.381933	0.0253615	0.5	0.29412	0.37931	0.391143	0.103449
NC_007130.5_202992	0.20588	0.40741	0.26667	0.29332	0.103374	0.5	0.29412	0.44828	0.414133	0.107103
NC_007130.5_202993	0.29412	0.37037	0.28571	0.316733	0.0466407	0.47059	0.29412	0.36667	0.377127	0.0886985
NC_007130.5_28440315	0.83333	0.52941	0.30769	0.55681	0.263889	0.44444	0.44444	0.3	0.396293	0.0833925
NC_007130.5_28440326	0.55556	0.44444	0.6	0.533333	0.0801264	0.5	0.61538	0.46667	0.52735	0.0780364
NC_007130.5_28440332	0.66667	0.5	0.66667	0.611113	0.096227	0.71429	0.64286	0.42857	0.59524	0.148693
NC_007130.5_28440349	0.61538	0.58621	0.57143	0.591007	0.0223642	0.5	0.66667	0.33333	0.5	0.16667
NC_007130.5_2984949	0.59091	0.37931	0.72	0.563407	0.172002	0.81818	0.53333	0.7	0.683837	0.143111
NC_007130.5_45406401	0.48387	0.46154	0.5	0.481803	0.0193131	0.66667	0.3913	0.58824	0.548737	0.141872
NC_007130.5_45406415	0.47059	0.27586	0.22222	0.32289	0.130693	0.33333	0.33333	0.25	0.305553	0.0481106
NC_007130.5_45406428	0.33333	0.33333	0.31579	0.327483	0.0101267	0.5	0.33333	0.53333	0.455553	0.107152
NC_007130.5_45406430	0.23333	0.26316	0.26316	0.253217	0.0172224	0.3	0.21739	0.33333	0.283573	0.05969
NC_007130.5_46816000	0.6	0.58333	0.54545	0.57626	0.0279538	0.46154	0.71429	0.9	0.691943	0.220083
NC_007130.5_46816010	0.61111	0.63636	0.69231	0.646593	0.041556	0.45	0.55556	0.42857	0.478043	0.0679811
NC_007130.5_46816011	0.94737	0.72727	0.92308	0.865907	0.120676	0.9	0.88889	0.78571	0.8582	0.0630235
NC_007130.5_7868609	0.13889	0.20408	0.12903	0.157333	0.0407829	0.16216	0.19608	0.20408	0.18744	0.0222555
NC_007131.5_1149086	0.45	0.18182	0.38889	0.340237	0.140554	0.53846	0.375	0.41176	0.44174	0.0857548
NC_007131.5_1149251	0.76923	0.53333	0.6	0.634187	0.121609	0.8	0.66667	0.42857	0.631747	0.188162
NC_007131.5_1317975	0.81818	0.5	0.8	0.70606	0.178685	0.5	0.5	0.6875	0.5625	0.108253
NC_007131.5_1317977	0.36364	0.5	0.7	0.521213	0.16918	0.6	0.33333	0.64706	0.526797	0.169191
NC_007131.5_1318091	0.33333	0.42424	0.26923	0.342267	0.0778905	0.35	0.34615	0.41667	0.37094	0.0396501
NC_007131.5_1318094	0.16667	0.2	0.375	0.247223	0.111906	0.35	0.4	0.25641	0.33547	0.0728894
NC_007131.5_1318095	0.17241	0.20588	0.375	0.251097	0.108601	0.35	0.11538	0.43243	0.29927	0.1645
NC_007131.5_1318302	0.06122	0.15152	0.12727	0.113337	0.0467346	0.10345	0.13514	0.16279	0.133793	0.0296929
NC_007131.5_1318318	0.23529	0.33333	0.35556	0.30806	0.0639933	0.45	0.625	0.41176	0.495587	0.113694
NC_007131.5_1318326	0.55556	0.63333	0.77143	0.65344	0.109331	0.6	0.65	0.875	0.708333	0.146487
NC_007131.5_1318327	0.69231	0.66667	0.58333	0.647437	0.056979	0.4	0.52632	0.75	0.558773	0.177243
NC_007131.5_1318330	0.23077	0.17241	0.42857	0.27725	0.134256	0.26667	0.33333	0.20833	0.269443	0.0625461
NC_007131.5_1318424	0.3125	0.44444	0.4375	0.398147	0.0742533	0.72727	0.54545	0.6	0.62424	0.0933023
NC_007131.5_1318461	0.65217	0.88235	0.66667	0.73373	0.128913	0.84615	0.73333	0.64706	0.74218	0.0998396
NC_007131.5_1318462	0.73077	0.82353	0.83333	0.795877	0.0565965	0.69231	0.86667	0.88235	0.813777	0.105485
NC_007131.5_1318520	0.42105	0.63636	0.7	0.585803	0.146186	0.5	0.4375	0.6	0.5125	0.081968
NC_007131.5_1318951	0.93333	0.95745	0.88889	0.926557	0.0347783	0.88235	0.90909	0.95652	0.915987	0.0375629
NC_007131.5_1318994	0.46296	0.63953	0.64706	0.583183	0.104185	0.67347	0.7027	0.66667	0.680947	0.0191433
NC_007131.5_1319001	0.31579	0.31183	0.21818	0.281933	0.0552475	0.28302	0.17949	0.37931	0.280607	0.0999319
NC_007131.5_1319008	0.32759	0.45556	0.5082	0.43045	0.0928864	0.38983	0.38889	0.50877	0.429163	0.068943
NC_007131.5_1319022	0.25862	0.26966	0.17241	0.233563	0.0532472	0.32759	0.21053	0.25424	0.26412	0.0591521
NC_007131.5_1319024	0.45614	0.42857	0.5	0.46157	0.0360233	0.45763	0.45	0.57895	0.495527	0.0723474
NC_007131.5_1319038	0.88889	0.88372	0.96552	0.91271	0.0458078	0.96078	0.95349	0.96429	0.95952	0.00550915
NC_007131.5_1319048	0.25	0.18182	0.13636	0.189393	0.0571973	0.33333	0.23256	0.30508	0.290323	0.0519805
NC_007131.5_21887294	0.34286	0.32353	0.3	0.32213	0.0214643	0.29167	0.25	0.32432	0.288663	0.0372511
NC_007131.5_21887304	0.19444	0.34211	0.31707	0.28454	0.0790269	0.40909	0.16667	0.45946	0.345073	0.156541
NC_007131.5_21887311	0.33333	0.30556	0.425	0.35463	0.062504	0.22727	0.29412	0.47059	0.33066	0.125708
NC_007131.5_21887335	0.71429	0.6	0.70588	0.67339	0.0636966	0.6875	0.85714	0.89286	0.8125	0.109717
NC_007131.5_21887336	0.25714	0.2	0.17647	0.211203	0.0414855	0.29412	0.28571	0.17857	0.2528	0.0644224
NC_007131.5_21887598	0.175	0.2	0.375	0.25	0.108972	0.41026	0.33333	0.275	0.33953	0.0678428
NC_007131.5_21887601	0.41026	0.72414	0.65957	0.59799	0.165754	0.81579	0.65789	0.89744	0.790373	0.121781
NC_007131.5_21887611	0.31429	0.28571	0.25581	0.28527	0.0292425	0.4375	0.27273	0.44737	0.385867	0.0981034
NC_007131.5_21887617	0.34483	0.26667	0.42105	0.344183	0.077192	0.37931	0.4	0.48571	0.421673	0.056414
NC_007131.5_21887618	0.2069	0.53571	0.34211	0.361573	0.165267	0.33333	0.26667	0.48571	0.361903	0.112281
NC_007131.5_28896919	0.55882	0.79012	0.79747	0.71547	0.135713	0.69231	0.86567	0.72527	0.761083	0.0920618
NC_007131.5_28896957	0.15217	0.13187	0.18824	0.157427	0.0285503	0.2037	0.11842	0.12791	0.15001	0.0467384
NC_007131.5_28896958	0.38298	0.34444	0.37647	0.367963	0.0206302	0.38889	0.49333	0.34483	0.409017	0.0762684
NC_007131.5_28896965	0.07317	0.10843	0.10526	0.09562	0.0195068	0.08511	0.07246	0.08108	0.07955	0.0064623
NC_007131.5_28896967	0.775	0.6625	0.72	0.719167	0.0562546	0.69767	0.86567	0.54286	0.702067	0.16145
NC_007131.5_28896970	0.86486	0.87324	0.95775	0.898617	0.0513821	0.88095	0.91935	0.79104	0.86378	0.0658557
NC_007131.5_28896979	0.95455	0.91228	0.92308	0.92997	0.0219612	0.96	0.925	0.94231	0.942437	0.0175003
NC_007131.5_28896980	0.77273	0.89474	0.88095	0.849473	0.0668184	0.96	0.89744	0.96154	0.93966	0.0365717
NC_007131.5_28896981	0.72727	0.58621	0.69048	0.667987	0.0731706	0.56	0.66667	0.58491	0.60386	0.0558028
NC_007131.5_28896982	0.27273	0.21053	0.2381	0.240453	0.0311667	0.32	0.38462	0.22642	0.310347	0.0795406
NC_007131.5_28896986	0.3	0.29412	0.43902	0.34438	0.0820134	0.25	0.375	0.28571	0.30357	0.0643854
NC_007131.5_28896991	0.77778	0.54762	0.55556	0.626987	0.130651	0.5	0.53333	0.41935	0.484227	0.0586043
NC_007131.5_28896992	0.29412	0.20513	0.20833	0.23586	0.05048	0.23529	0.22222	0.17857	0.212027	0.0297021
NC_007131.5_28897167	0.17647	0.41463	0.38235	0.324483	0.129195	0.30435	0.41935	0.32	0.3479	0.0623703
NC_007131.5_28897188	0.57143	0.5	0.64706	0.57283	0.07354	0.66667	0.63636	0.66667	0.656567	0.0174995
NC_007131.5_28897299	0.8	0.69231	0.64286	0.711723	0.0803486	0.57143	0.68966	0.80645	0.68918	0.117511
NC_007131.5_28897308	0.8	0.78846	0.74359	0.77735	0.0298009	0.65625	0.65517	0.88889	0.733437	0.134628
NC_007131.5_28897309	0.21429	0.35294	0.225	0.264077	0.077144	0.15152	0.25	0.18919	0.196903	0.049691
NC_007131.5_28897316	0.5	0.60465	0.675	0.593217	0.0880585	0.45714	0.48387	0.48718	0.476063	0.0164714
NC_007131.5_28913241	0.17391	0.17241	0.18182	0.176047	0.00505579	0.34848	0.08197	0.15152	0.19399	0.138238
NC_007131.5_28913249	0.47692	0.55357	0.57407	0.534853	0.0512081	0.72727	0.64407	0.45455	0.60863	0.139771
NC_007131.5_28913258	0.26667	0.20833	0.40426	0.293087	0.100601	0.52727	0.23077	0.15686	0.304967	0.196035
NC_007131.5_28913264	0.21053	0.26	0.1875	0.219343	0.0370448	0.24074	0.3	0.26923	0.26999	0.0296373
NC_007131.5_3010907	0.57143	0.73077	0.81818	0.706793	0.12511	0.63636	0.875	0.81818	0.776513	0.124657
NC_007131.5_3010910	0.625	0.37838	0.66667	0.556683	0.155814	0.5625	0.5	0.6875	0.583333	0.0954703
NC_007131.5_3010914	0.4	0.72973	0.93333	0.687687	0.269139	0.75	0.94118	0.9375	0.876227	0.109331
NC_007131.5_3010920	0.69231	0.78378	0.88235	0.786147	0.0950421	0.84	0.78947	0.86364	0.831037	0.0378887
NC_007131.5_3010921	0.64286	0.6	0.76471	0.66919	0.0854535	0.73913	0.55	0.70833	0.66582	0.101478
NC_007131.5_3010930	0.20833	0.18367	0.18182	0.191273	0.0148004	0.15385	0.3	0.25581	0.236553	0.0749538
NC_007131.5_3010941	0.37838	0.33333	0.30303	0.338247	0.0379148	0.29167	0.36	0.3125	0.32139	0.0350217
NC_007131.5_3010942	0.27778	0.29825	0.24242	0.272817	0.028244	0.24444	0.29412	0.22917	0.25591	0.0339602
NC_007131.5_3010943	0.47368	0.40678	0.4375	0.43932	0.0334871	0.68889	0.68627	0.7234	0.69952	0.0207221
NC_007131.5_36871032	0.13636	0.16279	0.18421	0.16112	0.0239687	0.42857	0.13793	0.29032	0.285607	0.145377
NC_007131.5_36871033	0.40909	0.54545	0.42105	0.45853	0.0755121	0.71429	0.51613	0.58065	0.60369	0.101069
NC_007131.5_36871083	0.6	0.63636	0.69231	0.64289	0.0465002	0.75	0.45455	0.6	0.601517	0.147731
NC_007131.5_36871086	0.6	0.66667	0.6	0.622223	0.0384919	0.625	0.28571	0.78571	0.565473	0.25526
NC_007131.5_36871102	0.88889	0.54545	0.63636	0.690233	0.177945	0.66667	0.875	0.84615	0.79594	0.112877
NC_007131.5_36871329	0.19231	0.44	0.55172	0.394677	0.183942	0.6	0.66667	0.59459	0.62042	0.0401449
NC_007131.5_36871351	0.42857	0.5	0.32143	0.416667	0.0898781	0.5	0.59091	0.48485	0.525253	0.0573627
NC_007131.5_51423765	0.5	0.56322	0.55738	0.5402	0.0349365	0.25253	0.50575	0.35714	0.371807	0.127246
NC_007131.5_51423766	0.18978	0.21023	0.17355	0.191187	0.0183804	0.13265	0.25	0.11613	0.16626	0.0729899
NC_007131.5_51423774	0.21769	0.22751	0.23577	0.22699	0.00905121	0.18447	0.21739	0.24342	0.215093	0.029542
NC_007131.5_51423780	0.09202	0.06604	0.08209	0.08005	0.0131096	0.0339	0.125	0.09581	0.0849033	0.046519
NC_007131.5_51423781	0.19018	0.21429	0.19853	0.201	0.0122433	0.15833	0.25439	0.21212	0.20828	0.048145
NC_007131.5_51423798	0.03333	0.01382	0.02055	0.0225667	0.00991011	0.15748	0.08759	0.15476	0.133277	0.0395892
NC_007131.5_51423826	0.40909	0.45	0.53097	0.463353	0.0620276	0.44231	0.40741	0.56818	0.472633	0.0845658
NC_007131.5_51423837	0.16327	0.2037	0.29897	0.22198	0.0696724	0.21429	0.17333	0.36719	0.251603	0.102175
NC_007131.5_51423845	0.22414	0.16	0.16239	0.182177	0.036361	0.15702	0.15054	0.21986	0.175807	0.0382886
NC_007131.5_51423849	0.048	0.04545	0.06087	0.05144	0.00826555	0.07087	0.0396	0.10949	0.07332	0.0350094
NC_007131.5_51423850	0.096	0.17557	0.18966	0.153743	0.050501	0.20661	0.16667	0.2803	0.21786	0.0576443
NC_007131.5_51423851	0.72358	0.83871	0.68421	0.748833	0.0802861	0.44167	0.75	0.72093	0.637533	0.170244
NC_007131.5_51423855	0.11538	0.06716	0.20175	0.128097	0.0681902	0.11382	0.09434	0.26357	0.157243	0.0925953
NC_007131.5_51423856	0.31818	0.2963	0.35294	0.322473	0.028563	0.264	0.36111	0.46923	0.36478	0.102664
NC_007131.5_51423857	0.73485	0.80882	0.625	0.72289	0.0924918	0.40496	0.75229	0.68182	0.613023	0.183601
NC_007131.5_51423941	0.02974	0.01471	0.03182	0.0254233	0.00933613	0.07065	0.04265	0.03953	0.0509433	0.0171376
NC_007131.5_51423947	0.26515	0.23381	0.25926	0.25274	0.0166563	0.2069	0.31651	0.25207	0.258493	0.0550866
NC_007131.5_51423954	0.29412	0.26882	0.23529	0.266077	0.0295108	0.1871	0.26415	0.35865	0.269967	0.0859228
NC_007131.5_51423982	0.62778	0.62393	0.64626	0.632657	0.0119371	0.66216	0.67073	0.69355	0.67548	0.0162251
NC_007131.5_51423983	0.41848	0.53617	0.47297	0.475873	0.0588987	0.63514	0.55152	0.6746	0.62042	0.0628465
NC_007131.5_51423984	0.07609	0.08051	0.12667	0.0944233	0.0280137	0.16216	0.12651	0.27273	0.187133	0.0762419
NC_007131.5_51424018	0.13223	0.13889	0.09375	0.121623	0.0243676	0.17204	0.22963	0.20213	0.201267	0.0288047
NC_007131.5_51424031	0.08046	0.04348	0.12264	0.0821933	0.0396085	0.17978	0.0678	0.19512	0.147567	0.0695045
NC_007131.5_51424041	0.07353	0.10484	0.14634	0.108237	0.0365237	0.04762	0.125	0.13889	0.103837	0.0491779
NC_007131.5_51424043	0.125	0.14167	0.14865	0.13844	0.0121513	0.15789	0.17778	0.21127	0.182313	0.0269772
NC_007131.5_51424332	0.09434	0.14554	0.08805	0.10931	0.0315333	0.08403	0.08784	0.1087	0.0935233	0.0132807
NC_007131.5_51424340	0.07042	0.0303	0.05848	0.0530667	0.0206005	0.02381	0.06	0.03665	0.0401533	0.0183476
NC_007131.5_51424341	0.02817	0.01293	0.07602	0.03904	0.0329197	0.064	0.03425	0.07812	0.05879	0.0223942
NC_007131.5_51424344	0.73333	0.81905	0.65455	0.735643	0.0822744	0.66667	0.79286	0.5977	0.685743	0.0989682
NC_007131.5_51424346	0.17582	0.18396	0.18675	0.182177	0.00567903	0.29565	0.30216	0.1989	0.26557	0.0578296
NC_007131.5_51424347	0.12766	0.07477	0.10588	0.10277	0.0265818	0.11404	0.17687	0.09375	0.12822	0.0433363
NC_007131.5_51424352	0.14607	0.16744	0.09697	0.136827	0.0361329	0.15652	0.19014	0.23784	0.194833	0.0408626
NC_007131.5_51424356	0.24277	0.27751	0.28659	0.268957	0.0231283	0.37615	0.23913	0.37569	0.330323	0.0789761
NC_007131.5_51424359	0.6135	0.59391	0.59603	0.601147	0.0107507	0.67619	0.70968	0.61176	0.665877	0.049768
NC_007131.5_51424361	0.10897	0.08421	0.13514	0.10944	0.0254683	0.14423	0.09677	0.11243	0.11781	0.0241831
NC_007131.5_51424465	0.21569	0.25472	0.38596	0.285457	0.0891994	0.31481	0.39286	0.38028	0.36265	0.0419054
NC_007131.5_51424476	0.31746	0.45631	0.48276	0.418843	0.088791	0.72093	0.41176	0.53968	0.557457	0.15535
NC_007131.5_51424481	0.22581	0.32	0.18966	0.245157	0.0672893	0.40476	0.3125	0.32759	0.348283	0.0494888
NC_007131.5_51424482	0.26984	0.2551	0.23729	0.254077	0.0162991	0.34146	0.27083	0.18966	0.267317	0.075961
NC_007131.5_51424495	0.04938	0.11111	0.06944	0.0766433	0.0314891	0.175	0.14286	0.08475	0.134203	0.0457435
NC_007131.5_51424516	0.33333	0.33654	0.30769	0.325853	0.0158116	0.48571	0.2963	0.28571	0.355907	0.112538
NC_007131.5_51424517	0.07059	0.0396	0.0625	0.0575633	0.016074	0.09375	0.10909	0.07692	0.0932533	0.0160907
NC_007131.5_51424520	0.375	0.45122	0.31148	0.379233	0.0699661	0.59375	0.45098	0.3913	0.478677	0.104028
NC_007131.5_51424521	0.03947	0.1519	0.05	0.0804567	0.0620954	0.125	0.14	0.07143	0.112143	0.0360476
NC_007131.5_51424539	0.1626	0.11486	0.15686	0.144773	0.0260642	0.08333	0.19643	0.08738	0.12238	0.0641611
NC_007131.5_51424540	0.09524	0.11565	0.14286	0.117917	0.0238908	0.17241	0.25439	0.19802	0.208273	0.0419408
NC_007132.5_22613778	0.28889	0.2549	0.32609	0.28996	0.0356071	0.5	0.22727	0.26087	0.32938	0.148713
NC_007132.5_22613779	0.33333	0.27451	0.28261	0.296817	0.0318798	0.31034	0.20455	0.30435	0.27308	0.0594242
NC_007132.5_22613780	0.45652	0.48077	0.26087	0.399387	0.12057	0.3871	0.21739	0.26531	0.289933	0.0874934
NC_007132.5_31243941	0.08284	0.04663	0.08054	0.0700033	0.0202745	0.08081	0.09489	0.10145	0.0923833	0.0105458
NC_007132.5_31243970	0.02069	0.07143	0.10219	0.06477	0.0411562	0.13953	0.03968	0.09774	0.0923167	0.0501454
NC_007132.5_31243971	0.06944	0.07051	0.02941	0.0564533	0.0234263	0.12791	0.05833	0.13077	0.10567	0.0410226
NC_007132.5_31243978	0.06299	0.06207	0.03361	0.05289	0.0167033	0.04938	0.09091	0.04918	0.0631567	0.0240353
NC_007132.5_41376949	0.11404	0.14	0.18605	0.146697	0.0364691	0.18605	0.16	0.17431	0.173453	0.0130461
NC_007132.5_41377019	0.08889	0.08197	0.12195	0.0976033	0.0213668	0.12	0.16667	0.19048	0.15905	0.0358526
NC_007132.5_41377030	0.35294	0.40351	0.55556	0.437337	0.10546	0.46809	0.3617	0.4	0.40993	0.0538856
NC_007132.5_5480204	0.09259	0.10667	0.19231	0.130523	0.05397	0.22581	0.1875	0.25	0.221103	0.0315147
NC_007132.5_5480214	0.5814	0.50847	0.7	0.596623	0.0966682	0.73529	0.79487	0.65957	0.72991	0.0678103
NC_007132.5_5480215	0.85366	0.77193	0.875	0.83353	0.0544038	0.81818	0.86842	0.83333	0.839977	0.0257711
NC_007132.5_5480218	0.15556	0.21053	0.15909	0.17506	0.0307686	0.11765	0.17949	0.10204	0.13306	0.0409601
NC_007132.5_5480231	0.13636	0.07692	0.15385	0.122377	0.0403262	0.25	0.19444	0.16216	0.2022	0.0444312
NC_007132.5_5480234	0.24444	0.26923	0.13514	0.21627	0.0713456	0.31034	0.34211	0.30556	0.319337	0.0198666
NC_007132.5_5480237	0.72973	0.75	0.75	0.743243	0.0117029	0.76923	0.85294	0.57576	0.732643	0.142166
NC_007132.5_5480238	0.37838	0.41667	0.46429	0.41978	0.0430394	0.52	0.57143	0.42424	0.505223	0.0746993
NC_007132.5_602128	0.06475	0.03315	0.04676	0.04822	0.0158505	0.04425	0.06557	0.06967	0.05983	0.0136475
NC_007133.5_16407558	0.4	0.5	0.52632	0.47544	0.0666452	0.72727	0.3	0.76471	0.597327	0.258172
NC_007133.5_16407564	0.52	0.59091	0.29412	0.468343	0.154992	0.27273	0.44444	0.46667	0.394613	0.106138
NC_007133.5_16407580	0.38095	0.42857	0.58824	0.46592	0.108575	0.36364	0.36842	0.5	0.410687	0.0773845
NC_007133.5_16407588	0.52632	0.57895	0.72727	0.610847	0.104203	0.66667	0.53333	0.7	0.633333	0.0881942
NC_007133.5_16407592	0.66667	0.54545	0.76923	0.66045	0.11202	0.71429	0.8	0.75	0.754763	0.0430531
NC_007133.5_16407600	0.29412	0.21429	0.5	0.336137	0.147416	0.58333	0.35714	0.44444	0.461637	0.114071
NC_007133.5_16407602	0.47059	0.28571	0.58333	0.446543	0.15026	0.63636	0.46667	0.57143	0.558153	0.0856205
NC_007133.5_16407699	0.33333	0.17073	0.37143	0.29183	0.106592	0.2069	0.35714	0.375	0.313013	0.0923297
NC_007133.5_16407702	0.375	0.33333	0.32353	0.343953	0.0273301	0.4375	0.5	0.48387	0.47379	0.0324464
NC_007133.5_16407708	0.68182	0.74286	0.5	0.64156	0.126336	0.73077	0.59091	0.61538	0.645687	0.0746932
NC_007133.5_16766158	0.45714	0.46552	0.43902	0.453893	0.013545	0.48571	0.39394	0.4359	0.438517	0.0459409
NC_007133.5_16766169	0.28571	0.22414	0.19512	0.23499	0.0462594	0.30303	0.375	0.4	0.359343	0.0503452
NC_007133.5_16766280	0.73529	0.64286	0.37037	0.58284	0.189719	0.66667	0.56	0.38889	0.53852	0.14013
NC_007133.5_27480169	0.17143	0.33333	0.06061	0.188457	0.137155	0.35135	0.31111	0.28421	0.315557	0.0337902
NC_007133.5_27480264	0.10063	0.20455	0.09434	0.133173	0.061894	0.07843	0.11852	0.12687	0.10794	0.0258952
NC_007133.5_27480277	0.21605	0.16949	0.19853	0.19469	0.0235163	0.36842	0.38281	0.32558	0.358937	0.0297703
NC_007133.5_27480278	0.09146	0.12707	0.0438	0.0874433	0.0417801	0.16667	0.11628	0.22388	0.168943	0.053836
NC_007133.5_27480279	0.02424	0.02235	0.03676	0.0277833	0.00783125	0.09375	0.09023	0.05303	0.0790033	0.0225623
NC_007133.5_33201683	0.1875	0.04478	0.28571	0.172663	0.121148	0.15	0.11364	0.13043	0.131357	0.0181977
NC_007133.5_33201684	0.41667	0.43939	0.75	0.535353	0.186236	0.675	0.52381	0.55224	0.583683	0.08035
NC_007133.5_33201685	0.27083	0.32836	0.47917	0.359453	0.107594	0.56098	0.48837	0.42647	0.49194	0.067326
NC_007133.5_33201697	0.19403	0.12162	0.13208	0.149243	0.0391374	0.1087	0.11905	0.15663	0.128127	0.0252212
NC_007133.5_33202001	0.30172	0.30612	0.35	0.31928	0.0266951	0.28333	0.19178	0.3	0.25837	0.0582679
NC_007133.5_33202007	0.19266	0.17204	0.19658	0.187093	0.0131831	0.35	0.16438	0.33333	0.28257	0.102694
NC_007133.5_33202008	0.64762	0.78652	0.76991	0.734683	0.0758551	0.94915	0.62857	0.88542	0.821047	0.169708
NC_007133.5_33202024	0.3908	0.47945	0.33333	0.401193	0.0736124	0.36735	0.34426	0.40964	0.37375	0.0331565
NC_007133.5_41195821	0.40299	0.40351	0.33333	0.379943	0.0403692	0.6	0.42553	0.54	0.521843	0.0886408
NC_007133.5_41195824	0.07246	0.16949	0.06522	0.10239	0.0582229	0.21622	0.21277	0.06383	0.164273	0.0870036
NC_007133.5_41195840	0.08434	0.09859	0.06383	0.0822533	0.0174737	0.07317	0.05882	0.06383	0.0652733	0.00728306
NC_007133.5_41195849	0.16456	0.26087	0.27273	0.23272	0.0593254	0.41463	0.32692	0.44681	0.39612	0.0620513
NC_007133.5_41195867	0.20833	0.18681	0.09677	0.16397	0.0591833	0.24138	0.23438	0.17391	0.216557	0.0370986
NC_007134.5_26351855	0.07207	0.05797	0.05479	0.06161	0.00919711	0.07792	0.04762	0.09375	0.0730967	0.0234402
NC_007134.5_26351859	0.19266	0.17007	0.23684	0.199857	0.0339618	0.23611	0.21591	0.22222	0.224747	0.0103343
NC_007134.5_26351880	0.69697	0.632	0.62667	0.65188	0.0391399	0.56757	0.56667	0.70588	0.613373	0.0801144
NC_007134.5_26351882	0.10309	0.16393	0.11429	0.127103	0.0323807	0.19178	0.2	0.13095	0.174243	0.0377177
NC_007134.5_26351883	0.4186	0.38261	0.52174	0.440983	0.0722153	0.42647	0.50617	0.57333	0.50199	0.0735192
NC_007134.5_26351889	0.14815	0.28155	0.26389	0.231197	0.0724605	0.28767	0.26829	0.28947	0.28181	0.0117432
NC_007134.5_26351898	0.14865	0.16505	0.18033	0.164677	0.0158433	0.23944	0.33784	0.25	0.27576	0.0540215
NC_007134.5_26351997	0.35135	0.47222	0.48529	0.436287	0.073847	0.44928	0.46154	0.38318	0.431333	0.0421501
NC_007134.5_26352000	0.22222	0.34234	0.27941	0.281323	0.0600829	0.34722	0.31343	0.26316	0.307937	0.0422984
NC_007134.5_34286724	0.40984	0.55319	0.52778	0.496937	0.0764905	0.64706	0.76744	0.86111	0.758537	0.107302
NC_007134.5_34286726	0.98246	0.95745	0.94444	0.96145	0.019323	0.94	0.95122	0.94444	0.94522	0.00565052
NC_007134.5_34286747	0.64062	0.8125	0.69697	0.716697	0.0876216	0.67391	0.55556	0.45455	0.56134	0.109794
NC_007134.5_34286852	0.26829	0.27273	0.45161	0.330877	0.104582	0.325	0.5	0.4	0.408333	0.0877971
NC_007134.5_34286855	0.57143	0.67742	0.74194	0.663597	0.0860914	0.6087	0.83871	0.61111	0.686173	0.132106
NC_007134.5_34286856	0.83333	0.6875	0.78125	0.76736	0.0739006	0.86364	0.81818	0.88889	0.856903	0.0358331
NC_007134.5_34286881	0.76119	0.76923	0.6875	0.739307	0.0450456	0.875	0.86792	0.85185	0.864923	0.0118624
NC_007134.5_34286944	0.19565	0.14	0.24	0.191883	0.0501063	0.23529	0.18182	0.33333	0.250147	0.0768398
NC_007134.5_34286945	0.08889	0.06122	0.14815	0.09942	0.0444113	0.15385	0.16981	0.19231	0.17199	0.0193225
NC_007134.5_34287029	0.33333	0.3913	0.46154	0.39539	0.0642028	0.46667	0.4	0.63636	0.50101	0.121864
NC_007134.5_35588661	0.9375	0.75	0.81818	0.835227	0.0949052	0.78261	0.84615	0.91667	0.848477	0.0670603
NC_007134.5_35588664	0.3125	0.375	0.36364	0.35038	0.0332931	0.34783	0.45455	0.69231	0.49823	0.176345
NC_007134.5_35588684	0.42857	0.57143	0.6	0.533333	0.0918454	0.55	0.58333	0.57143	0.568253	0.0168905
NC_007134.5_45030496	0.44444	0.91667	0.57895	0.646687	0.243293	0.5625	0.8	0.625	0.6625	0.123111
NC_007134.5_45030501	0.54545	0.81818	0.66667	0.676767	0.136645	0.75	0.81818	0.875	0.814393	0.062586
NC_007134.5_45030503	0.45455	0.69231	0.33333	0.493397	0.182616	0.6875	0.90909	0.47059	0.68906	0.219254
NC_007135.5_27139895	0.84615	0.875	0.72727	0.81614	0.0783038	0.8	0.55	0.72727	0.692423	0.128591
NC_007135.5_27139904	0.69231	0.4375	0.68421	0.604673	0.144833	0.64286	0.52941	0.90909	0.693787	0.194896
NC_007135.5_27139997	0.48148	0.45833	0.15385	0.364553	0.182841	0.17647	0.25	0.28571	0.237393	0.0557005
NC_007135.5_27140010	0.58333	0.55556	0.6	0.57963	0.0224499	0.52941	0.45455	0.5	0.494653	0.0377153
NC_007135.5_27140019	0.14286	0.25	0.52174	0.304867	0.195308	0.35294	0.45455	0.33333	0.380273	0.0650685
NC_007135.5_31139818	0.064	0.03846	0.1028	0.06842	0.0323969	0.09259	0.12	0.12295	0.111847	0.0167419
NC_007135.5_31139829	0.02459	0.06667	0.08036	0.0572067	0.0290644	0.06863	0.07792	0.04	0.0621833	0.0197649
NC_007135.5_31139834	0.23423	0.33684	0.27885	0.283307	0.05145	0.48454	0.39437	0.4486	0.442503	0.0453931
NC_007135.5_31139842	0.07438	0.14414	0.13636	0.118293	0.0382285	0.19388	0.17073	0.22414	0.19625	0.0267838
NC_007135.5_31139843	0.1	0.17925	0.27358	0.184277	0.0868991	0.37234	0.23377	0.28319	0.296433	0.0702278
NC_007135.5_31139961	0.45161	0.59091	0.44776	0.49676	0.081559	0.51087	0.67416	0.62245	0.602493	0.0834542
NC_007135.5_31139971	0.29524	0.31858	0.13699	0.25027	0.098795	0.15464	0.41509	0.11579	0.228507	0.162749
NC_007135.5_31139976	0.15741	0.14167	0.22727	0.17545	0.0455623	0.27778	0.26606	0.19588	0.246573	0.0442911
NC_007135.5_31139977	0.21622	0.29508	0.33333	0.281543	0.059717	0.57609	0.39091	0.46392	0.476973	0.0932775
NC_007135.5_31139993	0.09735	0.13158	0.07692	0.10195	0.0276188	0.125	0.09901	0.09375	0.10592	0.0167318
NC_007135.5_41107242	0.83333	0.71429	0.75	0.765873	0.0610868	0.88889	0.81818	0.73684	0.814637	0.0760869
NC_007135.5_41107266	0.66667	0.66667	0.5	0.611113	0.096227	0.36364	0.53846	0.55	0.484033	0.104423
NC_007135.5_41107453	0.71429	0.61111	0.5	0.608467	0.107169	0.7	0.69231	0.625	0.672437	0.0412609
NC_007135.5_51838	0.45455	0.66667	0.6	0.57374	0.108471	0.42857	0.75	0.6	0.592857	0.160834
NC_007136.5_20046827	0.5625	0.76667	0.65	0.659723	0.102432	0.96154	0.66667	0.875	0.834403	0.151569
NC_007136.5_20046832	0.2	0.43333	0.44444	0.359257	0.138032	0.60714	0.38889	0.36842	0.454817	0.132312
NC_007136.5_20046843	0.38462	0.51613	0.5	0.466917	0.0717259	0.80769	0.65	0.33333	0.597007	0.241579
NC_007136.5_20046847	0.46154	0.65517	0.41176	0.50949	0.128594	0.66667	0.73913	0.38889	0.59823	0.184878
NC_007136.5_3300902	0.65753	0.8617	0.64706	0.722097	0.121013	0.36364	0.80282	0.82927	0.665243	0.261531
NC_007136.5_3300921	0.21212	0.06849	0.17021	0.150273	0.0738613	0.1875	0.18182	0.17949	0.182937	0.0041201
NC_007136.5_3300962	0.375	0.14286	0.2	0.239287	0.120954	0.09375	0.22807	0.11392	0.145247	0.0724326
NC_007136.5_3300964	0.325	0.22222	0.26316	0.270127	0.051743	0.44118	0.29825	0.24359	0.327673	0.102028
NC_007136.5_3300978	0.66667	0.54717	0.55263	0.588823	0.0674724	0.4	0.64444	0.65672	0.567053	0.144803
NC_007136.5_3300986	0.41935	0.38776	0.375	0.394037	0.0228315	0.23333	0.46667	0.58824	0.429413	0.180364
NC_007136.5_37235551	0.84906	0.75714	0.73563	0.78061	0.0602472	0.90741	0.6383	0.86275	0.80282	0.144218
NC_007136.5_37235552	0.32143	0.40278	0.47674	0.400317	0.0776843	0.53704	0.38298	0.53846	0.48616	0.0893593
NC_007136.5_37235555	0.25	0.26027	0.2619	0.25739	0.00645161	0.23636	0.2963	0.30769	0.280117	0.0383199
NC_007136.5_37235572	0.22059	0.1519	0.13483	0.169107	0.0453954	0.16949	0.15942	0.2807	0.203203	0.0673027
NC_007136.5_37235576	0.19355	0.10526	0.19767	0.165493	0.0522043	0.22807	0.1791	0.22642	0.211197	0.0278088
NC_007136.5_37235578	0.08197	0.16	0.13415	0.125373	0.0397485	0.17544	0.1791	0.16981	0.174783	0.00467968
NC_007136.5_37235853	0.53571	0.33333	0.38776	0.418933	0.104729	0.3871	0.37778	0.31915	0.361343	0.0368364
NC_007136.5_37235876	0.4	0.20513	0.6087	0.40461	0.201824	0.52174	0.3	0.63889	0.486877	0.172114
NC_007136.5_37235918	0.25	0.29167	0.11429	0.218653	0.0927517	0.33333	0.375	0.30435	0.33756	0.0355144
NC_007136.5_37235942	0.35294	0.34615	0.21429	0.30446	0.0781633	0.25	0.28	0.38889	0.306297	0.0730838
NC_007136.5_37236056	0.25926	0.25581	0.24194	0.252337	0.00916753	0.28	0.31818	0.25	0.282727	0.0341717
NC_007136.5_37236078	0.38333	0.29091	0.29032	0.32152	0.0535298	0.38462	0.4902	0.34884	0.407887	0.073496
NC_007136.5_37236079	0.61667	0.54545	0.56452	0.575547	0.0368682	0.65385	0.70588	0.63636	0.665363	0.0361618
NC_007136.5_37236089	0.47945	0.32692	0.30645	0.37094	0.0945281	0.24138	0.52083	0.31915	0.360453	0.144231
NC_007136.5_37236094	0.24286	0.27273	0.1791	0.231563	0.0478263	0.2	0.41509	0.25926	0.29145	0.111099
NC_007136.5_38223547	0.6	0.77778	0.66667	0.681483	0.089811	0.6	0.8	0.88889	0.762963	0.147963
NC_007136.5_38223554	0.71429	0.5	0.38889	0.534393	0.165404	0.54545	0.33333	0.54545	0.474743	0.122468
NC_007136.5_38223578	0.47059	0.41667	0.36364	0.416967	0.0534756	0.58333	0.47059	0.54545	0.533123	0.0573719
NC_007136.5_38223584	0.38889	0.72	0.6087	0.57253	0.168492	0.61538	0.84211	0.81818	0.758557	0.124571
NC_007136.5_38223660	0.5	0.43478	0.61905	0.517943	0.0934362	0.54545	0.41176	0.38095	0.446053	0.0874476
NC_007136.5_38223663	0.75	0.65	0.52381	0.64127	0.113347	0.77778	0.42857	0.61111	0.60582	0.174665
NC_007136.5_8251578	0.66667	0.78049	0.53247	0.659877	0.124149	0.75	0.8	0.73729	0.76243	0.0331514
NC_007136.5_8251579	0.74359	0.7	0.61842	0.687337	0.0635386	0.76923	0.68571	0.66379	0.706243	0.0556382
NC_007136.5_8251580	0.23077	0.19512	0.28947	0.238453	0.047642	0.30769	0.25714	0.2193	0.261377	0.044347
NC_007136.5_8251581	0.15385	0.275	0.32	0.249617	0.0859342	0.28947	0.2	0.26549	0.251653	0.0463121
NC_007136.5_8251591	0.72727	0.89655	0.55385	0.72589	0.171354	0.72414	0.75	0.63636	0.7035	0.0595653
NC_007136.5_8251592	0.125	0.24138	0.0597	0.142027	0.092029	0.10345	0.14286	0.08911	0.111807	0.0278324
NC_007136.5_8251595	0.22581	0.25926	0.0625	0.182523	0.10528	0.24	0.16	0.07547	0.15849	0.0822754
NC_007136.5_8251600	0.60714	0.85185	0.6	0.68633	0.143389	0.76	0.70833	0.60909	0.692473	0.0766944
NC_007136.5_8251877	0.19231	0.45455	0.25	0.298953	0.137803	0.42857	0.38462	0.11215	0.308447	0.171412
NC_007136.5_8251882	0.47059	0.38462	0.33962	0.398277	0.0665444	0.55	0.3125	0.23423	0.365577	0.16444
NC_007136.5_8251890	0.18421	0.31579	0.26786	0.255953	0.0665932	0.36364	0.41176	0.2562	0.343867	0.0796427
NC_007136.5_8251900	0.61364	0.5	0.46429	0.525977	0.07799	0.69565	0.63636	0.57025	0.634087	0.0627309
NC_007136.5_8251901	0.36364	0.3	0.16667	0.27677	0.100519	0.43478	0.59091	0.36667	0.46412	0.114963
NW_003336266.1_56686	0.06122	0.15686	0.14894	0.12234	0.0530794	0.15789	0.09375	0.11864	0.123427	0.0323368
NW_003336266.1_56712	0.17857	0.46512	0.29787	0.313853	0.143942	0.43333	0.21212	0.20833	0.284593	0.128824
NW_003336266.1_56713	0.375	0.47619	0.43182	0.42767	0.0507225	0.41935	0.53125	0.47826	0.476287	0.0559761
NW_003336266.1_56727	0.44444	0.60976	0.66	0.5714	0.112784	0.375	0.51515	0.4717	0.45395	0.0717412
NW_003336537.1_19011	0.25658	0.16901	0.22556	0.21705	0.0444009	0.28846	0.10619	0.13235	0.175667	0.0985537
NW_003336845.1_3565	0.375	0.3	0.28571	0.320237	0.0479616	0.2	0.33333	0.71429	0.415873	0.266896
NW_003336845.1_3643	0.6	0.38095	0.29167	0.424207	0.158651	0.58824	0.625	0.53333	0.58219	0.0461335
NW_003336845.1_3671	0.77273	0.84211	0.875	0.829947	0.0522087	0.5	0.85714	0.6	0.65238	0.184242
NW_003337135.1_7077	0.12037	0.12389	0.09565	0.113303	0.0153892	0.07812	0.16	0.1405	0.126207	0.0427704

## Sheet: site_A>G_editing_scores_graph
	note that selection choices for missing data on the previous slide matter!
	Pearson						Pearson
		WT_1	WT_2	WT3				KO_av
	WT_1	0.475954					WT_av
	WT_2
	WT_3

## Sheet: gene_A>G_editing_scores
GeneID	WT1	WT2	WT3	WT_av	WT_std		KO1	KO2	KO3	KO_av	KO_std		zfin	genebank	gene	description
767808	24.7965	29.1271	26.2479	26.7239	2.20416		26.3804	23.7481	26.0877	25.4054	1.4427		ZFIN:ZDB-GENE-060929-1266	NM_001076775.1,NP_001070243.1	trappc2	trafficking protein particle complex 2
407989	25.594	26.6789	26.4607	26.2445	0.573836		26.8353	24.2475	24.5731	25.2186	1.40954		ZFIN:ZDB-GENE-040516-18	NM_214820.1,NP_999985.1	adssl1	adenylosuccinate synthase like 1
30751	24.3322	24.6734	20.9992	23.3349	2.02995		16.7002	21.319	28.4352	22.1514	5.91163		ZFIN:ZDB-GENE-990415-134	NM_131465.2,XM_005160307.1,XM_005160306.1,XP_005160363.1,NP_571540.1,XP_005160364.1	pcmt	l-isoaspartyl protein carboxyl methyltransferase
436883	12.5779	20.7948	20.5344	17.969	4.67066		17.797	18.2886	16.8229	17.6362	0.746		ZFIN:ZDB-GENE-040718-354	NM_001002610.1,NP_001002610.1,XM_005160668.1,XP_005160725.1	srsf5b	serine/arginine-rich splicing factor 5b
406393	14.6457	17.7	20.4942	17.6133	2.92522		18.5088	21.5844	24.4669	21.52	2.97958		ZFIN:ZDB-GENE-040426-2125	NM_213119.1,NP_998284.1	slc25a28	solute carrier family 25%2C member 28
246090	14.7706	18.6476	17.5099	16.976	1.99285		23.6143	20.8351	22.264	22.2378	1.38976		ZFIN:ZDB-GENE-020513-1	NM_152952.1,NP_694484.1,NM_152952.1,NP_694484.1	cygb1	cytoglobin 1
406627	14.8738	17.4655	13.2177	15.1857	2.14102		14.7776	18.6269	19.6909	17.6985	2.58492		ZFIN:ZDB-GENE-040426-2621	NM_213323.2,NP_998488.1	pebp1	phosphatidylethanolamine binding protein 1
393935	13.3516	14.7187	12.4675	13.5126	1.13415		12.9422	13.914	14.5496	13.8019	0.809533		ZFIN:ZDB-GENE-040426-727	NM_001167954.1,NP_001161426.1	atp6v1d	ATPase%2C H+ transporting%2C V1 subunit D
564048	11.0915	16.1213	11.4585	12.8905	2.80404		9.49072	8.61673	13.7193	10.6089	2.72886		ZFIN:ZDB-GENE-030131-2752	NM_001089403.1,XM_005156023.1,XM_005156022.1,NP_001082872.1,XP_005156080.1,XP_005156079.1	plekhm1	pleckstrin homology domain containing%2C family M (with RUN domain) member 1
323645	9.36524	14.0415	13.4486	12.2851	2.54599		12.1456	10.8927	12.2914	11.7766	0.768923		ZFIN:ZDB-GENE-030131-2365	XM_005169765.1,XP_005169822.1,NM_199647.2,NP_955941.2	pdcl	phosducin-like%2C transcript variant X1
561210	11.7371	12.4684	11.7275	11.9777	0.425041		12.4554	10.6198	12.852	11.9757	1.19094		ZFIN:ZDB-GENE-070410-22	XM_005156521.1,XM_005156522.1,NM_001083833.1,XP_005156578.1,NP_001077302.1,XP_005156579.1	micu1	mitochondrial calcium uptake 1%2C transcript variant X1
569700	11.1125	12.0475	12.4875	11.8825	0.702193		12.9883	10.8718	10.2385	11.3662	1.44003		ZFIN:ZDB-GENE-030131-4153	NM_001146097.1,NP_001139569.1	usp16	ubiquitin specific protease 16
565192	11.3128	12.444	11.6511	11.8026	0.580634		10.3293	12.143	14.013	12.1618	1.8419		ZFIN:ZDB-GENE-050823-3	XM_005164227.1,NM_001080019.1,XP_005164284.1,NP_001073488.1	gpr146	G protein-coupled receptor 146%2C transcript variant X1
563018	8.67128	13.6579	12.3049	11.5447	2.57876		5.24286	11.6962	11.4806	9.47324	3.6652		ZFIN:ZDB-GENE-030131-322	XM_005160808.1,XM_686382.4,XM_005160807.1,XP_005160865.1,XP_691474.4,XP_005160864.1	txlnba	taxilin beta a%2C transcript variant X2
282670	11.5176	10.8166	11.3628	11.2323	0.368259		10.8029	12.1014	12.3384	11.7475	0.826646		ZFIN:ZDB-GENE-021206-9	XM_005167986.1,XP_005168043.1,NM_201462.2,NP_958870.2	f10	coagulation factor X%2C transcript variant X1
378437	10.1442	11.2895	12.0047	11.1461	0.938519		8.51281	9.98261	10.1479	9.54778	0.900113		ZFIN:ZDB-GENE-030428-1	NM_194417.3,NP_919398.1	sepw2a	selenoprotein W%2C 2a
406298	9.46794	11.1826	12.4302	11.0269	1.48724		12.3965	12.4381	11.6336	12.1561	0.452976		ZFIN:ZDB-GENE-040426-1962	NM_213025.1,NP_998190.1	ndufa4	NADH dehydrogenase (ubiquinone) 1 alpha subcomplex%2C 4
571608	9.14624	13.749	8.95651	10.6172	2.7138		13.0066	16.7522	12.362	14.0403	2.37059		ZFIN:ZDB-GENE-030131-5064	XM_005172798.1,XM_005172789.1,XM_005172781.1,XM_005172788.1,XM_005172785.1,XM_005172784.1,XM_005172783.1,XM_005172792.1,XM_005172782.1,XM_005172780.1,XM_005172791.1,XM_005172790.1,XM_005172786.1,XM_005172787.1,XM_005172794.1,XM_695213.6,XM_005172796.1,XM_005172793.1,XM_005172800.1,XM_005172799.1,XM_005172797.1,XM_005172795.1,XP_005172857.1,XP_005172855.1,XP_005172851.1,XP_005172845.1,XP_005172842…	zgc:175171	zgc:175171%2C transcript variant X19
393186	4.14369	12.1908	15.1176	10.484	5.68256		6.58068	15.3821	12.787	11.5833	4.5225		ZFIN:ZDB-GENE-040426-954	NM_200217.2,NP_956511.1	zgc:56235	zgc:56235
793823	8.81467	9.99465	12.0314	10.2802	1.62728		7.90979	10.0352	16.3607	11.4352	4.39596		ZFIN:ZDB-GENE-010328-15	XM_005157432.1,XM_005157433.1,NM_001166205.2,XP_005157489.1,XP_005157490.1,NP_001159677.1	hip1	huntingtin interacting protein 1%2C transcript variant X1
100006713	9.37779	8.75218	10.9308	9.68693	1.12173		7.91507	9.31025	10.0843	9.10322	1.09935		ZFIN:ZDB-GENE-090615-1	XM_001345351.5,XP_001345387.5	doc2b	double C2-like domains%2C beta
798710	8.96084	10.1356	9.62075	9.5724	0.588876		3.89881	6.37323	10.1292	6.80041	3.13708		ZFIN:ZDB-GENE-100318-5	XM_001339110.3,XP_001339146.1	zbtb4	zinc finger and BTB domain containing 4
323226	8.57122	9.23989	10.76	9.52369	1.12163		9.86154	10.1512	9.51189	9.84153	0.320109		ZFIN:ZDB-GENE-030131-1946	XM_005157677.1,NM_199633.1,XP_005157734.1,NP_955927.1,XM_005157678.1,XP_005157735.1	wsb1	WD repeat and SOCS box-containing 1%2C transcript variant X1
791165	8.5214	10.7308	8.7916	9.34793	1.20519		9.85002	8.11507	9.07752	9.0142	0.869206		ZFIN:ZDB-GENE-070112-1352	NM_001080647.1,NP_001074116.1	r3hdm4	R3H domain containing 4
553697	8.07696	7.59873	11.663	9.11289	2.22135		9.37224	7.97373	12.4596	9.93518	2.29529		ZFIN:ZDB-GENE-050522-446	NM_001020671.2,NP_001018507.2	ubald1b	UBA-like domain containing 1b
565969	8.14905	9.90805	9.26568	9.10759	0.890092		8.16929	7.01114	8.57826	7.91956	0.812858		ZFIN:ZDB-GENE-070705-309	XM_005161716.1,XM_005161715.1,NM_001128538.1,NP_001122010.1,XP_005161773.1,XP_005161772.1,XM_005161717.1,XP_005161774.1	cdc14ab	CDC14 cell division cycle 14 homolog A%2C b%2C transcript variant X2
569040	6.15595	10.5402	10.4696	9.05523	2.5111		5.42222	9.31552	10.6119	8.44988	2.70096		ZFIN:ZDB-GENE-070620-1	NM_001099423.1,NP_001092893.1	plcd3a	phospholipase C%2C delta 3a
550330	8.65367	10.2611	7.79698	8.90392	1.25099		11.8667	9.07286	9.96025	10.2999	1.42758		ZFIN:ZDB-GENE-050417-112	XM_005169966.1,NM_001017637.1,NP_001017637.1,XP_005170023.1	prrg4	proline rich Gla (G-carboxyglutamic acid) 4 (transmembrane)%2C transcript variant X1
555692	9.52278	10.0556	6.44824	8.67554	1.94721		8.88549	10.403	8.80466	9.36439	0.900393		0	XM_005158057.1,NM_001199720.1,XP_005158114.1,NP_001186649.1	LOC555692	G patch domain containing 4-like%2C transcript variant X1
504083	5.87157	11.9326	8.13152	8.64523	3.06299		12.0857	12.2858	14.9281	13.0999	1.58643		ZFIN:ZDB-GENE-050309-213	NM_001030074.2,NP_001025245.2	kcnk6	potassium channel%2C subfamily K%2C member 6
393211	5.2667	9.36986	11.1914	8.60931	3.03467		6.14801	9.27657	8.18087	7.86848	1.5875		ZFIN:ZDB-GENE-040426-869	NM_200241.1,NP_956535.1	ccdc6b	coiled-coil domain containing 6b
767778	9.72621	7.86204	8.19573	8.59466	0.994053		9.12605	6.9205	8.35047	8.13234	1.11884		ZFIN:ZDB-GENE-060929-914	NM_001076745.2,NP_001070213.2	agpat5	1-acylglycerol-3-phosphate O-acyltransferase 5 (lysophosphatidic acid acyltransferase%2C epsilon)
415209	3.61162	10.3425	11.3705	8.44154	4.21429		15.3131	12.7719	16.6957	14.9269	1.99022		ZFIN:ZDB-GENE-040625-114	XM_005155492.1,XM_005155494.1,XM_005155493.1,NM_001002119.1,XP_005155549.1,XP_005155551.1,XP_005155550.1,NP_001002119.1,XM_005155497.1,XM_005155498.1,XM_005155495.1,XM_005155496.1,XP_005155552.1,XP_005155554.1,XP_005155553.1,XP_005155555.1	tpm2	tropomyosin 2 (beta)%2C transcript variant X1
735249	7.15279	9.47074	8.34523	8.32292	1.15914		7.79187	9.02421	9.6879	8.83466	0.962122		ZFIN:ZDB-GENE-060804-1	XM_005168217.1,XR_224250.1,XM_005168218.1,NM_001045334.2,NP_001038799.2,XP_005168274.1,XP_005168275.1	vimp	VCP-interacting membrane protein%2C transcript variant X1
567818	7.9092	9.76783	6.73812	8.13838	1.5278		8.3619	8.44515	10.2357	9.01425	1.05863		ZFIN:ZDB-GENE-080204-8	NM_001111193.1,NP_001104663.1,XM_005156647.1,XM_005156648.1,XM_005156649.1,XM_005156650.1,NM_001161435.1,NP_001154907.1,XP_005156706.1,XP_005156705.1,XP_005156704.1,XP_005156707.1	marchf8	membrane-associated ring finger (C3HC4) 8%2C transcript variant 2
436949	7.91846	8.20191	7.95974	8.0267	0.153131		8.08871	7.97781	8.24394	8.10349	0.133679		ZFIN:ZDB-GENE-040718-425	XM_005163941.1,NM_001002676.1,XP_005163998.1,NP_001002676.1	bcat2	branched chain aminotransferase 2%2C mitochondrial%2C transcript variant X1
557682	6.69968	9.87532	6.99803	7.85768	1.75369		9.78051	7.8763	10.9683	9.54171	1.55978		ZFIN:ZDB-GENE-070928-2	XM_005162899.1,NM_001103112.1,NP_001096582.1,XP_005162956.1	zgc:154015	zgc:154015%2C transcript variant X1
101886022	7.43838	7.95365	8.13043	7.84082	0.359557		1.1	5.79693	0	2.29898	3.07884		0	XM_005169761.1,XP_005169818.1	LOC101886022	serine/threonine-protein kinase pim-2-like
494532	7.65775	8.37126	6.60527	7.54476	0.8884		8.50407	8.82447	7.84344	8.39066	0.500251		ZFIN:ZDB-GENE-050116-1	NM_001009988.1,NP_001009988.1	foxo3a	forkhead box O3A
387291	6.88804	6.21502	9.4626	7.52189	1.71406		7.59737	7.82208	7.94922	7.78956	0.178165		ZFIN:ZDB-GENE-031202-3	NM_200124.1,NP_956418.1,XM_005173735.1,XP_005173792.1	sp4	sp4 transcription factor
557472	6.10611	8.25352	7.98461	7.44808	1.16993		7.78324	6.56306	7.08777	7.14469	0.612078		ZFIN:ZDB-GENE-030131-8137	XM_680552.5,XP_685644.2	wu:fj55b04	wu:fj55b04
405870	8.14625	6.41427	7.56826	7.37626	0.881809		7.61591	6.89733	8.23774	7.58366	0.670787		ZFIN:ZDB-GENE-040426-2368	NM_212934.1,NP_998099.1	ucmab	upper zone of growth plate and cartilage matrix associated b
393357	7.21501	6.74344	7.88912	7.28252	0.575816		8.68031	4.48095	6.86853	6.6766	2.10625		ZFIN:ZDB-GENE-040426-1385	XM_005168475.1,NM_200386.1,NP_956680.1,XP_005168532.1	elof1	elongation factor 1 homolog (S. cerevisiae)%2C transcript variant X1
563548	6.87321	7.69224	6.98235	7.1826	0.444722		6.59659	7.78315	7.56425	7.31466	0.631428		ZFIN:ZDB-GENE-030131-1378	XM_005162325.1,NM_001126409.1,XP_005162382.1,NP_001119881.1	prosc	proline synthetase co-transcribed homolog (bacterial)%2C transcript variant X1
101882104	3.20848	8.57767	9.06184	6.94933	3.2487		7.99861	6.5893	4.74065	6.44285	1.63391		0	XM_005168501.1,XP_005168558.1	LOC101882104	ras-related and estrogen-regulated growth inhibitor-like
792097	4.77039	6.9404	8.28835	6.66638	1.77492		9.03083	5.90135	9.79016	8.24078	2.06127		ZFIN:ZDB-GENE-040426-760	NM_001161601.1,NP_001155073.1	amd1	adenosylmethionine decarboxylase 1
407983	5.32139	7.37604	7.27304	6.65682	1.15767		11.8531	10.5755	10.0785	10.8357	0.915468		ZFIN:ZDB-GENE-040516-8	XM_005156475.1,XM_005156476.1,NM_214814.1,NP_999979.1,XP_005156532.1,XP_005156533.1	tp53bp2	tumor protein p53 binding protein%2C 2%2C transcript variant X1
446119	7.10903	5.82511	6.98501	6.63972	0.70819		8.55033	9.90619	7.69231	8.71628	1.11623		ZFIN:ZDB-GENE-040831-3	NM_001005401.3,NP_001005401.2	srp68	signal recognition particle 68
557754	4.94829	6.27279	8.52479	6.58196	1.80818		8.79372	7.36068	7.91017	8.02152	0.72298		ZFIN:ZDB-GENE-080208-7	XM_680874.6,XP_685966.6	zc3h7b	zinc finger CCCH-type containing 7B
405861	6.66646	6.60268	6.35455	6.54123	0.164785		7.24628	6.85655	5.67597	6.59293	0.817673		ZFIN:ZDB-GENE-040426-2467	NM_212925.1,XM_005163372.1,NP_998090.1,XP_005163429.1	pccb	propionyl Coenzyme A carboxylase%2C beta polypeptide
406442	6.80698	5.63969	6.48316	6.30994	0.602615		7.55844	6.57029	7.97404	7.36759	0.721073		ZFIN:ZDB-GENE-040426-2190	XM_005163176.1,NM_213163.1,NP_998328.1,XP_005163233.1	amfr	autocrine motility factor receptor%2C transcript variant X1
405810	5.6169	7.52515	5.70539	6.28248	1.07709		8.25999	4.48458	7.55493	6.7665	2.0074		ZFIN:ZDB-GENE-040426-2518	XR_224503.1,XM_005169608.1,NM_212874.1,XP_005169665.1,NP_998039.1	ehd1a	EH-domain containing 1a%2C transcript variant X2
393673	5.7592	5.9909	6.456	6.0687	0.354855		6.63287	6.32275	6.9046	6.62007	0.291136		ZFIN:ZDB-GENE-040426-1657	NM_200700.1,NP_956994.1	desi1a	desumoylating isopeptidase 1a
327167	5.21962	6.36211	6.43124	6.00432	0.680451		6.04199	5.6984	7.76898	6.50312	1.10964		ZFIN:ZDB-GENE-030131-5378	XM_005162774.1,NM_199768.1,XP_005162831.1,NP_956062.1	mynn	myoneurin%2C transcript variant X1
335894	6.2449	5.4209	6.27067	5.97882	0.483348		5.70812	5.9082	5.75032	5.78888	0.105466		ZFIN:ZDB-GENE-030131-7837	XR_224326.1,XM_005168471.1,NM_201313.1,NP_958470.1,XP_005168528.1	dnaja3a	DnaJ (Hsp40) homolog%2C subfamily A%2C member 3A%2C transcript variant X2
30579	5.16476	5.3237	5.83509	5.44118	0.350268		5.66779	6.21615	5.57097	5.8183	0.34793		ZFIN:ZDB-GENE-990415-138	XM_005156757.1,XM_005156758.1,XM_005156756.1,XM_005156759.1,XM_005156762.1,XM_005156764.1,XR_222104.1,XM_005156770.1,XM_005156761.1,XM_005156763.1,XM_005156772.1,XM_005156771.1,XP_005156827.1,XP_005156828.1,XP_005156829.1,XP_005156813.1,XP_005156814.1,XP_005156816.1,XP_005156818.1,XP_005156820.1,XP_005156815.1,XP_005156819.1,XP_005156821.1,XM_005156767.1,XM_005156766.1,XM_005156765.1,XM_005156768…	ldb1a	LIM-domain binding factor 1a%2C transcript variant X2
559106	4.33334	4.10228	7.38043	5.27202	1.82959		0	0	7.04061	2.34687	4.0649		0	XR_084457.2	LOC559106	activating molecule in BECN1-regulated autophagy protein 1-like
791732	7.42476	3.8883	4.19191	5.16832	1.96002		6.30908	3.54167	5.74478	5.19851	1.46234		ZFIN:ZDB-GENE-030804-27	NM_183347.2,XM_005172476.1,NP_899190.2,XP_005172533.1	sult1st2	sulfotransferase family 1%2C cytosolic sulfotransferase 2
565200	2.39746	6.28621	6.72993	5.13787	2.38361		6.23099	6.19073	7.46381	6.62851	0.723671		ZFIN:ZDB-GENE-080321-1	XM_005166048.1,NM_001271801.1,XP_005166105.1,NP_001258730.1	stat2	signal transducer and activator of transcription 2%2C transcript variant X1
793609	3.88273	5.45022	6.06945	5.13413	1.12711		0	5.425	0	1.80833	3.13213		ZFIN:ZDB-GENE-080102-5	XM_005169908.1,XM_005169909.1,XM_005169910.1,NM_001102593.1,XP_005169965.1,NP_001096063.1,XP_005169966.1,XP_005169967.1	hdc	histidine decarboxylase%2C transcript variant X1
58154	5.85525	5.88739	3.57514	5.10593	1.3258		5.60698	7.65356	4.97275	6.07776	1.40104		ZFIN:ZDB-GENE-000831-4	NM_131630.1,NP_571705.1	prkri	protein-kinase%2C interferon-inducible double stranded RNA dependent inhibitor
335551	3.35238	6.40204	5.29319	5.01587	1.54363		3.8382	5.51409	6.75542	5.36924	1.46399		ZFIN:ZDB-GENE-030131-7491	XM_005173440.1,NM_199959.1,NP_956253.1,XP_005173497.1	nrsn1	neurensin 1%2C transcript variant X1
326078	5.16669	4.99176	4.82029	4.99291	0.173203		4.29225	4.37025	5.98837	4.88362	0.957533		ZFIN:ZDB-GENE-030131-4803	XM_005172188.1,XM_005172187.1,NM_214695.1,NP_999860.1,XP_005172244.1,XP_005172245.1	mta2	metastasis associated 1 family%2C member 2%2C transcript variant X2
554386	0.94845	8.54313	5.23737	4.90965	3.80793		6.53628	6.20719	7.59699	6.78015	0.726286		0	NM_001161597.1,NP_001155069.1	LOC554386	novel protein similar to claudin domain containing 1 (CLDND1%2C zgc:100913)
560060	4.44881	4.95711	5.25465	4.88686	0.407488		6.49635	4.4176	7.18247	6.03214	1.4397		ZFIN:ZDB-GENE-030131-4212	XM_005160504.1,XM_005160502.1,XM_005160503.1,NM_001030136.2,XP_005160561.1,XP_005160559.1,XP_005160560.1,NP_001025307.1	daam1b	dishevelled associated activator of morphogenesis 1b%2C transcript variant X3
100334915	5.24289	4.69976	4.64767	4.86344	0.329644		4.15128	4.50708	6.0133	4.89055	0.988468		0	XM_002667045.2,XP_002667091.2	LOC100334915	serine/threonine-protein kinase TAO1-like
566014	4.51888	3.17878	6.6921	4.79659	1.77305		0	3.66111	0	1.22037	2.11374		ZFIN:ZDB-GENE-080520-1	XM_689279.5,XP_694371.1	fam134c	family with sequence similarity 134%2C member C
793799	3.60391	7.4169	3.17262	4.73114	2.33591		3.20132	0	3.51849	2.23994	1.94631		ZFIN:ZDB-GENE-120215-131	XM_001332828.4,XP_001332864.2	si:ch1073-473i7.3	si:ch1073-473i7.3
767636	4.36445	5.31492	4.33823	4.67253	0.556478		5.27747	5.66326	5.78228	5.57434	0.263892		ZFIN:ZDB-GENE-060929-92	XM_005164045.1,XM_005164046.1,NM_001076577.2,NP_001070045.1,XP_005164102.1,XP_005164103.1	rgs9a	regulator of G-protein signaling 9a%2C transcript variant X1
100002543	8.57122	5.23078	0	4.60067	4.32021		0	7.27473	0.93846	2.73773	3.95708		0	NM_001204200.1,NP_001191129.1	akap2	A kinase (PRKA) anchor protein 2
393550	5.18979	4.03404	4.56733	4.59705	0.578448		5.39315	5.71207	5.86821	5.65781	0.242133		ZFIN:ZDB-GENE-040426-1453	XM_005169079.1,NM_200578.2,XP_005169136.1,NP_956872.1	arpc5la	actin related protein 2/3 complex%2C subunit 5-like%2C a%2C transcript variant X1
447868	5.49848	5.00314	3.19149	4.56437	1.21447		6.79037	4.86916	5.06415	5.57456	1.05743		ZFIN:ZDB-GENE-040912-184	NM_001004607.1,NP_001004607.1	pxmp2	peroxisomal membrane protein 2
100004357	4.64376	4.33355	4.58352	4.52028	0.164491		3.05209	3.46565	3.71515	3.41096	0.334896		0	XM_001343647.4,XM_005173697.1,XP_001343683.1,XP_005173754.1	LOC100004357	secretory carrier-associated membrane protein 5-like%2C transcript variant X1
556172	2.71173	6.03983	4.79341	4.51499	1.68143		0	3.25992	5.98801	3.08264	2.99794		0	XM_678910.3,XP_684002.2	LOC556172	serine/threonine-protein kinase TAO2-like
559072	4.12843	5.10591	4.26144	4.49859	0.53014		3.56793	3.40545	7.07955	4.68431	2.07593		ZFIN:ZDB-GENE-100922-270	XM_682379.4,XP_687471.3	gba	glucosidase%2C beta%2C acid
321681	4.22732	4.37581	4.84248	4.48187	0.321002		4.73719	4.15253	5.46561	4.78511	0.65785		ZFIN:ZDB-GENE-030131-400	NM_205541.1,NP_991104.1	drap1	DR1-associated protein 1 (negative cofactor 2 alpha)
541544	5.02038	5.5154	2.77352	4.43643	1.46124		3.64203	3.70037	5.76786	4.37009	1.21086		ZFIN:ZDB-GENE-050327-84	XM_005163633.1,XM_005163634.1,XP_005163690.1,XP_005163691.1	rnf152	ring finger protein 152%2C transcript variant X1
557363	6.51705	3.82513	2.77902	4.37373	1.92846		4.64488	8.78724	4.13846	5.85686	2.55038		ZFIN:ZDB-GENE-030131-6789	NM_001199722.1,XM_005172193.1,XM_005172194.1,NP_001186651.1,XP_005172250.1,XP_005172251.1	taf6l	TAF6-like RNA polymerase II%2C p300/CBP-associated factor (PCAF)-associated factor
567333	4.86798	3.64837	4.59479	4.37038	0.640025		2.45785	3.69089	3.64343	3.26406	0.698599		ZFIN:ZDB-GENE-080724-8	XM_690625.5,XP_695717.3	ctso	cathepsin O
541489	2.91071	5.29643	4.77122	4.32612	1.2536		10.7721	10.4797	5.83973	9.03051	2.76716		ZFIN:ZDB-GENE-050327-12	NM_001244782.1,NM_001014302.2,NP_001231711.1,NP_001014324.2	acp1	acid phosphatase 1%2C soluble%2C transcript variant 2
100330443	3.8011	5.10438	3.78265	4.22938	0.757831		3.72086	5.03817	4.1308	4.29661	0.674126		0	XM_005165945.1,XM_005165946.1,XM_005165949.1,XM_005165947.1,XM_005165950.1,XM_005165948.1,XM_005165953.1,XM_005165951.1,XM_005165952.1,XM_005165954.1,XM_005165955.1,XM_002662438.3,XP_005166002.1,XP_005166003.1,XP_005166006.1,XP_005166004.1,XP_005166007.1,XP_005166005.1,XP_005166010.1,XP_005166011.1,XP_005166008.1,XP_005166009.1,XP_005166012.1,XP_002662484.2	kif1a	kinesin family member 1A%2C transcript variant X2
405804	3.0298	4.74868	4.74723	4.17524	0.991978		2.42857	2.075	3.39297	2.63218	0.682169		ZFIN:ZDB-GENE-040426-2126	XM_005172210.1,NM_212868.1,NP_998033.1,XP_005172267.1	kirrela	kin of IRRE like a%2C transcript variant X1
100536298	4.22378	5.53626	2.65187	4.1373	1.44414		4.22252	5.43904	5.55857	5.07338	0.739283		0	XM_003201377.2,XP_003201425.1	LOC100536298	methionine aminopeptidase 2-like%2C transcript variant 1
541377	3.2801	4.59385	4.3352	4.06972	0.69595		4.00363	4.66053	4.34223	4.33546	0.328502		ZFIN:ZDB-GENE-050320-72	XM_005159258.1,NM_001013504.1,XP_005159315.1,NP_001013522.1	pid1	phosphotyrosine interaction domain containing 1%2C transcript variant X1
563672	6.16083	4.53654	1.47122	4.0562	2.38142		1.48612	6.51487	6.39737	4.79945	2.87003		ZFIN:ZDB-GENE-091204-214	XM_687031.2,XM_005163737.1,XP_692123.2,XP_005163794.1	si:ch211-8c17.9	si:ch211-8c17.9%2C transcript variant X2
100330319	3.64599	4.45519	3.78163	3.96094	0.433375		4.71739	3.48636	3.79003	3.99793	0.641307		0	XM_003201474.2,XP_003201522.2,XM_005163210.1,XP_005163267.1	LOC100330319	inactive serine protease PAMR1-like%2C transcript variant X1
555840	3.0408	5.526	3.26116	3.94265	1.37564		4.10608	5.6487	4.83252	4.86243	0.771745		ZFIN:ZDB-GENE-091204-402	XM_678484.3,XP_683576.2	pdk1	pyruvate dehydrogenase kinase%2C isozyme 1
100535530	3.16079	5.12893	3.52295	3.93756	1.04753		2.69567	3.54464	4.21343	3.48458	0.76066		0	XM_003201693.2,XP_003201741.2	LOC100535530	cell cycle progression protein 1-like
101885996	2.25556	4.025	5.51428	3.93161	1.63137		0	1.15873	0	0.386243	0.668993		0	XM_005165008.1,XP_005165065.1	LOC101885996	zinc finger protein 26-like
100034402	3.7	2.48183	5.60031	3.92738	1.57163		3.2	0	3.43695	2.21232	1.91958		ZFIN:ZDB-GENE-040724-208	NM_001144052.1,NP_001137524.1,XM_005166003.1,XP_005166060.1	tgfa	transforming growth factor%2C alpha
569432	6.399	3.79725	1.56667	3.92097	2.41854		7.2289	0.45455	8.00703	5.23016	4.15406		ZFIN:ZDB-GENE-030131-5126	NM_001163779.1,NP_001157251.1	ccnk	cyclin K
558720	5.42318	4.35177	1.96393	3.91296	1.77088		3.33462	4.832	6.66695	4.94452	1.66901		ZFIN:ZDB-GENE-050411-59	XM_681976.4,XM_005155534.1,XP_687068.1,XP_005155591.1	marveld2a	MARVEL domain containing 2a%2C transcript variant X2
559236	4.66032	3.59366	3.02857	3.76085	0.828623		0	0	4.92862	1.64287	2.84554		0	XM_682556.6,XP_687648.6	LOC559236	aspartyl/asparaginyl beta-hydroxylase-like
394241	4.87547	3.1394	3.21183	3.74223	0.98208		4.14881	7.58654	3.24747	4.99427	2.28976		ZFIN:ZDB-GENE-040116-5	XM_005166027.1,NM_201341.1,XM_005166028.1,NP_958498.1,XP_005166084.1,XP_005166085.1	fancd2	Fanconi anemia%2C complementation group D2%2C transcript variant X1
550358	4.18118	3.67067	3.3016	3.71782	0.441681		6.33343	4.63076	3.89503	4.95307	1.25074		ZFIN:ZDB-GENE-050417-151	XM_005169933.1,NM_001017665.1,NP_001017665.1,XP_005169990.1	zgc:112052	zgc:112052%2C transcript variant X1
101883718	5.41212	3.72223	1.97917	3.70451	1.71654		0	0	1.29762	0.43254	0.749181		0	XM_005170397.1,XP_005170454.1,XM_005170396.1,XP_005170453.1	LOC101883718	zinc finger protein 253-like%2C transcript variant X2
266962	3.78433	5.95094	1.16667	3.63398	2.39568		0.42857	1.84187	0.75	1.00681	0.740823		ZFIN:ZDB-GENE-040426-17	NM_170761.2,XM_005168485.1,NP_739567.2,XP_005168542.1	jmjd6	jumonji domain containing 6
541492	4.19329	2.0316	4.6447	3.6232	1.39672		3.75714	1.7619	5.7119	3.74365	1.97503		ZFIN:ZDB-GENE-050327-15	XM_005157144.1,NM_001014305.1,NP_001014327.1,XP_005157201.1	zgc:110843	zgc:110843%2C transcript variant X1
553327	3.73415	2.77615	4.17919	3.56316	0.716978		3.82565	2.47392	3.55116	3.28358	0.714489		ZFIN:ZDB-GENE-110401-3	XM_005164328.1,XR_223344.1,NM_001144782.1,NP_001138254.1,XP_005164385.1	mgrn1b	mahogunin%2C ring finger 1b%2C transcript variant X1
64256	3.68127	4.70467	2.29957	3.56184	1.20699		2.83882	5.10455	5.69001	4.54446	1.50585		ZFIN:ZDB-GENE-001128-1	XM_001337352.4,XM_005161235.1,XP_001337388.4,XP_005161292.1	efna5a	ephrin A5a%2C transcript variant X1
100151562	3.2955	2.52517	4.80516	3.54194	1.1598		5.06796	2.72958	3.68033	3.82596	1.17597		0	XM_005155840.1,XM_001919859.3,XP_005155897.1,XP_001919894.2	LOC100151562	FYVE%2C RhoGEF and PH domain-containing protein 5-like%2C transcript variant X2
402878	6.19047	4.3889	0	3.52646	3.18408		0	0	3.99999	1.33333	2.3094		ZFIN:ZDB-GENE-050506-35	NM_001256189.1,XM_005157966.1,XM_005157965.1,NP_001243118.1,XP_005158022.1,XP_005158023.1	mpp6a	membrane protein%2C palmitoylated 6a (MAGUK p55 subfamily member 6)
796987	3.37941	4.11849	3.07516	3.52435	0.536555		2.60257	0	4.03716	2.21324	2.04655		0	XM_001337368.4,XM_005166461.1,XP_001337404.2,XP_005166518.1	dpy19l3	dpy-19-like 3 (C. elegans)%2C transcript variant X1
393722	3.12874	5.24429	2.18962	3.52088	1.56464		4.25921	3.3684	6.2408	4.6228	1.47031		ZFIN:ZDB-GENE-040426-1715	XM_005159780.1,XM_005159777.1,XM_005159778.1,NM_200749.1,XM_005159779.1,NP_957043.1,XP_005159834.1,XP_005159835.1,XP_005159836.1,XP_005159837.1	lypla2	lysophospholipase II%2C transcript variant X4
386614	0	6.63557	3.90599	3.51385	3.33512		0	0	6.40836	2.13612	3.69987		ZFIN:ZDB-GENE-031023-2	NM_001025464.2,NP_001020635.2	pdcb	phosducin b
572199	3.41471	3.79431	3.29977	3.50293	0.258804		2.6524	2.99871	3.27527	2.97546	0.312085		ZFIN:ZDB-GENE-080722-29	NM_001128765.1,NP_001122237.1,XM_005164523.1,XP_005164580.1	zgc:194470	zgc:194470
100537372	0	0	10.467	3.48899	6.04311		7.2872	0	4.7617	4.0163	3.70034		0	XR_225239.1	LOC100537372	uncharacterized LOC100537372
101884999	4.72225	0	5.66422	3.46216	3.03508		0	4.2495	0	1.4165	2.45345		0	XM_005170801.1,XP_005170858.1	LOC101884999	serine/threonine-protein kinase pim-2-like
406556	5.00123	2.80953	2.57142	3.46073	1.33942		0	5.63889	5.93232	3.85707	3.34354		ZFIN:ZDB-GENE-040426-2433	NM_213272.1,NP_998437.1,NM_213272.1,NP_998437.1	jmy	junction mediating and regulatory protein%2C p53 cofactor
560956	1.41271	5.19171	3.64137	3.41526	1.89962		0	2.84445	1.66668	1.50371	1.42921		ZFIN:ZDB-GENE-030131-938	XM_684354.6,XM_005171335.1,XM_005171334.1,XP_689446.4,XP_005171392.1,XP_005171391.1	myo9b	myosin IXb%2C transcript variant X3
378854	3.27777	3.51656	3.45109	3.41514	0.123387		4.33936	4.96614	3.94758	4.41769	0.513778		ZFIN:ZDB-GENE-050522-511	NM_001018150.1,NP_001018160.1	tspan2	tetraspanin 2
394134	0	10.2052	0	3.40173	5.89196		2.10278	8.86072	9.06612	6.67654	3.96232		ZFIN:ZDB-GENE-040426-775	XM_005170013.1,NM_001044777.1,XP_005170070.1,NP_001038242.1	mpp6b	membrane protein%2C palmitoylated 6b (MAGUK p55 subfamily member 6)%2C transcript variant X1
100126114	3.31934	3.08223	3.7519	3.38449	0.339555		4.06133	3.11507	3.86301	3.6798	0.499025		ZFIN:ZDB-GENE-071004-95	XR_222929.1,XM_005161821.1,XP_005161878.1	zgc:171679	zgc:171679%2C transcript variant X2
553754	3.41022	3.23378	3.47513	3.37304	0.124896		3.94005	4.24597	3.41792	3.86798	0.418703		ZFIN:ZDB-GENE-060322-8	XM_005160981.1,XM_005160982.1,NM_001204154.1,NM_001204155.1,XP_005161038.1,NP_001191083.1,NP_001191084.1,XP_005161039.1	st8sia5	ST8 alpha-N-acetyl-neuraminide alpha-2%2C8-sialyltransferase 5%2C transcript variant X1
556202	2.14285	2.82285	5.15043	3.37204	1.57721		0	2.38262	0	0.794207	1.37561		0	XM_678955.5,XP_684047.5	LOC556202	gamma-aminobutyric acid receptor subunit gamma-1-like
406656	2.85311	2.6022	4.53776	3.33102	1.05257		4.8394	4.02646	4.61961	4.49516	0.420517		ZFIN:ZDB-GENE-040426-2662	NM_213347.1,XM_005160287.1,XP_005160344.1,NP_998512.1	ndfip2	Nedd4 family interacting protein 2
100002938	3.11285	3.3759	3.36532	3.28469	0.148912		3.30652	4.1511	3.16015	3.53926	0.534902		0	XM_003199641.2,XP_003199689.1	LOC100002938	cdc42 effector protein 4-like
563273	4.2452	3.14346	2.43547	3.27471	0.911976		2.62049	2.51165	2.70871	2.61362	0.0987096		ZFIN:ZDB-GENE-090312-201	XM_005160097.1,XM_005160098.1,XM_005160099.1,NM_001145580.1,XP_005160154.1,XP_005160156.1,NP_001139052.1,XP_005160155.1	npnt	nephronectin%2C transcript variant X1
768145	4.41429	5.30073	0	3.23834	2.83929		1.4	3.37143	5.73637	3.5026	2.17116		ZFIN:ZDB-GENE-061013-458	XM_005174390.1,NM_001077288.1,NP_001070756.1,XP_005174447.1	zgc:152938	zgc:152938%2C transcript variant X1
406172	2.4432	2.63287	4.55365	3.20991	1.16757		3.95863	3.28515	3.79882	3.68087	0.351893		ZFIN:ZDB-GENE-050425-1	XM_005168342.1,XM_005168346.1,XM_005168341.1,XM_005168343.1,XM_005168345.1,XM_005168344.1,NM_212967.1,XP_005168398.1,XP_005168399.1,XP_005168400.1,XP_005168402.1,XP_005168401.1,NP_998132.1,XP_005168403.1	fat1	FAT tumor suppressor homolog 1%2C transcript variant X2
100001552	0	4.2479	5.19459	3.1475	2.76661		0	3.21859	3.27304	2.16388	1.87417		ZFIN:ZDB-GENE-061220-4	XM_005162665.1,NM_001082946.1,NP_001076415.1,XP_005162722.1	pcyt1ba	phosphate cytidylyltransferase 1%2C choline%2C beta a%2C transcript variant X1
170452	3.94812	1.8206	3.66943	3.14605	1.1563		3.09797	2.87443	4.6298	3.53407	0.955493		ZFIN:ZDB-GENE-020125-5	XM_005165097.1,XM_005165096.1,NM_198339.1,NP_938153.1,XP_005165153.1,XP_005165154.1,XM_005165098.1,XP_005165155.1,XM_005165095.1,XP_005165152.1	gria3a	glutamate receptor%2C ionotropic%2C AMPA 3a%2C transcript variant X3
393228	2.41305	3.78601	3.1794	3.12615	0.688027		5.12484	3.98293	3.6686	4.25879	0.766311		ZFIN:ZDB-GENE-040426-740	NM_200258.1,NP_956552.1	zgc:55558	zgc:55558
559694	2.50607	2.60605	4.1828	3.09831	0.940528		0.5	3.6369	2.02038	2.05243	1.5687		0	XM_683058.5,XP_688150.4	klhl30	kelch-like 30 (Drosophila)
101886775	2.62043	3.01875	3.55761	3.0656	0.470343		3.0157	4.21481	4.34453	3.85835	0.73263		0	XR_224056.1	LOC101886775	uncharacterized LOC101886775
554985	2.3818	3.28026	3.22975	2.96394	0.504777		3.31922	3.31631	3.40107	3.34553	0.0481182		ZFIN:ZDB-GENE-050522-504	XM_005162173.1,XM_005162172.1,NM_001020608.1,XP_005162230.1,NP_001018444.1,XP_005162229.1	gdi1	GDP dissociation inhibitor 1%2C transcript variant X2
767722	0	6.48296	2.17857	2.88718	3.29906		3.32143	0.6	0	1.30714	1.77003		ZFIN:ZDB-GENE-060929-1026	XM_005163913.1,NM_001076660.1,NP_001070128.1,XP_005163970.1	foxred2	FAD-dependent oxidoreductase domain containing 2%2C transcript variant X1
101883717	0.875	5.04584	2.66325	2.86136	2.09247		2.81212	0	6.53569	3.11594	3.27842		0	XR_222957.1	LOC101883717	uncharacterized LOC101883717
558142	2.60257	2.98318	2.93043	2.83873	0.206211		3.9748	3.20941	1.82144	3.00188	1.09158		ZFIN:ZDB-GENE-081105-4	XM_005166846.1,XP_005166903.1,XM_005166847.1,NM_001202434.1,NP_001189363.1,XP_005166904.1,XM_005166848.1,XP_005166905.1	slc44a5b	solute carrier family 44%2C member 5b%2C transcript variant X1
415153	3.55035	4.58929	0.35714	2.83226	2.20556		5.54543	1.99788	2.02753	3.19028	2.03967		ZFIN:ZDB-GENE-040625-31	NM_001002063.1,NP_001002063.1,NM_001002063.1,NP_001002063.1	stxbp6	syntaxin binding protein 6 (amisyn)
553087	3.5398	2.09524	2.73501	2.79002	0.723849		0	0.84615	2.4639	1.10335	1.25192		ZFIN:ZDB-GENE-050208-570	XM_002666230.3,XP_002666276.2,XM_005174003.1,XP_005174060.1	nisch	nischarin%2C transcript variant X1
556748	3.42017	3.0253	1.85828	2.76792	0.812133		4.16221	1.38862	2.96383	2.83822	1.39105		0	XM_679626.5,XM_005166528.1,XM_005166529.1,XP_684718.4,XP_005166585.1,XP_005166586.1	ppip5k1	diphosphoinositol pentakisphosphate kinase 1%2C transcript variant X3
402973	1.30529	3.11121	3.8571	2.75787	1.31209		2.66234	3.02331	4.03604	3.24056	0.712153		ZFIN:ZDB-GENE-040611-1	NM_205674.1,NP_991237.1	nrp1b	neuropilin 1b
393984	3.27857	1.99826	2.92332	2.73338	0.66095		2.78936	0	2.63993	1.80976	1.56908		ZFIN:ZDB-GENE-040426-903	XM_005165076.1,NM_201009.1,NP_957303.1,XP_005165133.1	aacs	acetoacetyl-CoA synthetase%2C transcript variant X1
562682	3.01409	3.12328	2.05392	2.73043	0.588413		3.77316	2.25734	1.96092	2.66381	0.972093		ZFIN:ZDB-GENE-050506-102	XM_005165630.1,XP_005165687.1	si:dkey-251i10.2	si:dkey-251i10.2
100536332	1.63693	3.07049	3.43419	2.71387	0.950221		2.12018	4.61283	3.97091	3.56797	1.29425		0	XM_003201559.2,XP_003201607.1	LOC100536332	syntaxin-binding protein 1-like
334065	3.2639	3.56615	1.27931	2.70312	1.24228		0.98889	3.65232	1.59936	2.08019	1.3953		ZFIN:ZDB-GENE-030131-5997	NM_199854.1,XM_005162405.1,NP_956148.1,XP_005162462.1	rnf146	ring finger protein 146
797451	2.33357	3.59074	2.1771	2.70047	0.774956		2.17024	3.57263	2.02856	2.59048	0.853515		ZFIN:ZDB-GENE-030131-7518	NM_001044908.2,NP_001038373.1	arl3	ADP-ribosylation factor-like 3
447842	1.64549	2.94473	3.49179	2.694	0.948343		5.05791	4.57204	4.63443	4.75479	0.264354		ZFIN:ZDB-GENE-040912-143	NM_001004581.1,NP_001004581.1,NM_001004581.1,NP_001004581.1	clpxa	ClpX caseinolytic peptidase X homolog a
100333199	2.05476	3.31211	2.69431	2.68706	0.628706		3.4	3.68253	3.22915	3.43723	0.228971		0	XM_002666573.3,XP_002666619.3	LOC100333199	rho GTPase-activating protein SYDE2-like
797732	2.74497	2.64188	2.65598	2.68094	0.0558951		3.17436	2.5412	3.01873	2.91143	0.329936		ZFIN:ZDB-GENE-031118-196	XM_005171129.1,XM_005171130.1,XM_005171128.1,XM_001338162.5,XP_005171187.1,XP_005171186.1,XP_001338198.4,XP_005171185.1	wu:fc66f06	wu:fc66f06%2C transcript variant X3
405797	2.65349	2.44085	2.93062	2.67499	0.245592		3.93191	1.44444	2.73128	2.70254	1.24398		ZFIN:ZDB-GENE-040628-2	XM_005160130.1,NM_214729.1,NP_999894.1,XP_005160187.1	aptx	aprataxin%2C transcript variant X1
567779	3.40873	2.48861	2.12465	2.674	0.661809		1.2619	0	3.52845	1.59678	1.7879		ZFIN:ZDB-GENE-021205-1	XM_005164894.1,XP_005164951.1,NM_001045143.2,NP_001038608.1	nav3	neuron navigator 3%2C transcript variant X1
100334731	2.19208	2.16003	3.65016	2.66742	0.851226		2.53312	3.51235	0	2.01516	1.81256		0	XM_002665084.3,XP_002665130.3	LOC100334731	ryanodine receptor 3-like
572207	2.37692	2.57824	3.02609	2.66042	0.332295		2.00434	2.97284	3.18948	2.72222	0.631068		ZFIN:ZDB-GENE-040426-1661	XM_005159462.1,XP_005159519.1,NM_200825.2,NP_957119.2	zgc:73075	zgc:73075%2C transcript variant X1
406827	1.86953	3.68454	2.38267	2.64558	0.935632		4.48034	3.8029	3.44815	3.91046	0.524434		ZFIN:ZDB-GENE-040426-2906	XM_005163004.1,NM_213506.1,XP_005163061.1,NP_998671.1	nedd1	neural precursor cell expressed%2C developmentally down-regulated 1%2C transcript variant X1
406289	2.56489	5.17919	0	2.58136	2.58963		5.93516	5.42726	5.34158	5.568	0.320843		ZFIN:ZDB-GENE-040426-1951	XM_005162503.1,NM_213016.1,XP_005162560.1,NP_998181.1	txndc5	thioredoxin domain containing 5%2C transcript variant X1
100170801	2.86667	4.81548	0	2.56072	2.42228		2.75238	0	0	0.91746	1.58909		ZFIN:ZDB-GENE-080723-72	XM_005161942.1,XM_005161941.1,XP_005161998.1,XP_005161999.1,NM_001130639.1,NP_001124111.1	rgs19	regulator of G-protein signaling 19%2C transcript variant X2
100003354	2.59723	2.6625	2.375	2.54491	0.150722		1.67273	0	1.35	1.00758	0.887382		ZFIN:ZDB-GENE-081104-468	XM_001919012.4,XM_005166736.1,XP_001919047.4,XP_005166793.1	brpf3	bromodomain and PHD finger containing%2C 3%2C transcript variant X1
402848	2.77854	2.81379	1.92563	2.50599	0.502913		2.54683	2.97847	2.3844	2.63657	0.307033		ZFIN:ZDB-GENE-040426-20	XM_005169904.1,XM_005169903.1,XM_005169902.1,NM_214725.1,XP_005169959.1,NP_999890.1,XP_005169960.1,XP_005169961.1	asb2b	ankyrin repeat and SOCS box-containing 2b%2C transcript variant X3
567731	1.8	2.73334	2.90657	2.47997	0.595207		3.30416	3.17857	2.43407	2.97227	0.470303		ZFIN:ZDB-GENE-080721-1	XM_005169354.1,NM_001128738.1,NP_001122210.1,XP_005169411.1	fam69b	family with sequence similarity 69%2C member B%2C transcript variant X1
101883856	2.71137	2.1348	2.58792	2.47803	0.303587		2.72687	3.20919	2.98572	2.97393	0.241376		0	XM_005173623.1,XP_005173680.1	LOC101883856	cryptochrome-2-like
565909	2.02777	2.07664	3.32904	2.47782	0.737586		2.37438	2.6668	2.0069	2.34936	0.330661		ZFIN:ZDB-GENE-090529-4	XM_689171.6,XP_694263.4	erfl3	Ets2 repressor factor like 3
394056	2.86672	2.85504	1.68876	2.47017	0.676749		0	2.87474	1.76396	1.54623	1.44968		ZFIN:ZDB-GENE-040426-865	XM_005159762.1,XM_005159760.1,XM_005159761.1,NM_201081.1,XP_005159819.1,NP_957375.1,XP_005159817.1,XP_005159818.1	wasf2	WAS protein family%2C member 2%2C transcript variant X3
100148002	2.33333	2.35962	2.7129	2.46862	0.211964		0	2.12903	3.03323	1.72075	1.55729		ZFIN:ZDB-GENE-030131-8115	XM_005164671.1,XM_001921182.4,XM_005164670.1,XP_001921217.4,XP_005164727.1,XP_005164728.1,XM_005164673.1,XM_005164672.1,XP_005164729.1,XP_005164730.1	si:dkey-108d22.4	si:dkey-108d22.4%2C transcript variant X3
541536	2.32727	3.16667	1.875	2.45631	0.655433		6.09904	4.69451	4.61637	5.13664	0.834378		ZFIN:ZDB-GENE-050327-75	NM_001014350.2,XM_005157377.1,XM_005157376.1,XP_005157434.1,XP_005157433.1,NP_001014372.2	ppp5c	protein phosphatase 5%2C catalytic subunit
567275	1.67213	3.58807	2.0562	2.4388	1.01365		4.25621	2.67519	1.36163	2.76434	1.44935		ZFIN:ZDB-GENE-061215-48	NM_001080034.2,NP_001073503.1	zgc:158387	zgc:158387
415246	1.69765	3.73046	1.71448	2.38086	1.16882		3.20586	2.24628	5.85689	3.76968	1.87017		ZFIN:ZDB-GENE-040625-171	XR_224173.1,XM_005167991.1,NM_001002156.1,NP_001002156.1,XP_005168048.1	dcun1d2	DCN1%2C defective in cullin neddylation 1%2C domain containing 2 (S. cerevisiae)%2C transcript variant X2
393245	2.1599	2.48192	2.49364	2.37849	0.189392		2.44095	2.28997	2.22973	2.32022	0.10881		ZFIN:ZDB-GENE-060502-1	XM_005170124.1,XM_005170123.1,XM_005170122.1,NM_200275.1,XP_005170181.1,NP_956569.1,XP_005170180.1,XP_005170179.1	brd9	bromodomain containing 9%2C transcript variant X3
393136	1.97635	2.74941	2.28422	2.33666	0.389189		3.53456	3.27449	2.9444	3.25115	0.295771		ZFIN:ZDB-GENE-040426-763	XM_005162839.1,XM_005162840.1,XP_005162896.1,NM_200167.1,NP_956461.1,XP_005162897.1	cpne3	copine III%2C transcript variant X1
562826	1.85705	2.99185	2.0775	2.3088	0.60172		2.48468	0.92929	3.04176	2.15191	1.09484		ZFIN:ZDB-GENE-090218-27	XM_686199.4,XM_005169011.1,XP_005169068.1,XP_691291.2	slc12a4	solute carrier family 12 (potassium/chloride transporters)%2C member 4%2C transcript variant X2
563038	1.84172	2.73656	2.2503	2.27619	0.447982		4.92572	1.88011	2.80578	3.20387	1.56134		ZFIN:ZDB-GENE-070912-27	XM_686404.5,XP_691496.3	mgat4a	mannosyl (alpha-1%2C3-)-glycoprotein beta-1%2C4-N-acetylglucosaminyltransferase%2C isozyme A
100334608	3.31045	3.39697	0	2.23581	1.93675		2.20468	0	0	0.734893	1.27287		0	XM_002667731.2,XP_002667777.1	LOC100334608	protein OSCP1-like%2C transcript variant 1
798256	0	4.67995	1.99643	2.22546	2.34837		0	1.9381	2.81675	1.58495	1.4412		0	XM_001338672.3,XP_001338708.3	LOC798256	zinc finger protein 665-like
560387	2.40676	1.29044	2.91441	2.20387	0.830778		1.29297	3.5477	3.72619	2.85562	1.35623		ZFIN:ZDB-GENE-070725-6	XM_001923855.3,XM_003200360.2,XP_001923890.1,XP_003200408.1	c14orf159	c14orf159 homolog (H. sapiens)%2C transcript variant X1
564958	2.5	3.04642	1	2.18214	1.05959		2.14583	2.51127	3.72222	2.79311	0.825121		0	XM_688277.2,XP_693369.2	LOC564958	intelectin-1-like
557208	2.06128	3.83198	0.6	2.16442	1.61846		0.75	2.59898	1.89501	1.748	0.933216		ZFIN:ZDB-GENE-041014-4	XM_005160898.1,XM_005160899.1,XR_222766.1,XR_222765.1,XM_005160897.1,XM_005160901.1,XM_005160900.1,NM_001044821.2,XP_005160955.1,XP_005160956.1,NP_001038286.2,XP_005160954.1,XP_005160958.1,XP_005160957.1	ppp2r5cb	protein phosphatase 2%2C regulatory subunit B'%2C gamma b%2C transcript variant X2
336888	1.17348	2.246	3.04844	2.15597	0.940716		3.63612	1.50969	2.50572	2.55051	1.06392		ZFIN:ZDB-GENE-030131-8832	XM_005160641.1,XM_005160642.1,NM_001044755.1,XP_005160699.1,XP_005160698.1,NP_001038220.1	si:dkey-11e23.5	si:dkey-11e23.5%2C transcript variant X1
795041	2.67908	2.30103	1.48681	2.15564	0.609287		3.34357	0.60576	1.14192	1.69708	1.45088		0	XM_005166156.1,XM_001333258.5,XP_001333294.3,XP_005166213.1	LOC795041	protein MANBAL-like%2C transcript variant X2
566513	2.16859	2.69351	1.49485	2.11898	0.600868		3.41228	2.13283	2.9444	2.82984	0.647373		0	XM_002665439.2,XP_002665485.1	LOC566513	zinc finger and BTB domain-containing protein 22-like
394112	0	3.962	2.38568	2.11589	1.99473		4.84702	0	4.6265	3.15784	2.73699		ZFIN:ZDB-GENE-040426-1292	XM_005173527.1,NM_201137.2,NP_957431.2,XP_005173584.1	zgc:63907	zgc:63907%2C transcript variant X1
324565	1.18421	1.63181	3.48264	2.09955	1.21852		0	2.51082	1.31766	1.27616	1.25592		ZFIN:ZDB-GENE-030131-3286	XM_003199733.2,XM_005156959.1,XP_003199781.2,XP_005157016.1	zfyve26	zinc finger%2C FYVE domain containing 26%2C transcript variant X1
100006580	3.24651	1.86606	1.18462	2.09906	1.05051		1.27	1.98889	0.29167	1.18352	0.851908		ZFIN:ZDB-GENE-050208-468	XM_005161558.1,XP_005161615.1	si:ch211-255f4.12	si:ch211-255f4.12
321707	1.66541	1.85196	2.75065	2.08934	0.580257		2.26749	1.90469	3.054	2.40873	0.587528		ZFIN:ZDB-GENE-030131-426	XM_005158189.1,XM_005158191.1,XM_005158190.1,XP_005158246.1,XP_005158248.1,XP_005158247.1	atn1	atrophin 1%2C transcript variant X1
30447	2.08388	3.03596	1.11957	2.0798	0.958202		2.94127	2.84106	2.77538	2.85257	0.0835418		ZFIN:ZDB-GENE-990415-31	XM_005161136.1,XM_005161138.1,XM_005161137.1,XM_005161140.1,XM_005161135.1,XM_005161139.1,NM_131202.1,NP_571277.1,XP_005161196.1,XP_005161193.1,XP_005161195.1,XP_005161194.1,XP_005161197.1,XP_005161192.1,XM_005161141.1,XM_005161142.1,XP_005161199.1,XP_005161198.1,XM_005161143.1,XP_005161200.1	ncam1a	neural cell adhesion molecule 1a%2C transcript variant X2
559346	0	4.18265	2.04615	2.07627	2.09149		2.83929	1.375	2.91918	2.37782	0.869389		ZFIN:ZDB-GENE-090313-183	XM_005156556.1,XM_005156559.1,XM_005156557.1,XM_005156560.1,XM_005156558.1,NM_001159828.1,XP_005156613.1,XP_005156616.1,NP_001153300.1,XP_005156614.1,XP_005156617.1,XP_005156615.1	slc4a11	solute carrier family 4%2C sodium borate transporter%2C member 11%2C transcript variant X1
571950	1.99826	2.54295	1.5968	2.046	0.474878		2.87306	1.67017	2.69849	2.41391	0.649982		ZFIN:ZDB-GENE-060503-856	XM_005159272.1,XM_005159273.1,XM_005159267.1,XM_005159266.1,XM_005159263.1,XM_005159271.1,XM_005159265.1,XM_005159268.1,XM_005159270.1,XM_005159264.1,XM_005159269.1,XM_695597.6,XP_005159329.1,XP_005159330.1,XP_005159324.1,XP_005159323.1,XP_005159320.1,XP_005159328.1,XP_005159322.1,XP_005159325.1,XP_005159327.1,XP_005159321.1,XP_005159326.1,XP_700689.5	si:ch211-14c7.2	si:ch211-14c7.2%2C transcript variant X10
798983	2.95909	2.08809	1.08333	2.0435	0.938675		0	1.42327	3.32424	1.5825	1.66783		0	XM_001335416.4,XP_001335452.3	LOC798983	sodium-driven chloride bicarbonate exchanger-like
565201	1.89011	2.41269	1.81845	2.04042	0.324383		2.67143	3.10715	1.3	2.35953	0.943086		ZFIN:ZDB-GENE-070202-1	XM_005173051.1,NM_001080593.1,NP_001074062.1,XP_005173108.1	hs3st1	heparan sulfate (glucosamine) 3-O-sulfotransferase 1%2C transcript variant X1
406612	1.37835	2.45958	2.25865	2.03219	0.575088		2.133	0	2.78852	1.64051	1.45804		ZFIN:ZDB-GENE-040426-2572	NM_214750.1,XM_005171716.1,XP_005171773.1,NP_999915.1	rnf170	ring finger protein 170
100000165	1.16667	3.20714	1.7	2.0246	1.05826		0	0	0	0	0		0	XM_005162971.1,XM_003201393.2,XP_005163028.1,XP_003201441.2	ap3b2	adaptor-related protein complex 3%2C beta 2 subunit%2C transcript variant X2
550453	2.33334	0	3.63636	1.9899	1.84235		0	2.90714	0	0.969047	1.67844		ZFIN:ZDB-GENE-050417-276	XM_005155675.1,NM_001017757.1,NP_001017757.1,XP_005155732.1	pdrg1	p53 and DNA-damage regulated 1%2C transcript variant X1
436661	2.2446	2.00647	1.66399	1.97169	0.291864		2.24323	3.46376	3.05259	2.91986	0.620996		ZFIN:ZDB-GENE-040718-84	NM_001193327.2,NP_001180256.1	snrka	SNF related kinase a
100535762	2.07937	3.736	0	1.93846	1.87198		0	0	0	0	0		0	XM_005155958.1,XM_003199469.2,XP_005156015.1,XP_003199517.2	LOC100535762	microtubule-associated serine/threonine-protein kinase 3-like%2C transcript variant X2
797166	2.18181	1.3	2.28571	1.92251	0.541604		0	1.66666	0	0.555553	0.962247		0	XM_001337588.4,XP_001337624.4	LOC797166	apical endosomal glycoprotein-like
554886	3.16665	2.58888	0	1.91851	1.68641		7.86667	7.90357	5.41572	7.06199	1.42583		ZFIN:ZDB-GENE-030131-6251	NM_001128330.1,NP_001121802.1	ppil4	peptidylprolyl isomerase (cyclophilin)-like 4
100034521	2.12832	1.62424	1.86389	1.87215	0.252141		1.33846	1.8652	0.84033	1.348	0.512502		ZFIN:ZDB-GENE-040724-189	XM_005160305.1,NM_001083079.1,XP_005160362.1,NP_001076548.1	pnrc1	proline-rich nuclear receptor coactivator 1%2C transcript variant X1
394147	1.83662	2.22739	1.53226	1.86542	0.348459		3.01463	3.17091	3.26401	3.14985	0.126017		ZFIN:ZDB-GENE-040426-1095	NM_201172.1,NP_957466.1,NM_201172.1,NP_957466.1	slc25a10	solute carrier family 25 (mitochondrial carrier%3B dicarboxylate transporter)%2C member 10
321938	1.62517	1.13907	2.80709	1.85711	0.857858		2.59302	2.23626	3.06997	2.63308	0.418296		ZFIN:ZDB-GENE-030131-657	XM_005171638.1,XM_005171637.1,XM_005171639.1,NM_214682.1,XP_005171695.1,NP_999847.1,XP_005171694.1,XP_005171696.1	cyth1a	cytohesin 1a%2C transcript variant X2
557166	2.59902	2.95464	0	1.85122	1.61303		0	0	1.57618	0.525393	0.910008		ZFIN:ZDB-GENE-070410-103	NM_001089494.1,NP_001082963.1	acmsd	aminocarboxymuconate semialdehyde decarboxylase
557679	2.29047	3.20616	0	1.83221	1.65147		0	4.44945	2.78571	2.41172	2.24818		ZFIN:ZDB-GENE-071004-41	NM_001109702.1,NP_001103172.1,XM_005162865.1,XP_005162922.1	zgc:171788	zgc:171788
407079	2.49057	1.70101	1.27185	1.82114	0.618178		0.74304	2.75779	1.79927	1.7667	1.00777		ZFIN:ZDB-GENE-030131-2052	XM_005156491.1,XR_222071.1,XR_222072.1,NM_001003727.2,NP_001003727.1,XP_005156548.1	klhl31	kelch-like 31 (Drosophila)%2C transcript variant X1
564552	0	1.46996	3.98992	1.81996	2.01786		1.90018	0.83333	5.71152	2.81501	2.56454		ZFIN:ZDB-GENE-030131-2143	NM_200779.3,XM_005172469.1,XM_005172468.1,XM_005172470.1,XP_005172526.1,NP_957073.2,XP_005172525.1,XP_005172527.1	ogdha	oxoglutarate (alpha-ketoglutarate) dehydrogenase a (lipoamide)
327551	1.27109	2.30254	1.88203	1.81855	0.518647		2.35865	1.81617	2.52751	2.23411	0.371664		ZFIN:ZDB-GENE-030131-5762	NM_199824.1,NP_956118.1	arl8	ADP-ribosylation factor-like 8
563520	1.56099	1.20844	2.62222	1.79722	0.735898		1.42857	0.75	4.04281	2.07379	1.73864		0	XM_005174137.1,XP_005174194.1,XM_005174139.1,XP_005174196.1,XM_001919995.4,XM_005174140.1,XM_005174141.1,XP_001920030.4,XP_005174197.1,XP_005174198.1,XM_005174138.1,XP_005174195.1,XM_005174142.1,XP_005174199.1	LOC563520	uncharacterized LOC563520%2C transcript variant X2
792588	1.64982	1.94861	1.73809	1.77884	0.153507		0	1.44027	0	0.48009	0.83154		ZFIN:ZDB-GENE-090406-2	XM_001332095.3,XM_005174354.1,XP_001332131.2,XP_005174411.1	znf319	zinc finger protein 319%2C transcript variant X1
393577	2.74619	1.42141	1.12482	1.76414	0.863312		2.97086	1.39079	1.74943	2.03703	0.828365		ZFIN:ZDB-GENE-040426-1162	NM_200605.1,NP_956899.1	cisd1	CDGSH iron sulfur domain 1
393282	1.66929	1.84286	1.709	1.74038	0.0909413		3.58358	3.40866	2.41569	3.13598	0.629888		ZFIN:ZDB-GENE-040426-879	NM_200312.1,NP_956606.1	nhp2l1a	NHP2 non-histone chromosome protein 2-like 1a (S. cerevisiae)
494496	1.29867	1.43088	2.46395	1.73117	0.638043		1.27381	2.45257	2.9793	2.23523	0.873271		ZFIN:ZDB-GENE-050102-7	NM_001009987.2,XR_223916.1,NP_001009987.2	zgc:86609	zgc:86609
791754	2.45909	0	2.60329	1.68746	1.46316		5.72753	4.67273	3.65204	4.6841	1.03779		ZFIN:ZDB-GENE-070424-157	NM_001114447.2,NP_001107919.2	si:ch211-219a4.3	si:ch211-219a4.3
567375	2.59723	1.95239	0.5	1.68321	1.07422		0	0	3.77103	1.25701	2.17721		0	XM_003199401.2,XM_005172767.1,XP_003199449.1,XP_005172824.1	LOC567375	protein phosphatase 1 regulatory subunit 3D-like%2C transcript variant X1
541369	1.82178	1.49104	1.72091	1.67791	0.169511		0	1.07283	1.33652	0.803117	0.707906		ZFIN:ZDB-GENE-050320-63	XM_005161531.1,NM_001013496.1,XM_005161533.1,XM_005161532.1,XP_005161589.1,XP_005161588.1,NP_001013514.1,XP_005161590.1	zgc:112958	zgc:112958%2C transcript variant X1
393546	1.4647	1.72099	1.81354	1.66641	0.180711		1.2077	0.89407	1.82289	1.30822	0.472499		ZFIN:ZDB-GENE-040426-1466	XM_005172132.1,XP_005172189.1,NM_200574.3,NP_956868.1	zgc:65895	zgc:65895%2C transcript variant X1
30766	1.88854	1.56862	1.53734	1.66483	0.194366		1.91358	1.81947	1.76475	1.8326	0.0752787		ZFIN:ZDB-GENE-980526-501	NM_213237.1,NP_998402.1	tal1	T-cell acute lymphocytic leukemia 1
100332066	1.49165	2.01389	1.47633	1.66062	0.306034		3.14742	2.52509	2.31109	2.6612	0.434461		0	XM_002661256.3,XP_002661302.2	LOC100332066	protein phosphatase 1 regulatory subunit 27-like
563738	1.79498	2.15817	1.02273	1.65863	0.579871		2.04703	2.17711	1.79831	2.00748	0.192472		0	XM_005161856.1,NM_001045024.1,XP_005161913.1,NP_001038489.1	LOC563738	Fetuin-B-like%2C transcript variant X1
403005	1.9433	1.50772	1.48923	1.64675	0.256986		0.9784	1.35294	1.02242	1.11792	0.20472		ZFIN:ZDB-GENE-040426-1835	NM_205704.1,NP_991267.1	bace1	beta-site APP-cleaving enzyme 1
317641	1.45714	3.46548	0	1.64087	1.74003		0	0	3.68929	1.22976	2.13001		ZFIN:ZDB-GENE-030102-2	XM_001332506.5,XP_001332542.5	zcchc7	zinc finger%2C CCHC domain containing 7
402938	1.57975	1.65776	1.68098	1.6395	0.0530287		2.94482	2.52385	2.89257	2.78708	0.229456		ZFIN:ZDB-GENE-040426-1795	NM_205641.1,NP_991204.1	txn2	thioredoxin 2
797633	1.40449	1.47905	1.95616	1.61323	0.299314		1.16889	2.41035	2.34018	1.97314	0.697384		0	XM_001334420.5,XM_005164967.1,XP_001334456.1,XP_005165024.1	LOC797633	uncharacterized LOC797633%2C transcript variant X1
101882156	0.64706	1.70356	2.37713	1.57592	0.872069		1.89517	0.78261	0.89793	1.1919	0.61177		0	XM_005166398.1,XP_005166455.1	LOC101882156	receptor-interacting serine/threonine-protein kinase 2-like
569963	1.1642	1.81177	1.71833	1.56477	0.350033		2.09722	0.73214	0	0.94312	1.06441		0	XM_005162089.1,XM_005162092.1,XM_005162091.1,XM_693384.4,XM_005162090.1,XP_005162146.1,XP_005162147.1,XP_005162149.1,XP_005162148.1,XP_698476.4,XM_005162088.1,XP_005162145.1	LOC569963	syntaphilin-like%2C transcript variant X2
327276	0	4.65522	0	1.55174	2.68769		4.53507	4.01281	2.45844	3.66877	1.08022		ZFIN:ZDB-GENE-030131-5487	XM_005169469.1,XM_005169470.1,NM_212708.1,NP_997873.1,XP_005169526.1,XP_005169527.1	slc16a3	solute carrier family 16 (monocarboxylic acid transporters)%2C member 3%2C transcript variant X1
555163	2.76486	1.88399	0	1.54962	1.41243		0	2.40413	6.37096	2.92503	3.21726		ZFIN:ZDB-GENE-050417-455	XM_005172572.1,NM_001257340.1,NP_001244269.1,XP_005172629.1	mpzl1l	myelin protein zero-like 1 like%2C transcript variant X1
568352	1.64216	1.47908	1.52022	1.54715	0.0848105		4.16443	2.01381	2.43882	2.87235	1.13897		ZFIN:ZDB-GENE-080829-14	XM_002662997.3,XP_002663043.1	tmem176l.3b	transmembrane protein 176l.3b
563012	2.10606	1.28572	1.23333	1.5417	0.489449		0	0	1.65455	0.551517	0.955255		ZFIN:ZDB-GENE-030925-25	NM_001198749.1,NP_001185678.1	slc31a2	solute carrier family 31 (copper transporters)%2C member 2
100002875	1.87736	2.0992	0.60658	1.52771	0.805399		2.40012	2.22387	2.12458	2.24952	0.13955		ZFIN:ZDB-GENE-040914-13	NM_001103139.1,NP_001096609.1	hmox2a	heme oxygenase (decycling) 2a
558330	0	0	4.57553	1.52518	2.64168		0	0	0	0	0		0	XM_681534.2,XP_686626.1	LOC558330	transmembrane anterior posterior transformation protein 1 homolog
569051	1.26464	2.00196	1.28558	1.51739	0.419778		2.23814	1.43787	1.67521	1.78374	0.411026		ZFIN:ZDB-GENE-050506-148	XM_002665065.3,XP_002665111.3	si:ch73-303g23.4	si:ch73-303g23.4%2C transcript variant 1
503965	0	2.89409	1.65277	1.51562	1.45191		0	0	2.13096	0.71032	1.23031		ZFIN:ZDB-GENE-050309-95	XR_224076.1	im:7148925	im:7148925
373125	1.23345	0.79466	2.49536	1.50782	0.882924		1.5424	0.97373	3.43235	1.98283	1.28712		ZFIN:ZDB-GENE-030826-11	XM_005165125.1,XM_005165126.1,XM_005165127.1,NM_200102.2,NP_956396.2,XP_005165184.1,XP_005165182.1,XP_005165183.1	aifm1	apoptosis-inducing factor%2C mitochondrion-associated 1%2C transcript variant X1
324137	0	4.49814	0	1.49938	2.597		0	0	7.72718	2.57573	4.46129		ZFIN:ZDB-GENE-030131-2857	NM_212663.1,NP_997828.1	cd82b	CD82 antigen%2C b
799852	0	0	4.49742	1.49914	2.59659		4.6899	1.87594	4.76607	3.7773	1.64707		ZFIN:ZDB-GENE-081104-179	XM_001340131.5,XM_005167619.1,XP_001340167.2,XP_005167676.1	si:ch211-219a4.6	si:ch211-219a4.6%2C transcript variant X1
100150332	0	4.484	0	1.49467	2.58884		0	0	0	0	0		ZFIN:ZDB-GENE-090617-1	XM_001919305.4,XM_005174147.1,XP_001919340.4,XP_005174204.1	nhsa	Nance-Horan syndrome a (human)%2C transcript variant X1
794173	0	4.43334	0	1.47778	2.55959		0	0	0	0	0		ZFIN:ZDB-GENE-060531-13	XM_005165245.1,NM_001114689.1,NP_001108161.1,XP_005165302.1	si:ch211-130m23.2	si:ch211-130m23.2%2C transcript variant X1
335380	0	2.13135	2.27543	1.46893	1.27417		3.86429	1.05728	2.38534	2.43564	1.40418		ZFIN:ZDB-GENE-030131-7320	NM_001201557.1,NP_001188486.1	si:dkey-33c12.3	si:dkey-33c12.3
557186	0	4.40477	0	1.46826	2.5431		3.59556	5.13791	2.46868	3.73405	1.33999		ZFIN:ZDB-GENE-030131-5602	NM_001083546.2,NP_001077015.1	aldh18a1	aldehyde dehydrogenase 18 family%2C member A1
567884	1.77758	1.35736	1.26462	1.46652	0.273348		1.56625	1.59908	1.64509	1.60347	0.0396032		0	XM_691191.5,XM_005171596.1,XP_005171653.1,XP_696283.4	LOC567884	KAT8 regulatory NSL complex subunit 1-like%2C transcript variant X2
449649	4.0625	0.33333	0	1.46528	2.25543		2.34851	4.31692	4.56113	3.74219	1.21312		ZFIN:ZDB-GENE-040724-243	NM_001005921.1,NP_001005921.1	galca	galactosylceramidase a
553020	1.33346	2.05058	0.95948	1.44784	0.55447		2.36258	2.67555	1.32824	2.12212	0.705107		ZFIN:ZDB-GENE-050506-101	NM_001024453.1,NP_001019624.1	paf1	paf1%2C RNA polymerase II associated factor%2C homolog (S. cerevisiae)
324088	1.6103	1.33412	1.33847	1.42763	0.158212		1.45699	2.30946	1.63331	1.79992	0.449995		ZFIN:ZDB-GENE-030131-2808	NM_199669.1,NP_955963.1	polr2gl	polymerase (RNA) II (DNA directed) polypeptide G-like
368352	0	0	4.25927	1.41976	2.45909		0	0	4.20303	1.40101	2.42662		ZFIN:ZDB-GENE-050522-490	NM_001020822.1,NP_001018658.1	cyp2y3	cytochrome P450%2C family 2%2C subfamily Y%2C polypeptide 3
572757	3.83571	0.41935	0	1.41835	2.10397		0	0	0	0	0		ZFIN:ZDB-GENE-040426-2381	NM_213247.2,XM_005164832.1,XM_005164831.1,NP_998412.2,XP_005164889.1,XP_005164888.1,XM_005164833.1,XP_005164890.1	zgc:77651	zgc:77651
560816	0	2.98461	1.26667	1.41709	1.49798		0.5	0	2.29495	0.93165	1.20683		0	XM_684217.6,XP_689309.5	LOC560816	poliovirus receptor-related protein 2-like
101882898	0	1.59423	2.64286	1.41236	1.33078		0	0	1.74545	0.581817	1.00774		0	XM_005163834.1,XP_005163891.1	LOC101882898	zinc finger and BTB domain-containing protein 17-like
100329307	2.06994	1.54167	0.6	1.40387	0.744596		1.85714	2.75	3.06666	2.55793	0.627218		0	XM_002667684.3,XP_002667730.2	LOC100329307	dermatan-sulfate epimerase-like protein-like
100004265	0.76452	0.88647	2.50068	1.38389	0.969089		2.17382	0.77699	3.26904	2.07328	1.24906		0	XM_001343578.5,XP_001343614.5	LOC100004265	novel protein similar to vertebrate G-protein signalling modulator 1 (AGS3-like%2C C. elegans) (GPSM1)
572219	0	0	4.12143	1.37381	2.37951		0	0	0	0	0		ZFIN:ZDB-GENE-030131-3723	XM_695912.6,XP_701004.4	wu:fc51b03	wu:fc51b03
559834	2.17591	1.90636	0	1.36076	1.18613		2.35857	2.16245	0	1.50701	1.30878		ZFIN:ZDB-GENE-060503-694	XM_683221.4,XM_005155623.1,XP_688313.4,XP_005155680.1	rc3h2	ring finger and CCCH-type domains 2%2C transcript variant X2
100005482	2.79485	1.27399	0	1.35628	1.39924		2.57419	2.89524	2.69465	2.72136	0.162183		ZFIN:ZDB-GENE-060503-619	XM_003200996.2,XP_003201044.1,XM_005161655.1,XP_005161712.1	si:dkey-182g1.2	si:dkey-182g1.2%2C transcript variant X1
777759	0	0	4.03333	1.34444	2.32864		3.25974	0	2.62179	1.96051	1.72755		ZFIN:ZDB-GENE-060503-439	NM_001128533.1,XM_005159751.1,XM_005159750.1,XP_005159808.1,XP_005159807.1,NP_001122005.1	si:dkey-228a15.3	si:dkey-228a15.3
100329833	0	2.49197	1.53333	1.34177	1.25698		0	1.26061	4.97827	2.07963	2.58822		0	XM_002664315.3,XP_002664361.2	LOC100329833	uncharacterized LOC100329833
449721	0	1.70833	2.17857	1.29563	1.14642		0	0	1.42858	0.476193	0.824791		ZFIN:ZDB-GENE-041008-53	XM_005155853.1,XP_005155910.1	im:6912235	im:6912235
541444	0	0.71667	3.12182	1.2795	1.63524		0	3.02884	3.75872	2.26252	1.9931		ZFIN:ZDB-GENE-050320-149	NM_001013569.2,NP_001013587.1	nmd3	NMD3 homolog (S. cerevisiae)
100538046	0.63636	0.4375	2.73333	1.26906	1.27198		1.56666	1.41259	0.99487	1.32471	0.295852		0	XM_003198081.2,XP_003198129.1	LOC100538046	NF-kappa-B inhibitor-interacting Ras-like protein 2-like
445390	0	3.7619	0	1.25397	2.17193		0	0	0	0	0		ZFIN:ZDB-GENE-041007-1	XM_005172763.1,NM_001003867.2,NP_001003867.2,XP_005172820.1	mybl2	myeloblastosis oncogene-like 2%2C transcript variant X1
445039	0	0	3.74109	1.24703	2.15992		0	0	4.16265	1.38755	2.40331		ZFIN:ZDB-GENE-040801-166	NM_001003433.1,NP_001003433.1	nkiras2	NFKB inhibitor interacting Ras-like 2
100538153	0	3.7381	0	1.24603	2.15819		0	3.33333	0.875	1.40278	1.7282		0	XM_003201098.2,XP_003201146.2	LOC100538153	structure-specific endonuclease subunit SLX4-like
555686	0	0.8	2.90991	1.23664	1.50329		0	0	4.5381	1.5127	2.62007		ZFIN:ZDB-GENE-070206-3	NM_001079959.1,NP_001073428.1	nrxn1b	neurexin 1b
100334158	0.27273	1.36568	2.07143	1.23661	0.906269		0	2.54545	1.68571	1.41039	1.29487		0	XM_002662191.3,XP_002662237.3	LOC100334158	voltage-gated potassium channel subunit beta-3-like
564996	0	1.42328	2.26999	1.23109	1.14713		2.66441	0	1.9091	1.5245	1.37321		ZFIN:ZDB-GENE-010919-3	XM_005169305.1,XM_005169306.1,XM_005169307.1,XM_005169308.1,NM_001045066.1,NP_001038531.1,XP_005169362.1,XP_005169363.1,XP_005169364.1,XP_005169365.1,XM_005169309.1,XP_005169366.1	tfe3b	transcription factor binding to IGHM enhancer 3b%2C transcript variant X1
100331455	3.68151	0	0	1.22717	2.12552		1.87451	0	2.45119	1.4419	1.28158		ZFIN:ZDB-GENE-100922-23	XM_002661169.2,XP_002661215.1	si:ch73-33i10.5	si:ch73-33i10.5
550592	0.80885	1.26836	1.52891	1.20204	0.364582		1.37491	0.82695	1.27771	1.15986	0.292373		ZFIN:ZDB-GENE-050417-451	NM_001017893.1,NP_001017893.1	cript	cysteine-rich PDZ-binding protein
556389	3.58214	0	0	1.19405	2.06815		0	0	0	0	0		ZFIN:ZDB-GENE-070209-286	NM_001083016.1,NP_001076485.1	fxn	frataxin
101882626	1.22941	2.32147	0	1.18363	1.16141		0	1.04167	0.6	0.547223	0.522837		0	XR_221997.1	LOC101882626	uncharacterized LOC101882626
799647	1.08333	0	2.43333	1.17222	1.2191		0.85714	0	0.9	0.585713	0.507695		ZFIN:ZDB-GENE-061214-2	XM_001339945.5,XP_001339981.5	trpm4c	transient receptor potential cation channel%2C subfamily M%2C member 4c
407619	0.49125	1.44677	1.54042	1.15948	0.580595		1.80358	4.73153	2.64273	3.05928	1.50777		ZFIN:ZDB-GENE-030131-3273	XM_001923440.4,XP_001923475.4	si:ch211-116m6.3	si:ch211-116m6.3
406590	1.18483	1.00896	1.28411	1.1593	0.13934		0	0	1.8302	0.610067	1.05667		ZFIN:ZDB-GENE-040426-2505	XM_005165872.1,XM_005165873.1,XM_005165871.1,NM_213299.1,XP_005165928.1,XP_005165929.1,XP_005165930.1,NP_998464.1	ak4	adenylate kinase 4%2C transcript variant X2
560764	3.47273	0	0	1.15758	2.00498		5.72021	0	0	1.90674	3.30256		ZFIN:ZDB-GENE-050913-128	XM_005155618.1,XM_005155617.1,NM_001030148.1,NP_001025319.1,XP_005155674.1,XP_005155675.1	paqr3b	progestin and adipoQ receptor family member IIIb%2C transcript variant X2
100333019	0	1.30486	2.14963	1.1515	1.08299		0	0	2.27212	0.757373	1.31181		0	XR_117743.2	LOC100333019	acylamino-acid-releasing enzyme-like
407988	2.15	1.25211	0	1.13404	1.07985		0	0	0	0	0		ZFIN:ZDB-GENE-040516-17	NM_214819.1,XM_005160816.1,XM_005160817.1,XP_005160873.1,XP_005160874.1,NP_999984.1	rcan2	regulator of calcineurin 2
792998	0	1.22115	2.18051	1.13389	1.09287		0	0	2.55736	0.852453	1.47649		ZFIN:ZDB-GENE-081104-252	XM_001332616.5,XP_001332652.5	pex6	peroxisomal biogenesis factor 6
563174	0.22222	1.55154	1.59336	1.12237	0.779836		0	0	0.82269	0.27423	0.47498		ZFIN:ZDB-GENE-081104-517	XM_686542.6,XP_691634.6	si:ch211-195m20.1	si:ch211-195m20.1
100526806	3.33214	0	0	1.11071	1.92381		0	1.5	0	0.5	0.866025		ZFIN:ZDB-GENE-100922-48	XM_003200166.2,XM_005157930.1,XM_005157929.1,XP_003200214.1,XP_005157986.1,XP_005157987.1	kcnj14	potassium inwardly-rectifying channel%2C subfamily J%2C member 14%2C transcript variant X1
101885250	0	0	3.31747	1.10582	1.91534		0	0	0.7479	0.2493	0.4318		0	XM_005158938.1,XM_005158939.1,XP_005158995.1,XP_005158996.1	LOC101885250	zinc finger protein 502-like%2C transcript variant X1
553166	0.65521	1.13392	1.51108	1.10007	0.428938		2.10265	1.67895	1.75784	1.84648	0.225329		ZFIN:ZDB-GENE-050720-2	NM_001020512.1,NP_001018348.1	dpysl3	dihydropyrimidinase-like 3
101882055	2.2	1.1	0	1.1	1.1		0	0	0	0	0		0	XM_005172184.1,XP_005172241.1	LOC101882055	transmembrane channel-like protein 3-like
393397	1.61694	0	1.6795	1.09881	0.952114		3.0843	1.84144	2.21988	2.38187	0.637069		ZFIN:ZDB-GENE-040426-1567	XM_005163175.1,NM_200425.2,NP_956719.2,XP_005163232.1	lsm14aa	LSM14 homolog Aa (SCD6%2C S. cerevisiae)%2C transcript variant X1
101882554	0	2.49615	0.8	1.09872	1.2746		0	0	0.57143	0.190477	0.329915		0	XM_005170562.1,XP_005170619.1	LOC101882554	RNA-binding protein 10-like
751704	3.27374	0	0	1.09125	1.89009		4.975	0	5.06588	3.34696	2.89891		ZFIN:ZDB-GENE-060825-351	XM_005163181.1,NM_001045416.1,XP_005163238.1,NP_001038881.1	spi1a	spleen focus forming virus (SFFV) proviral integration oncogene spi1a%2C transcript variant X1
553355	1.6	1.63576	0	1.07859	0.934255		0.66667	1.525	1.79487	1.32885	0.589123		ZFIN:ZDB-GENE-070725-3	XM_682719.6,XP_687811.6	col4a2	collagen%2C type IV%2C alpha 2
492346	0	2.33226	0.88889	1.07372	1.17706		0	0	1.85455	0.618183	1.07072		ZFIN:ZDB-GENE-041114-181	XM_005173642.1,XM_005173641.1,NM_001007312.1,XP_005173699.1,XP_005173698.1,NP_001007313.1	fosb	FBJ murine osteosarcoma viral oncogene homolog B%2C transcript variant X2
100151762	1.68656	1.05656	0.46865	1.07059	0.609076		2.8751	0	1.32325	1.39945	1.43906		ZFIN:ZDB-GENE-080516-5	NM_001127477.1,NP_001120949.1	mst4	serine/threonine protein kinase MST4
101883166	0.95605	2.25	0	1.06868	1.12922		0.6	0	1.87005	0.82335	0.954822		0	XR_224895.1	LOC101883166	uncharacterized LOC101883166
768153	0	3.2	0	1.06667	1.84752		0	0	0	0	0		ZFIN:ZDB-GENE-061013-562	NM_001077296.1,NP_001070764.1	zgc:153351	zgc:153351
101883622	1.1	1.5	0.6	1.06667	0.450925		0	0	0	0	0		0	XM_005169670.1,XM_005169673.1,XM_005169672.1,XM_005169671.1,XP_005169727.1,XP_005169729.1,XP_005169730.1,XP_005169728.1	LOC101883622	zinc finger protein 709-like%2C transcript variant X1
100330077	0	3.19723	0	1.06574	1.84592		3.66666	2.96153	0	2.2094	1.9456		0	XM_002667315.3,XP_002667361.2	LOC100330077	RUN and FYVE domain-containing protein 1-like
556700	1.18244	0	2.00906	1.06383	1.00977		3.20958	1.40554	2.7512	2.45544	0.937681		ZFIN:ZDB-GENE-110411-222	XM_678815.6,XP_683907.1	smpd1	sphingomyelin phosphodiesterase 1%2C acid lysosomal%2C transcript variant 1
101883099	0	0	3.13507	1.04502	1.81003		0	0	2.96667	0.98889	1.71281		0	XM_005170159.1,XM_005170158.1,XP_005170216.1,XP_005170215.1	LOC101883099	MAM domain-containing glycosylphosphatidylinositol anchor protein 1-like%2C transcript variant X2
100318080	0.71944	1.02626	1.38071	1.04214	0.330921		1.24127	1.84273	2.008	1.69733	0.403514		ZFIN:ZDB-GENE-090810-1	XM_005168469.1,XM_005168468.1,XM_002667567.3,XP_005168526.1,XP_005168525.1,XP_002667613.2	tfap4	transcription factor AP-4 (activating enhancer binding protein 4)%2C transcript variant X4
794462	0	0	3.10908	1.03636	1.79503		0	2.91429	3.49406	2.13612	1.87251		0	XR_117719.2	LOC794462	insulin receptor substrate 2-B-like
791204	1.38833	1.71981	0	1.03605	0.912422		1.31319	0	0	0.43773	0.758171		ZFIN:ZDB-GENE-070112-1692	NM_001080686.1,XM_005168478.1,NP_001074155.1,XP_005168535.1	tmem205	transmembrane protein 205
100034390	0	0	3.06786	1.02262	1.77123		0	0	0	0	0		ZFIN:ZDB-GENE-050420-23	XR_117649.2	si:dkey-234l24.8	si:dkey-234l24.8
797680	0.41176	1.32409	1.3166	1.01748	0.524585		0	1.08669	0	0.36223	0.627401		ZFIN:ZDB-GENE-060526-282	XM_001338111.4,XP_001338147.4	clip1a	CAP-GLY domain containing linker protein 1a
30530	0.6901	1.53583	0.81542	1.01378	0.456427		0.51604	0.80279	0.97069	0.763173	0.229899		ZFIN:ZDB-GENE-980526-436	XM_005159409.1,XM_005159410.1,XM_005159411.1,XM_005159412.1,NM_131275.1,XP_005159469.1,XP_005159468.1,XP_005159467.1,XP_005159466.1,NP_571350.1	rxrba	retinoid x receptor%2C beta a%2C transcript variant X1
553813	1.2372	1.01608	0.74922	1.00083	0.244347		1.8558	0.44444	2.14842	1.48289	0.911145		ZFIN:ZDB-GENE-050522-524	NM_001020775.1,NP_001018611.1	zgc:113201	zgc:113201
558307	0	1.79743	1.16667	0.988033	0.911933		2.01876	3.0564	1.72344	2.2662	0.700082		ZFIN:ZDB-GENE-080219-28	XM_681507.4,XP_686599.4	slc25a36b	solute carrier family 25%2C member 36b
493635	1.14471	1.81015	0	0.984953	0.915589		1.84768	1.93864	1.48262	1.75631	0.241349		ZFIN:ZDB-GENE-050302-175	XM_005165241.1,NM_001007790.1,XP_005165298.1,NP_001007791.1	hapln1a	hyaluronan and proteoglycan link protein 1a%2C transcript variant X1
101886874	0	2.92857	0	0.97619	1.69081		0	0	0	0	0		0	XM_005171516.1,XM_005171524.1,XM_005171525.1,XM_005171523.1,XM_005171522.1,XM_005171517.1,XM_005171521.1,XM_005171518.1,XM_005171519.1,XM_005171520.1,XM_005171515.1,XP_005171573.1,XP_005171581.1,XP_005171582.1,XP_005171580.1,XP_005171579.1,XP_005171574.1,XP_005171578.1,XP_005171575.1,XP_005171576.1,XP_005171577.1,XP_005171572.1	LOC101886874	cell wall protein DAN4-like%2C transcript variant X2
100005675	0.83654	1.10329	0.97931	0.973047	0.133485		1.03628	0.75819	0.85655	0.883673	0.141015		ZFIN:ZDB-GENE-051202-2	XM_005171776.1,XM_005171777.1,NM_001144131.1,XP_005171833.1,XP_005171834.1,NP_001137603.1	grin1b	glutamate receptor%2C ionotropic%2C N-methyl D-aspartate 1b%2C transcript variant X1
692304	1.02521	0.66638	1.21506	0.968883	0.278643		0	1.04861	1.17775	0.74212	0.64593		ZFIN:ZDB-GENE-060512-191	XM_005158227.1,NM_001045276.1,XP_005158284.1,NP_001038741.1	dek	DEK oncogene%2C transcript variant X1
566555	0	0	2.90513	0.968377	1.67728		0	2.2	3.75183	1.98394	1.88522		0	XR_223685.1	LOC566555	multidrug resistance-associated protein 1-like
573209	0.1875	1.26902	1.4343	0.963607	0.677189		1.66868	1.58436	2.68341	1.97882	0.61165		ZFIN:ZDB-GENE-010426-4	XM_005166892.1,XM_005166893.1,NM_131791.1,NP_571866.1,XP_005166949.1,XP_005166950.1	cry2a	cryptochrome 2a%2C transcript variant X1
571114	1.35374	1.51412	0	0.955953	0.831754		2.34954	0	2.11401	1.48785	1.29389		ZFIN:ZDB-GENE-060531-152	XM_005167053.1,NM_001045211.2,XP_005167110.1,NP_001038676.1	efhd2	EF-hand domain family%2C member D2%2C transcript variant X1
793897	0.26923	0.37241	2.20963	0.950423	1.09172		0.54839	1.15993	2.05296	1.25376	0.756661		ZFIN:ZDB-GENE-091204-452	XM_005157015.1,XM_001333719.5,XP_005157072.1,XP_001333755.5	psme4a	proteasome (prosome%2C macropain) activator subunit 4a%2C transcript variant X2
563381	0	2.85	0	0.95	1.64545		0	3.58214	4.68929	2.75714	2.45109		ZFIN:ZDB-GENE-030131-954	XM_001922576.2,XP_001922611.1	wu:fb54a03	wu:fb54a03
393343	0	2.31115	0.5	0.93705	1.21598		1.90016	0	2.75454	1.55157	1.40997		ZFIN:ZDB-GENE-040426-1350	NM_200372.1,NP_956666.1	sft2d1	SFT2 domain containing 1
323055	0	2.8004	0	0.933467	1.61681		0	1.44643	3.42261	1.62301	1.71812		ZFIN:ZDB-GENE-030131-6583	NM_001082798.1,XR_223805.1,NP_001076267.1	ywhaba	tyrosine 3-monooxygenase/tryptophan 5-monooxygenase activation protein%2C beta polypeptide a
100144559	0	1.6509	1.14761	0.932837	0.846146		1.25239	1.06434	0	0.772243	0.67536		ZFIN:ZDB-GENE-080403-12	XM_005170565.1,XM_005170566.1,XM_001918962.4,XP_005170622.1,XP_005170623.1,XP_001918997.4	ncoa6	nuclear receptor coactivator 6%2C transcript variant X2
678555	0	0	2.79545	0.931817	1.61395		0	0	2.52381	0.84127	1.45712		ZFIN:ZDB-GENE-060421-7601	NM_001040313.1,NP_001035403.1	zgc:136739	zgc:136739
393533	0	0.81944	1.975	0.93148	0.992255		2.03708	0	0.82007	0.952383	1.02497		ZFIN:ZDB-GENE-040426-1451	NM_200561.2,NP_956855.1,NM_200561.2,NP_956855.1	fzd6	frizzled homolog 6 (Drosophila)
100332627	1.41879	1.37215	0	0.930313	0.806012		3.94444	3.018	2.59258	3.18501	0.691231		0	XM_005158033.1,XM_002664903.3,XP_005158090.1,XP_002664949.1	LOC100332627	band 4.1-like protein 4B-like%2C transcript variant X2
101884451	0	0.85025	1.90769	0.919313	0.955718		0	0	0.67055	0.223517	0.387142		0	XR_224769.1	LOC101884451	uncharacterized LOC101884451
792319	0	0.15	2.58179	0.910597	1.44924		3.66811	2.01113	0	1.89308	1.8369		ZFIN:ZDB-GENE-040426-1538	NM_200559.1,NP_956853.1	saga	S-antigen%3B retina and pineal gland (arrestin) a
565558	0	0	2.72668	0.908893	1.57425		0	0	0	0	0		0	XM_688835.5,XP_693927.5	LOC565558	lipoma HMGIC fusion partner-like 3 protein-like
568454	1.03703	1.1482	0.52871	0.904647	0.330282		0	1.11562	0.2439	0.453173	0.586514		0	XM_691783.6,XP_696875.6	ablim2	actin binding LIM protein family%2C member 2
557610	0	2.03836	0.67442	0.90426	1.03844		0.36364	3.13874	4.86308	2.78849	2.27008		ZFIN:ZDB-GENE-080303-32	NM_001114727.1,XM_005160114.1,NP_001108199.1,XP_005160171.1	zgc:175214	zgc:175214
555438	1.97223	0.72118	0	0.897803	0.997908		0	0	0	0	0		0	XM_677938.6,XP_683030.6	LOC555438	protein NLRC3-like
557826	0	2.17176	0.51282	0.89486	1.13517		0	2.63694	3.09182	1.90959	1.66932		ZFIN:ZDB-GENE-110411-84	XM_680970.6,XP_686062.6	tmem145	transmembrane protein 145
566831	0.74421	1.03002	0.80521	0.859813	0.150526		0	0	0	0	0		ZFIN:ZDB-GENE-060503-223	XM_005159782.1,NM_001045120.2,NP_001038585.1,XP_005159839.1	rad21b	RAD21 homolog (S. pombe) b%2C transcript variant X1
81597	0.77778	0	1.80129	0.85969	0.903434		0	0	0	0	0		ZFIN:ZDB-GENE-010328-18	XM_005172018.1,XM_005172020.1,XM_003198705.2,XM_005172019.1,XM_005172021.1,XP_005172075.1,XP_005172076.1,XP_005172077.1,XP_003198753.2,XP_005172078.1	gtf2ird1	GTF2I repeat domain-containing 1%2C transcript variant X2
494152	0.95849	0.85915	0.73083	0.84949	0.114137		0	0.93421	0	0.311403	0.539366		ZFIN:ZDB-GENE-040426-2140	XM_005165727.1,NM_001009889.1,XP_005165784.1,NP_001009889.1	nop58	NOP58 ribonucleoprotein homolog (yeast)%2C transcript variant X1
406734	0.71775	0.9298	0.89443	0.847327	0.113602		0.03158	0.94027	0.78731	0.586387	0.486525		ZFIN:ZDB-GENE-040426-2765	XM_005170977.1,XM_005170976.1,XM_005170979.1,XM_005170978.1,NM_213425.1,XP_005171033.1,XP_005171034.1,XP_005171035.1,XP_005171036.1,NP_998590.1	agpat3	1-acylglycerol-3-phosphate O-acyltransferase 3%2C transcript variant X2
606612	0	0.60294	1.92251	0.841817	0.983264		1.87878	1.71407	2.07059	1.88781	0.178432		ZFIN:ZDB-GENE-050809-56	XM_002665941.3,XP_002665987.1	sdhaf1	succinate dehydrogenase complex assembly factor 1
100332784	0.46638	0.15789	1.90095	0.84174	0.930181		0	0.28428	0.94325	0.409177	0.483869		0	XM_005170879.1,XM_002660364.2,XP_002660410.1,XP_005170936.1	LOC100332784	lysosomal alpha-glucosidase-like%2C transcript variant X2
550265	0	0	2.5227	0.8409	1.45648		0	0	0	0	0		ZFIN:ZDB-GENE-050417-68	XM_005168066.1,XP_005168123.1,XM_005168065.1,XP_005168122.1	zgc:110286	zgc:110286%2C transcript variant X2
393431	0.83333	0.875	0.8	0.83611	0.0375772		1.1125	1.08889	0.63636	0.945917	0.268344		ZFIN:ZDB-GENE-040426-1175	NM_200459.1,NP_956753.1,XM_005172457.1,XP_005172514.1	zgc:63587	zgc:63587
619192	0	2.50635	0	0.83545	1.44704		2.21429	4.62698	5.8619	4.23439	1.85523		ZFIN:ZDB-GENE-050731-2	XM_003197940.2,XP_003197988.1	ftr24	finTRIM family%2C member 24
571852	0	2.49038	0	0.830127	1.43782		0	0	3.67618	1.22539	2.12244		ZFIN:ZDB-GENE-080723-47	NM_001128764.1,NP_001122236.1	lmf2a	lipase maturation factor 2a
570905	1.58929	0	0.89655	0.828613	0.79682		1.73986	0	0	0.579953	1.00451		ZFIN:ZDB-GENE-050208-342	NM_001037703.1,NP_001032792.1	cfhl1	complement factor H like 1
550602	0.93841	0.62298	0.91634	0.82591	0.176089		0.29879	1.63241	0.80546	0.91222	0.673189		ZFIN:ZDB-GENE-041008-9	XM_005164743.1,NM_001017903.2,NP_001017903.2,XP_005164800.1	epyc	epiphycan%2C transcript variant X1
399485	1.51435	0.1875	0.76609	0.822647	0.665231		0.97222	0.26087	0	0.41103	0.503204		ZFIN:ZDB-GENE-040120-1	XR_222711.1,NM_201511.1,XM_005160559.1,NP_958919.1,XP_005160616.1	cyp2p10	cytochrome P450%2C family 2%2C subfamily P%2C polypeptide 10%2C transcript variant X2
100034429	1.83031	0.6	0	0.810103	0.933068		0	0	0	0	0		ZFIN:ZDB-GENE-050208-383	XM_003200949.2,XP_003200997.2	si:dkey-15h8.4	si:dkey-15h8.4
795702	0	2.42857	0	0.809523	1.40214		1.2	0	0	0.4	0.69282		0	XM_001335914.5,XM_005163848.1,XP_005163905.1,XP_001335950.1	LOC795702	ATP-sensitive inward rectifier potassium channel 12-like%2C transcript variant X1
557557	0.52281	0.7355	1.16265	0.806987	0.325855		0.28846	0.64332	0.72154	0.551107	0.230797		ZFIN:ZDB-GENE-110922-7	XM_002667385.3,XP_002667431.3	gb:ai721528	expressed sequence AI721528
100149643	0	0	2.41429	0.804763	1.39389		0	0	0	0	0		0	XM_001920213.3,XP_001920248.3	LOC100149643	uncharacterized LOC100149643
562199	0	0	2.40928	0.803093	1.391		0	0	3.15705	1.05235	1.82272		0	XR_117995.2	LOC562199	unconventional myosin-IXa-like
432373	0	2.40273	0	0.80091	1.38722		0	0	0.39869	0.132897	0.230184		ZFIN:ZDB-GENE-040711-1	XM_005167156.1,NM_001159661.1,NP_001153133.1,XP_005167213.1,NM_001002302.1,NP_001002302.1	zgc:91897	zgc:91897%2C transcript variant X1
100535786	0	2.26941	0.11111	0.793507	1.27938		1.21944	0.68571	3.60421	1.83645	1.55401		0	XM_003200902.2,XP_003200950.2	LOC100535786	transcription elongation regulator 1-like
101885614	0	0	2.375	0.791667	1.37121		0	0	0	0	0		0	XM_005162981.1,XP_005163038.1	LOC101885614	protein unc-45 homolog A-like
565669	0	0	2.36966	0.789887	1.36812		0	0	0	0	0		ZFIN:ZDB-GENE-050208-654	XM_688936.4,XP_694028.4	plcd4a	phospholipase C%2C delta 4a
100331534	0	2.34444	0	0.78148	1.35356		1.81667	0.91071	1.89869	1.54202	0.548269		0	XM_002662864.3,XP_002662910.3	itfg1	integrin alpha FG-GAP repeat containing 1
558571	2.34071	0	0	0.780237	1.35141		1.07878	2.52021	2.57619	2.05839	0.848832		ZFIN:ZDB-GENE-041210-211	XM_003198284.2,XM_005168545.1,XP_003198332.2,XP_005168602.1	gramd4	GRAM domain containing 4%2C transcript variant X1
405883	0	2.3303	0	0.776767	1.3454		3.77222	0	0	1.25741	2.17789		ZFIN:ZDB-GENE-040426-2374	NM_212947.1,NP_998112.1	rsrc1	arginine/serine-rich coiled-coil 1
565039	0	2.3303	0	0.776767	1.3454		1.3	0	0	0.433333	0.750555		ZFIN:ZDB-GENE-081022-49	XM_005169097.1,XM_005169096.1,NM_001135974.2,NP_001129446.1,XP_005169153.1,XP_005169154.1	zgc:194007	zgc:194007%2C transcript variant X2
100332318	1.2613	0.23077	0.83333	0.775133	0.517724		0	0.29286	0	0.09762	0.169083		0	XM_002665412.3,XP_002665458.3	gramd1b	GRAM domain containing 1B
100536902	0	1.39346	0.91397	0.769143	0.707929		2.69319	0.93031	1.49862	1.70737	0.899789		0	XM_003201460.2,XP_003201508.2	LOC100536902	non-muscle caldesmon-like
406350	0	0	2.29797	0.76599	1.32673		0	0.63637	1.2	0.612123	0.600367		ZFIN:ZDB-GENE-040426-2039	NM_213077.1,NP_998242.1	uhrf1	ubiquitin-like%2C containing PHD and RING finger domains%2C 1
259193	0	1.08132	1.20831	0.76321	0.664002		0	0	1.25587	0.418623	0.725077		ZFIN:ZDB-GENE-020731-5	NM_194432.3,NP_919413.2	oaz2a	ornithine decarboxylase antizyme 2a
556123	0	2.28485	0	0.761617	1.31916		0	2.2381	3.26795	1.83535	1.67079		ZFIN:ZDB-GENE-030722-3	XM_005156478.1,NM_001034968.1,XP_005156535.1,NP_001030140.1	slit1a	slit homolog 1a (Drosophila)%2C transcript variant X1
559126	0	1.16849	1.09964	0.756043	0.655657		2.0975	0	1.42599	1.1745	1.07113		ZFIN:ZDB-GENE-090312-158	XM_005170863.1,NM_001145568.1,XP_005170920.1,NP_001139040.1	tmem8a	transmembrane protein 8A%2C transcript variant X1
777639	0.59259	0.86754	0.75202	0.737383	0.138058		0.97343	1.56534	0	0.846257	0.790381		ZFIN:ZDB-GENE-061103-64	NM_001077746.2,NP_001071214.2	gfod2	glucose-fructose oxidoreductase domain containing 2
447860	0.60041	0.77835	0.81546	0.731407	0.114954		1.41375	0.88084	0.99888	1.09782	0.279894		ZFIN:ZDB-GENE-040912-169	NM_001004599.1,XM_005156328.1,XM_005156327.1,NP_001004599.1,XP_005156384.1,XP_005156385.1	acsl5	acyl-CoA synthetase long-chain family member 5
394150	0.47059	0	1.71212	0.72757	0.884516		2.02098	1.01932	1.95869	1.66633	0.561192		ZFIN:ZDB-GENE-040426-723	NM_201175.2,NP_957469.2	oxsr1b	oxidative-stress responsive 1b
405898	0.24318	0.52941	1.40445	0.72568	0.605003		0.42105	0.11429	0.72541	0.42025	0.305561		ZFIN:ZDB-GENE-040426-2085	NM_212962.1,NP_998127.1,NM_212962.1,NP_998127.1	pak7	p21(CDKN1A)-activated kinase 7
100150256	0	2.17556	0	0.725187	1.25606		1.63763	2.57143	0	1.40302	1.30167		0	XM_001922357.4,XP_001922392.2	LOC100150256	protein FAM104A-like
564794	0	2.154	0	0.718	1.24361		0	0	0	0	0		ZFIN:ZDB-GENE-041014-277	XM_005160864.1,XR_222761.1,NM_001202442.1,XP_005160921.1,NP_001189371.1	wdr26b	WD repeat domain 26b%2C transcript variant X1
170450	0	0.99281	1.14983	0.714213	0.62349		1.05724	0.1068	0.11224	0.425427	0.547173		ZFIN:ZDB-GENE-020125-3	XM_005170897.1,XM_005170898.1,XM_005170896.1,XM_005170899.1,XP_005170954.1,XP_005170953.1,XP_005170956.1,NM_131894.1,XP_005170955.1,NP_571969.1	gria2a	glutamate receptor%2C ionotropic%2C AMPA 2a%2C transcript variant X2
553273	0	0	2.13461	0.711537	1.23242		0	0	2.0965	0.698833	1.21041		ZFIN:ZDB-GENE-060404-5	NM_001080987.1,XM_005172493.1,XP_005172550.1,NP_001074456.1	cyr61	cysteine-rich%2C angiogenic inducer%2C 61
101884896	1.50915	0.61538	0	0.708177	0.758842		0	0.46667	0	0.155557	0.269432		0	XM_005171719.1,XP_005171776.1	LOC101884896	uncharacterized LOC101884896
30656	0	0.84145	1.28067	0.707373	0.650777		0.8	0.80144	1.22248	0.941307	0.243504		ZFIN:ZDB-GENE-980526-512	XM_005161893.1,XM_005161892.1,NM_131383.1,XP_005161950.1,XP_005161949.1,NP_571458.1	nadl1.1	neural adhesion molecule L1.1%2C transcript variant X2
101883958	0	2.11088	0	0.703627	1.21872		0	0	0	0	0		0	XM_005161566.1,XP_005161623.1	LOC101883958	zinc finger protein 234-like
550457	0.09756	2.01143	0	0.702997	1.13419		0	1.48512	1.54117	1.00876	0.874064		ZFIN:ZDB-GENE-041210-268	XM_005172822.1,XP_005172879.1,NM_001017761.1,NP_001017761.1	rab3ab	RAB3A%2C member RAS oncogene family%2C b%2C transcript variant X1
100126813	0.73832	1.3577	0	0.698673	0.679718		2.37222	1.75299	2.11907	2.08143	0.311327		ZFIN:ZDB-GENE-060503-322	XM_005168432.1,XM_005168431.1,XP_005168489.1,XP_005168488.1	cactin	cactin%2C transcript variant X2
560923	1.34982	0	0.74242	0.697413	0.676035		0	0.41667	0	0.13889	0.240565		ZFIN:ZDB-GENE-030131-7745	XM_005157149.1,XM_005157150.1,XM_005157151.1,XP_005157206.1,NM_001161663.1,NP_001155135.1,XP_005157207.1,XP_005157208.1	arhgef9b	Cdc42 guanine nucleotide exchange factor (GEF) 9b%2C transcript variant X1
798086	0	2.09009	0	0.696697	1.20671		0	0	0	0	0		0	XM_001338506.5,XP_001338542.4	LOC798086	single-stranded DNA-binding protein 2-like
792628	0	2.0897	0	0.696567	1.20649		4.14917	1.81083	2.64117	2.86706	1.18542		0	XM_001332159.3,XP_001332195.3	LOC792628	heat shock factor protein 1-like
556086	0.88889	1.18056	0	0.689817	0.614942		0	0	0	0	0		ZFIN:ZDB-GENE-080519-3	XM_678798.5,XP_683890.4	nsd1a	nuclear receptor binding SET domain protein 1a
562273	0	0	2.05983	0.68661	1.18924		0.6	0.66667	0.35294	0.53987	0.165283		ZFIN:ZDB-GENE-030131-1620	XM_685667.5,XM_005164780.1,XP_690759.5,XP_005164837.1	plxnc1	plexin C1%2C transcript variant X2
561739	0	0	2.05238	0.684127	1.18494		2.57272	0	2.19969	1.5908	1.39024		ZFIN:ZDB-GENE-050309-21	XM_685145.6,XP_690237.6	slc38a10	solute carrier family 38%2C member 10
336069	0	0.65455	1.39649	0.68368	0.698701		1.59778	1.34937	0.79487	1.24734	0.411064		ZFIN:ZDB-GENE-030131-8013	NM_212752.1,NP_997917.1	gria4b	glutamate receptor%2C ionotropic%2C AMPA 4b
449658	0	0	2.02404	0.67468	1.16858		0	0.78333	0	0.26111	0.452256		ZFIN:ZDB-GENE-041010-214	NM_001005929.1,NP_001005929.1	paxip1	PAX interacting (with transcription-activation domain) protein 1
334274	0	0	1.97444	0.658147	1.13994		0	0	0	0	0		ZFIN:ZDB-GENE-030131-6206	XM_005171793.1,NM_001020485.1,NP_001018321.1,XP_005171850.1	myhc4	myosin heavy chain 4%2C transcript variant X1
555425	0	1.96581	0	0.65527	1.13496		0	0	0	0	0		0	XM_677924.6,XP_683016.6	LOC555425	armadillo repeat-containing protein 6-like
394068	0	1.93898	0	0.646327	1.11947		0.85714	0	0	0.285713	0.49487		ZFIN:ZDB-GENE-040426-970	NM_201093.1,XM_005163147.1,XP_005163204.1,XM_005163148.1,XP_005163205.1,NP_957387.1	tnni2a.2	troponin I%2C skeletal%2C fast 2a%2C tandem duplicate 2
100333922	0.41176	1.51667	0	0.64281	0.78429		1.5	0.90909	1.39421	1.26777	0.315095		ZFIN:ZDB-GENE-110914-182	XM_002661836.2,XP_002661882.2	si:ch73-266f23.3	si:ch73-266f23.3
793789	0.48813	0.85627	0.57661	0.640337	0.192166		1.43934	1.37499	0.98651	1.26695	0.244987		0	XR_084347.4	LOC793789	ubiquitin thioesterase ZRANB1-like
100006440	0.88312	1.03636	0	0.639827	0.559378		0	0	0	0	0		0	XM_001345144.5,XP_001345180.4	LOC100006440	uncharacterized LOC100006440
393659	0	0.97727	0.94139	0.639553	0.55416		0.94791	0.94709	0.96849	0.954497	0.0121255		ZFIN:ZDB-GENE-040426-1293	NM_200686.1,NP_956980.1	zgc:63910	zgc:63910
792610	1.06257	0.83339	0	0.631987	0.559184		1.09808	0.75334	1.41476	1.08873	0.330809		ZFIN:ZDB-GENE-080214-7	NM_001100958.1,NP_001094428.1	hspb6	heat shock protein%2C alpha-crystallin-related%2C b6
767745	0.48358	0.81882	0.5926	0.631667	0.171		0.76267	2.1384	0.40086	1.10064	0.91675		ZFIN:ZDB-GENE-051202-1	XM_005161059.1,XM_005161062.1,XM_005161061.1,XM_005161060.1,XM_005161066.1,XM_005161068.1,XM_005161064.1,XM_005161065.1,XM_005161063.1,XM_005161069.1,XM_005161067.1,XM_005161070.1,NM_001076714.2,XP_005161116.1,XP_005161123.1,XP_005161118.1,XP_005161125.1,XP_005161121.1,XP_005161126.1,XP_005161117.1,XP_005161122.1,NP_001070182.2,XP_005161119.1,XP_005161120.1,XP_005161124.1,XP_005161127.1	grin1a	glutamate receptor%2C ionotropic%2C N-methyl D-aspartate 1a%2C transcript variant X1
555308	0.52341	1.36298	0	0.628797	0.687574		0.77286	0.47061	0.89688	0.71345	0.219257		ZFIN:ZDB-GENE-050809-115	XM_005168350.1,XM_005168349.1,XM_005168351.1,NM_001031837.1,XP_005168408.1,NP_001027007.1,XP_005168406.1,XP_005168407.1	acsl1	acyl-CoA synthetase long-chain family member 1%2C transcript variant X2
571445	0	1.88247	0	0.62749	1.08684		0	0	0	0	0		ZFIN:ZDB-GENE-080225-14	XM_695035.6,XM_005155960.1,XP_700127.3,XP_005156017.1	tmem259	transmembrane protein 259%2C transcript variant X2
553351	0	1.87881	0	0.62627	1.08473		1.82878	0	0	0.609593	1.05585		ZFIN:ZDB-GENE-061103-196	XM_005163946.1,NM_001077537.1,NP_001071005.1,XP_005164003.1	clcn7	chloride channel 7%2C transcript variant X1
563509	0	1.26667	0.6	0.622223	0.633627		0	0.75	0	0.25	0.433013		ZFIN:ZDB-GENE-031027-1	XM_686872.5,XP_691964.5	alk	anaplastic lymphoma kinase (Ki-1)
550374	1.22055	0.6459	0	0.62215	0.610622		1.22223	0.89789	0.86464	0.99492	0.197557		ZFIN:ZDB-GENE-050417-168	NM_001017679.1,XM_005170234.1,XM_005170235.1,XP_005170291.1,NP_001017679.2,XP_005170292.1	zgc:112466	zgc:112466
[truncated: 642 more rows]

## Sheet: A>G_most_highly_edited
gene	WT_av	WT_std
trappc2	26.7239	2.20416
adssl1	26.2445	0.573836
pcmt	23.3349	2.02995
srsf5b	17.969	4.67066
[truncated: 748 more rows]

## Sheet: gene_A>G_editing_scores_graph
		Pearson						Pearson						The graph with the error bars seems overloaded to me
[truncated: 9 more rows]

[truncated: 24 more sheets: A>G_WT1_CDS_edited, A>G_editing_UTR, WT1_UTR, WT1_Zv9, WT1_meta, WT2_UTR, WT2_Zv9, WT2_meta, WT3_UTR, WT3_Zv9, WT3_meta, KO1_Zv9, KO1_meta, KO2_Zv9, KO2_meta, KO3_Zv9, KO3_meta, correspondence, full_correspondence, mRNA …]
