# Supplementary material for: Adar-mediated A-to-I editing is required for embryonic patterning and innate immune response regulation in zebrafish
Source: Nat Commun. 2022 Sep 20;13:5520. doi: 10.1038/s41467-022-33260-6 (PMC9489775; doi:10.1038/s41467-022-33260-6)
Supplement: Supplementary file 5 — Source Data [file 41467_2022_33260_MOESM5_ESM.xlsx]

## Sheet: Figure 1
Figure 1a
	total
	egg	1cell	16cell	128cell	3.5h	5.3h
adar	138.91	125.753	119.292	121.122	188.234	314.28
adarb1b	20.3803	22.8208	25.6581	22.6908	20.1826	23.0749
adarb1a	4.17469	4.41856	4.56903	2.91136	7.58552	5.1494
adarb2	2.00808	1.68206	1.24327	2.06684	1.2285	1.69791
Figure 1b
	polysome-bound
	egg	1cell	16cell	128cell	3.5h	5.3h
adar	250.186	209.863	214.348	218.478	239.053	442.367
adarb1b	41.2142	32.4705	58.0339	56.2985	25.3153	37.6143
adarb1a	3.11523	4.02629	3.96182	4.4325	3.54271	5.46929
adarb2	1.53971	0.644207	0.765042	0.671591	1.44201	1.8317

## Sheet: Figure 2
Figure 2h
	normal + mild	severe	dead	total
ctrl	202	0	20	222
mo	13	48	21	84
rescue	77	27	43	147
res E1030A	25	91	32	176
Figure 2i
	adar mRNA 100 pg	adar mRNA 50 pg	adar mRNA 25 pg	control
normal	11	43	50	100
abnormal	7	17	0	0
dead	32	6	4	5
n	50	66	54	105

## Sheet: Figure 4
Figure 4b
DNA	RNA	16 cells filtered	3.5h filtered	5.3h filtered		RNA editing	16 cells filtered	3.5h filtered	5.3h filtered
A	C	568	588	796		A>C	0.0225075	0.0235426	0.0307907
A	G	9115	8970	8222		A>G	0.36119	0.359145	0.318041
A	T	822	814	1236		A>T	0.0325725	0.0325913	0.0478106
C	A	445	480	659		C>A	0.0176335	0.0192184	0.0254913
C	G	324	319	414		C>G	0.0128388	0.0127723	0.0160142
C	T	723	704	1246		C>T	0.0286495	0.0281871	0.0481974
G	A	773	775	1264		G>A	0.0306308	0.0310298	0.0488937
G	C	308	300	406		G>C	0.0122048	0.0120115	0.0157048
G	T	440	449	609		G>T	0.0174354	0.0179773	0.0235572
T	A	869	868	1267		T>A	0.0344349	0.0347534	0.0490097
T	C	10324	10138	8929		T>C	0.409098	0.40591	0.345389
T	G	525	571	804		T>G	0.0208036	0.0228619	0.0311001
SUM		25236	24976	25852			1	1	1
SUM A>G / T>C		19439	19108	17151
A>G / T>C fraction		0.770288	0.765054	0.66343
A>G / T>C enrichment		3.35329	3.25631	1.97115
Figure 4d
# RefSeq	16 cells filtered	3.5h filtered	5.3h filtered
3'-UTR	10118	10000	8021	0.310266
5'-UTR	982	1024	935	0.0361674
CDS	532	587	617	0.0238666
genic_other	6919	6819	6990	0.270385
intergenic	4763	4734	5103	0.197393
intron	1547	1448	3849	0.148886
unknown	1922	1812	4186	0.161922
SUM	23314	23164	21666	0.838078
cds
Figure 4e
		RNA editing
repeat	16 cells	3.5h	5.3h		16 cells	3.5h	5.3h	diff	repeat
DNA	4549	4507	4822		0.818607	0.816486	0.80595	-0.012657	DNA	DNA	4549	4507	4822
Satellite	561	550	314		0.100954	0.0996377	0.052482	-0.0484717	Satellite	Satellite	561	550	314
Unknown	162	157	152		0.0291524	0.028442	0.0254053	-0.00374711	Unknown	Unknown	162	157	152
Simple_repeat	92	78	82		0.0165557	0.0141304	0.0137055	-0.0028502	Simple_repeat	Simple_repeat	92	78	82
LTR	77	82	336		0.0138564	0.0148551	0.0561591	0.0423027	LTR	LTR	77	82	336
RC	57	68	84		0.0102573	0.0123188	0.0140398	0.00378245	RC	RC	57	68	84
LINE	48	51	137		0.00863775	0.00923913	0.0228982	0.0142605	LINE	LINE	48	51	137
SINE	8	21	46		0.00143963	0.00380435	0.00768845	0.00624882	SINE	SINE	8	21	46
rRNA	3	4	3		0.00053986	0.000724638	0.000501421	-3.84389e-05	rRNA	rRNA	3	4	3
snRNA	0	0	3		0	0	0.000501421	0.000501421					3
DNA?	0	2	4		0	0.000362319	0.000668561	0.000668561		DNA?		2	4
SUM	5557	5520	5983
Figure 4f
10 editing sites	1.5hpf	3.5hpf	5.3hpf		10 editing sites	1.5hpf	3.5hpf	5.3hpf
0	2211	1611	817		0	0.180475	0.163836	0.127796
1	2765	1946	1685		1	0.225696	0.197905	0.26357
2	2490	2186	1380		2	0.203249	0.222313	0.215861
3	2420	2156	1283		3	0.197535	0.219262	0.200688
4	1555	1441	853		4	0.126928	0.146547	0.133427
5	810	493	375		5	0.0661171	0.0501373	0.0586579
total	12251	9833	6393

## Sheet: Figure 4c
1.5 hpf
chrom	start	end	nucleotide change	editing frequency	strand
1	177906	177907	A>G	1	-
1	177909	177910	A>G	1	+
1	177911	177912	A>G	1	+
1	213760	213761	A>G	0.214286	-
1	213770	213771	A>G	0.322581	-
1	213771	213772	A>G	0.862069	-
1	213804	213805	A>G	0.36	-
1	213812	213813	A>G	0.208333	-
1	213816	213817	A>G	0.647059	-
1	213884	213885	A>G	0.545455	-
1	213889	213890	A>G	0.217391	-
1	213893	213894	A>G	0.636364	-
1	213897	213898	A>G	0.2	-
1	213934	213935	A>G	0.461538	-
1	213946	213947	A>G	0.285714	-
1	213955	213956	A>G	0.275862	-
1	213958	213959	A>G	0.233333	-
1	213968	213969	A>G	0.275	-
1	213983	213984	A>G	0.446809	-
1	226665	226666	A>G	0.983607	-
1	226670	226671	A>G	0.984127	+
1	226672	226673	A>G	0.983051	+
1	230480	230481	A>G	0.204082	+
1	509798	509799	A>G	0.230769	+
1	554559	554560	A>G	0.346154	+
1	555157	555158	A>G	0.416667	+
1	555170	555171	A>G	0.411765	+
1	555184	555185	A>G	0.206897	+
1	555195	555196	A>G	0.484848	+
1	555196	555197	A>G	0.272727	+
1	555202	555203	A>G	0.857143	+
1	555209	555210	A>G	0.942857	+
1	555213	555214	A>G	0.324324	+
1	555214	555215	A>G	0.666667	+
1	555218	555219	A>G	0.394737	+
1	555228	555229	A>G	0.216216	+
1	555235	555236	A>G	0.2	+
1	555259	555260	A>G	0.772727	+
1	555260	555261	A>G	1	+
1	555294	555295	A>G	0.714286	+
1	555295	555296	A>G	0.631579	+
1	555307	555308	A>G	0.266667	+
1	555319	555320	A>G	0.2	+
1	555320	555321	A>G	0.375	+
1	555328	555329	A>G	0.538462	+
1	555331	555332	A>G	0.666667	+
1	555540	555541	A>G	0.363636	+
1	555613	555614	A>G	0.3	+
1	555928	555929	A>G	0.588235	+
1	555936	555937	A>G	0.85	+
1	555938	555939	A>G	0.6	+
1	555939	555940	A>G	0.4	+
1	555940	555941	A>G	0.25	+
1	555969	555970	A>G	0.4	+
1	555970	555971	A>G	0.894737	+
1	555971	555972	A>G	0.85	+
1	555990	555991	A>G	0.782609	+
1	555991	555992	A>G	0.5	+
1	556024	556025	A>G	0.285714	+
1	556043	556044	A>G	0.222222	+
1	556047	556048	A>G	0.944444	+
1	556049	556050	A>G	0.333333	+
1	556055	556056	A>G	0.5625	+
1	556072	556073	A>G	0.230769	+
1	556075	556076	A>G	0.307692	+
1	556220	556221	A>G	0.272727	+
1	556223	556224	A>G	0.25	+
1	556224	556225	A>G	0.333333	+
1	556234	556235	A>G	1	+
1	556239	556240	A>G	0.384615	+
1	556240	556241	A>G	0.466667	+
1	556243	556244	A>G	0.235294	+
1	556245	556246	A>G	0.944444	+
1	556280	556281	A>G	0.314286	+
1	556291	556292	A>G	0.5	+
1	556299	556300	A>G	0.642857	+
1	556302	556303	A>G	0.638298	+
1	556310	556311	A>G	0.254902	+
1	556325	556326	A>G	0.73913	+
1	556331	556332	A>G	0.408163	+
1	556332	556333	A>G	0.54	+
1	2296122	2296123	A>G	0.37931	-
1	2297301	2297302	A>G	0.277778	+
1	5099552	5099553	A>G	0.583333	-
1	5099553	5099554	A>G	0.215686	-
1	5099558	5099559	A>G	0.3	-
1	5099723	5099724	A>G	0.419355	-
1	5099728	5099729	A>G	0.6	-
1	5099729	5099730	A>G	0.370968	-
1	5099762	5099763	A>G	0.333333	-
1	5099765	5099766	A>G	0.214286	-
1	5099766	5099767	A>G	0.206897	-
1	5099780	5099781	A>G	0.205882	-
1	5099837	5099838	A>G	0.217391	-
1	5099840	5099841	A>G	0.510638	-
1	5099844	5099845	A>G	0.346939	-
1	5099845	5099846	A>G	0.367347	-
1	5099848	5099849	A>G	0.226415	-
1	5099855	5099856	A>G	0.844444	-
1	5099859	5099860	A>G	0.733333	-
1	5099860	5099861	A>G	0.209302	-
1	5099872	5099873	A>G	0.730769	-
1	5099877	5099878	A>G	0.230769	-
1	5099881	5099882	A>G	0.22449	-
1	5099882	5099883	A>G	0.355556	-
1	5099883	5099884	A>G	0.553191	-
1	5099903	5099904	A>G	0.653846	-
1	5100071	5100072	A>G	0.358974	-
1	5100093	5100094	A>G	0.5	-
1	5100098	5100099	A>G	0.47619	-
1	5100112	5100113	A>G	0.243243	-
1	5100114	5100115	A>G	0.487179	-
1	5100119	5100120	A>G	0.414634	-
1	5100122	5100123	A>G	0.605263	-
1	5100123	5100124	A>G	0.230769	-
1	5100124	5100125	A>G	0.236842	-
1	5100132	5100133	A>G	0.358974	-
1	5100147	5100148	A>G	0.675	-
1	5100157	5100158	A>G	0.548387	-
1	5100168	5100169	A>G	0.428571	-
1	5100260	5100261	A>G	0.227273	-
1	5100298	5100299	A>G	0.285714	-
1	5100304	5100305	A>G	0.225806	-
1	5100411	5100412	A>G	0.388889	-
1	5100412	5100413	A>G	0.6	-
1	5100429	5100430	A>G	0.205128	-
1	5100439	5100440	A>G	0.395349	-
1	5100440	5100441	A>G	0.357143	-
1	5100450	5100451	A>G	0.272727	-
1	5460842	5460843	A>G	0.491228	+
1	5460843	5460844	A>G	0.214286	+
1	5460869	5460870	A>G	0.292683	+
1	5460916	5460917	A>G	0.829787	+
1	5460952	5460953	A>G	0.453488	+
1	5461254	5461255	A>G	0.487179	+
1	5461263	5461264	A>G	0.411765	+
1	5461267	5461268	A>G	0.232877	+
1	5461268	5461269	A>G	0.302632	+
1	5461277	5461278	A>G	0.281553	+
1	5461352	5461353	A>G	0.396825	+
1	5461354	5461355	A>G	0.324324	+
1	5461361	5461362	A>G	0.873684	+
1	5461362	5461363	A>G	0.818182	+
1	5461551	5461552	A>G	0.227545	+
1	5461570	5461571	A>G	0.772727	+
1	5461571	5461572	A>G	0.717742	+
1	5461575	5461576	A>G	0.206107	+
1	5461598	5461599	A>G	0.215278	+
1	5461621	5461622	A>G	0.3	+
1	5461622	5461623	A>G	0.272727	+
1	5461763	5461764	A>G	0.426966	+
1	5461782	5461783	A>G	0.909091	+
1	5461798	5461799	A>G	0.555556	+
1	5461799	5461800	A>G	0.583333	+
1	5461801	5461802	A>G	0.474576	+
1	5461808	5461809	A>G	0.407407	+
1	5461823	5461824	A>G	0.627451	+
1	5461895	5461896	A>G	0.5625	+
1	5461905	5461906	A>G	0.4	+
1	5461906	5461907	A>G	0.651515	+
1	5461912	5461913	A>G	0.276923	+
1	5461973	5461974	A>G	0.24	+
1	5461974	5461975	A>G	0.368421	+
1	5462157	5462158	A>G	0.360656	+
1	5462162	5462163	A>G	0.209581	+
1	5520419	5520420	A>G	0.285714	-
1	5520444	5520445	A>G	1	+
1	5520451	5520452	A>G	1	-
1	7846742	7846743	A>G	0.236264	+
1	7854361	7854362	A>G	0.25	+
1	7954187	7954188	A>G	0.202703	+
1	7955783	7955784	A>G	0.244186	-
1	8816214	8816215	A>G	0.397727	-
1	8816221	8816222	A>G	0.977778	-
1	8816236	8816237	A>G	0.253333	-
1	8816238	8816239	A>G	0.369863	-
1	8816240	8816241	A>G	0.285714	-
1	8816250	8816251	A>G	0.628571	-
1	8816262	8816263	A>G	0.441176	-
1	8816273	8816274	A>G	0.789474	-
1	8816278	8816279	A>G	0.923077	-
1	8816311	8816312	A>G	0.288889	-
1	8816318	8816319	A>G	0.693878	-
1	8816331	8816332	A>G	0.219178	-
1	8816351	8816352	A>G	0.397059	-
1	8816379	8816380	A>G	0.515789	-
1	8816419	8816420	A>G	0.214286	-
1	8816442	8816443	A>G	0.636364	-
1	8816443	8816444	A>G	0.75	-
1	8816444	8816445	A>G	0.571429	-
1	8816445	8816446	A>G	0.5	-
1	8816456	8816457	A>G	0.917808	-
1	8816460	8816461	A>G	0.858974	-
1	8816470	8816471	A>G	0.315068	-
1	8816471	8816472	A>G	0.4	-
1	8816479	8816480	A>G	0.536232	-
1	8816524	8816525	A>G	0.2125	-
1	8816531	8816532	A>G	0.512195	-
1	8816534	8816535	A>G	0.419753	-
1	8816535	8816536	A>G	0.62963	-
1	8816538	8816539	A>G	0.247191	-
1	8816544	8816545	A>G	0.765432	-
1	8816560	8816561	A>G	0.208791	-
1	8816566	8816567	A>G	0.266667	-
1	8816588	8816589	A>G	0.62037	-
1	8816589	8816590	A>G	0.6	-
1	8816596	8816597	A>G	0.596639	-
1	8816654	8816655	A>G	0.61	-
1	8816667	8816668	A>G	0.231527	-
1	9349285	9349286	A>G	0.8	+
1	9349906	9349907	A>G	0.3125	+
1	9349907	9349908	A>G	0.3125	+
1	9349908	9349909	A>G	0.214286	+
1	9349953	9349954	A>G	0.388889	+
1	9350037	9350038	A>G	0.266667	+
1	9350069	9350070	A>G	0.8	+
1	9350071	9350072	A>G	0.466667	+
1	9350077	9350078	A>G	1	+
1	9350078	9350079	A>G	0.642857	+
1	9350096	9350097	A>G	0.666667	+
1	9350099	9350100	A>G	0.4	+
1	9778920	9778921	A>G	0.261905	-
1	9778930	9778931	A>G	0.555556	-
1	9778931	9778932	A>G	0.452381	-
1	9778936	9778937	A>G	0.435897	-
1	9778985	9778986	A>G	0.361702	-
1	11390824	11390825	A>G	0.5	+
1	11390828	11390829	A>G	0.3	+
1	11390830	11390831	A>G	0.4	+
1	11390962	11390963	A>G	0.2	+
1	11391041	11391042	A>G	0.5	+
1	11391055	11391056	A>G	0.363636	+
1	13265917	13265918	A>G	0.238636	-
1	13322843	13322844	A>G	1	-
1	14567555	14567556	A>G	0.214286	+
1	14567564	14567565	A>G	0.3	+
1	16842827	16842828	A>G	0.417582	+
1	16842828	16842829	A>G	0.25	+
1	16842829	16842830	A>G	0.340909	+
1	16842832	16842833	A>G	0.395604	+
1	16842851	16842852	A>G	0.808989	+
1	16842861	16842862	A>G	0.255319	+
1	16842907	16842908	A>G	0.634146	+
1	16842921	16842922	A>G	0.278689	+
1	16842922	16842923	A>G	0.526316	+
1	18878936	18878937	A>G	1	-
1	18878946	18878947	A>G	1	+
1	19071051	19071052	A>G	0.214286	+
1	19136958	19136959	A>G	0.469697	+
1	19136959	19136960	A>G	0.314286	+
1	19136964	19136965	A>G	0.387097	+
1	19137001	19137002	A>G	0.385965	+
1	19137009	19137010	A>G	0.22449	+
1	19137011	19137012	A>G	0.384615	+
1	19137027	19137028	A>G	0.246154	+
1	19137121	19137122	A>G	0.432836	+
1	19137149	19137150	A>G	0.207547	+
1	19193491	19193492	A>G	0.307692	+
1	19193500	19193501	A>G	0.266667	+
1	19193672	19193673	A>G	0.521739	+
1	19193688	19193689	A>G	0.882353	+
1	19193689	19193690	A>G	0.444444	+
1	19193692	19193693	A>G	0.666667	+
1	19193695	19193696	A>G	0.722222	+
1	19193696	19193697	A>G	0.777778	+
1	19193699	19193700	A>G	0.6	+
1	19193700	19193701	A>G	0.45	+
1	19193711	19193712	A>G	0.238095	+
1	19193713	19193714	A>G	0.5625	+
1	19193830	19193831	A>G	0.615385	+
1	19193835	19193836	A>G	0.6875	+
1	20917843	20917844	A>G	0.960396	-
1	20917848	20917849	A>G	0.26	-
1	20917852	20917853	A>G	0.787879	-
1	20917864	20917865	A>G	0.941176	-
1	20918271	20918272	A>G	0.596774	-
1	20918275	20918276	A>G	0.314286	-
1	20918300	20918301	A>G	0.384615	-
1	23686313	23686314	A>G	0.27907	+
1	23692158	23692159	A>G	0.268293	-
1	23694845	23694846	A>G	0.59375	+
1	23700357	23700358	A>G	0.888889	-
1	23821389	23821390	A>G	0.5	+
1	23821417	23821418	A>G	0.533333	+
1	23821418	23821419	A>G	0.428571	+
1	23821419	23821420	A>G	0.2	+
1	23821421	23821422	A>G	0.3125	+
1	28939374	28939375	A>G	0.642857	+
1	28939379	28939380	A>G	0.833333	-
1	28967760	28967761	A>G	0.666667	+
1	28967762	28967763	A>G	0.222222	+
1	28967780	28967781	A>G	0.269231	+
1	28967794	28967795	A>G	1	+
1	28967807	28967808	A>G	0.241379	+
1	28967808	28967809	A>G	0.307692	+
1	28967815	28967816	A>G	0.233333	+
1	29478872	29478873	A>G	0.2	-
1	29930464	29930465	A>G	0.278481	+
1	30940990	30940991	A>G	0.764706	+
1	30940994	30940995	A>G	0.529412	+
1	34876574	34876575	A>G	0.307692	+
1	34876576	34876577	A>G	0.307692	+
1	34876578	34876579	A>G	0.702703	+
1	34876580	34876581	A>G	0.214286	+
1	34876584	34876585	A>G	0.8	+
1	35678218	35678219	A>G	0.3	-
1	35678251	35678252	A>G	0.8	+
1	35678258	35678259	A>G	0.2	-
1	36664373	36664374	A>G	0.454545	-
1	39151664	39151665	A>G	0.222222	+
1	39162337	39162338	A>G	0.438202	+
1	39162390	39162391	A>G	0.269231	+
1	39162402	39162403	A>G	0.681818	+
1	39162403	39162404	A>G	0.85	+
1	39162419	39162420	A>G	0.266667	+
1	39162427	39162428	A>G	0.363636	+
1	39162429	39162430	A>G	0.8	+
1	39162440	39162441	A>G	0.2	+
1	39162497	39162498	A>G	0.8	+
1	39162506	39162507	A>G	0.545455	+
1	39162528	39162529	A>G	1	+
1	39162536	39162537	A>G	0.314286	+
1	39162541	39162542	A>G	0.617021	+
1	39162542	39162543	A>G	1	+
1	39162549	39162550	A>G	0.36	+
1	39162804	39162805	A>G	0.221239	+
1	39162924	39162925	A>G	0.361111	+
1	39162925	39162926	A>G	0.459459	+
1	39162975	39162976	A>G	0.423077	+
1	39163043	39163044	A>G	0.243243	+
1	39163055	39163056	A>G	0.2	+
1	39163460	39163461	A>G	0.650794	+
1	39163533	39163534	A>G	0.583333	+
1	39163553	39163554	A>G	0.30303	+
1	39163776	39163777	A>G	0.272727	+
1	39163945	39163946	A>G	0.443182	+
1	39163946	39163947	A>G	0.62766	+
1	39163949	39163950	A>G	0.681818	+
1	39163962	39163963	A>G	0.269663	+
1	39163992	39163993	A>G	0.294643	+
1	39164029	39164030	A>G	0.360656	+
1	39164053	39164054	A>G	0.342857	+
1	39164054	39164055	A>G	0.303922	+
1	39164056	39164057	A>G	0.908163	+
1	39164063	39164064	A>G	0.228261	+
1	39164079	39164080	A>G	0.37234	+
1	39164082	39164083	A>G	0.989247	+
1	39164130	39164131	A>G	0.314815	+
1	39164156	39164157	A>G	0.202532	+
1	39164185	39164186	A>G	0.217949	+
1	39339618	39339619	A>G	0.636364	+
1	39339646	39339647	A>G	0.545455	+
1	39394416	39394417	A>G	0.276923	+
1	39394428	39394429	A>G	0.323529	+
1	39394429	39394430	A>G	0.208955	+
1	39394430	39394431	A>G	0.4	+
1	39394431	39394432	A>G	0.241935	+
1	39394459	39394460	A>G	0.282051	+
1	39394465	39394466	A>G	0.444444	+
1	39394479	39394480	A>G	0.289474	+
1	39394552	39394553	A>G	0.22449	+
1	39394556	39394557	A>G	0.386364	+
1	39394567	39394568	A>G	0.235294	+
1	39395070	39395071	A>G	0.302326	+
1	39395096	39395097	A>G	0.205882	+
1	39395101	39395102	A>G	0.3	+
1	39395115	39395116	A>G	0.75	+
1	39395120	39395121	A>G	0.25641	+
1	39395128	39395129	A>G	0.333333	+
1	39395130	39395131	A>G	0.319149	+
1	39395133	39395134	A>G	0.818182	+
1	39395135	39395136	A>G	0.306122	+
1	39395150	39395151	A>G	0.269231	+
1	39395151	39395152	A>G	0.705882	+
1	39395159	39395160	A>G	0.313725	+
1	39395161	39395162	A>G	0.22	+
1	39395166	39395167	A>G	0.44186	+
1	39395176	39395177	A>G	0.348837	+
1	39395216	39395217	A>G	0.361111	+
1	39617007	39617008	A>G	0.527473	-
1	39617030	39617031	A>G	0.217391	-
1	39617061	39617062	A>G	0.375	-
1	39617066	39617067	A>G	0.333333	-
1	39617073	39617074	A>G	0.4	-
1	39617205	39617206	A>G	0.547619	-
1	39617206	39617207	A>G	0.23913	-
1	39617209	39617210	A>G	0.510638	-
1	43527264	43527265	A>G	0.268817	+
1	43716598	43716599	A>G	0.277778	-
1	43716600	43716601	A>G	0.217391	+
1	43869445	43869446	A>G	0.204082	-
1	44719294	44719295	A>G	0.307692	-
1	44719295	44719296	A>G	0.5	-
1	44940159	44940160	A>G	1	-
1	45051631	45051632	A>G	0.25	+
1	46166023	46166024	A>G	0.4375	+
1	46324660	46324661	A>G	0.255319	+
1	46324664	46324665	A>G	0.416667	+
1	46326419	46326420	A>G	0.344828	-
1	46326437	46326438	A>G	0.2	-
1	46326623	46326624	A>G	0.25	-
1	46326631	46326632	A>G	0.344828	-
1	46326870	46326871	A>G	0.263158	-
1	46326939	46326940	A>G	0.441176	-
1	46326944	46326945	A>G	0.363636	-
1	46326951	46326952	A>G	0.242424	-
1	46326952	46326953	A>G	0.393939	-
1	46326956	46326957	A>G	0.40625	-
1	46326979	46326980	A>G	0.352941	-
1	46326981	46326982	A>G	0.473684	-
1	46326989	46326990	A>G	0.235294	-
1	46326990	46326991	A>G	0.235294	-
1	46327058	46327059	A>G	0.4	-
1	46327089	46327090	A>G	0.24	-
1	46327090	46327091	A>G	0.272727	-
1	46327096	46327097	A>G	0.235294	-
1	46327102	46327103	A>G	0.542857	-
1	46327160	46327161	A>G	0.310345	-
1	46327233	46327234	A>G	0.291667	-
1	46327241	46327242	A>G	0.26087	-
1	46327274	46327275	A>G	0.277778	-
1	46425765	46425766	A>G	0.272727	+
1	46468315	46468316	A>G	0.411765	+
1	46479639	46479640	A>G	0.229508	+
1	46479802	46479803	A>G	0.2	+
1	46479804	46479805	A>G	0.241379	+
1	46479990	46479991	A>G	0.30137	+
1	46480642	46480643	A>G	0.210526	+
1	46480650	46480651	A>G	0.243243	+
1	48650456	48650457	A>G	0.25	+
1	48650460	48650461	A>G	0.238095	+
1	50047950	50047951	A>G	0.2	+
1	50574079	50574080	A>G	0.416667	-
1	50586034	50586035	A>G	0.390244	-
1	50586103	50586104	A>G	0.682927	-
1	50586104	50586105	A>G	1	-
1	50586105	50586106	A>G	0.317073	-
1	50586109	50586110	A>G	0.571429	-
1	50586110	50586111	A>G	0.666667	-
1	50586114	50586115	A>G	0.30303	-
1	50586115	50586116	A>G	0.405405	-
1	50586127	50586128	A>G	0.366667	-
1	50586138	50586139	A>G	0.722222	-
1	50586145	50586146	A>G	0.5	-
1	50586146	50586147	A>G	0.638889	-
1	50586307	50586308	A>G	0.351351	-
1	50586312	50586313	A>G	0.282051	-
1	50586316	50586317	A>G	0.268293	-
1	50586322	50586323	A>G	0.446809	-
1	50586327	50586328	A>G	0.886364	-
1	50586332	50586333	A>G	0.282609	-
1	50586337	50586338	A>G	0.913043	-
1	50586346	50586347	A>G	0.651163	-
1	50586369	50586370	A>G	0.4	-
1	50586407	50586408	A>G	0.577778	-
1	50760621	50760622	A>G	0.230769	+
1	50760626	50760627	A>G	0.25	-
1	50761448	50761449	A>G	0.292308	+
1	51516601	51516602	A>G	0.411765	+
1	51516610	51516611	A>G	0.283019	+
1	51516679	51516680	A>G	0.326923	+
1	51517120	51517121	A>G	0.689655	+
1	51517121	51517122	A>G	0.259259	+
1	51517128	51517129	A>G	0.471698	+
1	51517129	51517130	A>G	0.784314	+
1	51517132	51517133	A>G	0.27451	+
1	51517136	51517137	A>G	0.288462	+
1	51517151	51517152	A>G	0.916667	+
1	51517262	51517263	A>G	0.210526	+
1	51517921	51517922	A>G	0.414634	+
1	51518240	51518241	A>G	0.204545	+
1	51543301	51543302	A>G	0.235294	-
1	51543308	51543309	A>G	0.2	-
1	51543319	51543320	A>G	0.481481	-
1	51543323	51543324	A>G	0.294872	-
1	51543324	51543325	A>G	0.458333	-
1	51543491	51543492	A>G	0.353659	-
1	51543492	51543493	A>G	0.329268	-
1	51543502	51543503	A>G	0.344086	-
1	51543507	51543508	A>G	0.752688	-
1	51543615	51543616	A>G	0.41573	-
1	51543631	51543632	A>G	0.369048	-
1	51543638	51543639	A>G	0.37037	-
1	51543645	51543646	A>G	0.243902	-
1	51543783	51543784	A>G	0.211765	-
1	51543788	51543789	A>G	0.391753	-
1	51543806	51543807	A>G	0.221053	-
1	51543811	51543812	A>G	0.504587	-
1	51543816	51543817	A>G	0.7	-
1	51543858	51543859	A>G	0.292683	-
1	51543922	51543923	A>G	0.46875	-
1	51543954	51543955	A>G	0.359551	-
1	51543957	51543958	A>G	0.371134	-
1	51543958	51543959	A>G	0.387755	-
1	51544071	51544072	A>G	0.504132	-
1	51544152	51544153	A>G	0.311111	-
1	51544153	51544154	A>G	0.206107	-
1	51544157	51544158	A>G	0.246377	-
1	51544294	51544295	A>G	0.363636	-
1	51544304	51544305	A>G	0.766234	-
1	51544312	51544313	A>G	0.605634	-
1	51544317	51544318	A>G	0.310811	-
1	51544327	51544328	A>G	0.518072	-
1	51544348	51544349	A>G	0.412371	-
1	51544359	51544360	A>G	0.229167	-
1	51544367	51544368	A>G	0.325	-
1	51544433	51544434	A>G	0.473684	-
1	51544469	51544470	A>G	0.586207	-
1	51851701	51851702	A>G	0.226667	+
1	51851766	51851767	A>G	0.891304	+
1	51851771	51851772	A>G	0.877551	+
1	51851803	51851804	A>G	0.205882	+
1	51851817	51851818	A>G	1	+
1	51851818	51851819	A>G	0.62963	+
1	51851822	51851823	A>G	0.391304	+
1	51851823	51851824	A>G	0.85	+
1	51851830	51851831	A>G	0.458333	+
1	51851836	51851837	A>G	0.44	+
1	51851850	51851851	A>G	0.6875	+
1	51851853	51851854	A>G	0.3125	+
1	51851862	51851863	A>G	1	+
1	51851868	51851869	A>G	0.666667	+
1	51851879	51851880	A>G	1	+
1	51851886	51851887	A>G	0.227273	+
1	51851887	51851888	A>G	0.909091	+
1	51851902	51851903	A>G	0.531915	+
1	51851904	51851905	A>G	0.9375	+
1	51851907	51851908	A>G	0.7	+
1	51851935	51851936	A>G	0.202703	+
1	51852026	51852027	A>G	0.512821	+
1	51852031	51852032	A>G	0.347222	+
1	51852032	51852033	A>G	0.444444	+
1	51852038	51852039	A>G	0.212121	+
1	51852687	51852688	A>G	0.40625	+
1	51852738	51852739	A>G	0.2	+
1	51852748	51852749	A>G	0.285714	+
1	51852768	51852769	A>G	0.283019	+
1	51852779	51852780	A>G	0.268293	+
1	51852792	51852793	A>G	0.5	+
1	51852797	51852798	A>G	0.8	+
1	51852802	51852803	A>G	0.818182	+
1	51852806	51852807	A>G	0.952381	+
1	51852816	51852817	A>G	1	+
1	51852819	51852820	A>G	0.380952	+
1	51852825	51852826	A>G	0.28	+
1	51852837	51852838	A>G	0.942857	+
1	51852852	51852853	A>G	0.783784	+
1	51852858	51852859	A>G	0.578947	+
1	51852859	51852860	A>G	0.6	+
1	51852861	51852862	A>G	0.204545	+
1	51852863	51852864	A>G	0.212766	+
1	51852870	51852871	A>G	0.716667	+
1	51852871	51852872	A>G	0.482759	+
1	51852903	51852904	A>G	0.568966	+
1	51852939	51852940	A>G	0.847826	+
1	51853053	51853054	A>G	0.373494	+
1	51853390	51853391	A>G	0.22449	+
1	51853420	51853421	A>G	0.320755	+
1	51853496	51853497	A>G	0.3125	+
1	51853934	51853935	A>G	0.473684	+
1	51853987	51853988	A>G	0.209677	+
1	51854193	51854194	A>G	0.448276	+
1	51854202	51854203	A>G	0.444444	+
1	51854237	51854238	A>G	0.288462	+
1	51854238	51854239	A>G	0.351852	+
1	51854242	51854243	A>G	0.369565	+
1	51854252	51854253	A>G	0.519231	+
1	51854297	51854298	A>G	0.217391	+
1	52018447	52018448	A>G	0.207143	+
1	52018466	52018467	A>G	0.238095	+
1	52018582	52018583	A>G	0.227513	+
1	52018586	52018587	A>G	0.371287	+
1	52019012	52019013	A>G	0.25	-
1	52019052	52019053	A>G	0.583333	-
1	52019056	52019057	A>G	0.636364	-
1	52019120	52019121	A>G	0.5625	-
1	52019156	52019157	A>G	0.285714	-
1	52019161	52019162	A>G	0.259259	-
1	52726329	52726330	A>G	0.2	+
1	52726333	52726334	A>G	0.333333	+
1	52726339	52726340	A>G	0.210526	+
1	52726346	52726347	A>G	0.421053	+
1	52726448	52726449	A>G	0.866667	+
1	52726449	52726450	A>G	0.466667	+
1	52726450	52726451	A>G	0.357143	+
1	52726452	52726453	A>G	0.25	+
1	52726599	52726600	A>G	0.411765	+
1	52726600	52726601	A>G	0.276596	+
1	52726601	52726602	A>G	0.365385	+
1	52726615	52726616	A>G	0.238095	+
1	52726668	52726669	A>G	0.294872	+
1	52726673	52726674	A>G	0.4	+
1	52758442	52758443	A>G	0.214286	-
1	52758811	52758812	A>G	0.282051	-
1	52760109	52760110	A>G	0.26	-
1	52812408	52812409	A>G	0.583333	-
1	52812409	52812410	A>G	0.666667	+
1	52812416	52812417	A>G	0.75	+
1	53115926	53115927	A>G	0.214286	+
1	53245322	53245323	A>G	1	-
1	53245335	53245336	A>G	1	+
1	53245367	53245368	A>G	0.828571	+
1	53251373	53251374	A>G	0.6	-
1	53251528	53251529	A>G	0.538462	-
1	53291103	53291104	A>G	0.9	-
1	53322564	53322565	A>G	0.2	-
1	53322576	53322577	A>G	0.545455	-
1	53322585	53322586	A>G	0.636364	-
1	53322608	53322609	A>G	0.363636	-
1	53322609	53322610	A>G	0.272727	-
1	53322613	53322614	A>G	0.818182	-
1	53322617	53322618	A>G	0.2	-
1	53322619	53322620	A>G	0.7	-
1	53322629	53322630	A>G	0.5	-
1	53322649	53322650	A>G	0.75	-
1	53322650	53322651	A>G	0.846154	-
1	53322809	53322810	A>G	0.2	-
1	53594390	53594391	A>G	0.357143	+
1	53897743	53897744	A>G	0.538462	+
1	53897759	53897760	A>G	0.416667	+
1	53897760	53897761	A>G	0.928571	+
1	54020797	54020798	A>G	0.275	-
1	54030736	54030737	A>G	0.316667	-
1	54030747	54030748	A>G	0.6	-
1	54030754	54030755	A>G	0.263158	-
1	54030758	54030759	A>G	0.272727	-
1	54030761	54030762	A>G	0.315789	-
1	54030762	54030763	A>G	0.439024	-
1	54030763	54030764	A>G	0.214286	-
1	54030768	54030769	A>G	0.307692	-
1	54030773	54030774	A>G	0.488372	-
1	54030795	54030796	A>G	0.258065	-
1	54030807	54030808	A>G	0.3	-
1	54030814	54030815	A>G	0.7	-
1	54030816	54030817	A>G	0.5	-
1	54030817	54030818	A>G	0.722222	-
1	54030818	54030819	A>G	0.611111	-
1	54030819	54030820	A>G	0.277778	-
1	54030829	54030830	A>G	0.25	-
1	54030839	54030840	A>G	0.583333	-
1	54030886	54030887	A>G	0.222222	-
1	54030887	54030888	A>G	0.444444	-
1	54030898	54030899	A>G	0.384615	-
1	54030901	54030902	A>G	0.592593	-
1	54030902	54030903	A>G	0.692308	-
1	54030908	54030909	A>G	0.625	-
1	54030974	54030975	A>G	0.527778	-
1	54030980	54030981	A>G	0.2	-
1	54030981	54030982	A>G	0.263158	-
1	54030985	54030986	A>G	0.911111	-
1	54031022	54031023	A>G	0.21	-
1	54031040	54031041	A>G	0.444444	-
1	54031041	54031042	A>G	0.295918	-
1	54031047	54031048	A>G	0.378947	-
1	54031051	54031052	A>G	0.478723	-
1	54031104	54031105	A>G	0.590551	-
1	54031108	54031109	A>G	0.462687	-
1	54031129	54031130	A>G	0.265432	-
1	54031135	54031136	A>G	0.353933	-
1	54031183	54031184	A>G	0.540541	-
1	54031195	54031196	A>G	0.326241	-
1	54031202	54031203	A>G	0.88189	-
1	54031209	54031210	A>G	0.598039	-
1	54031210	54031211	A>G	0.363636	-
1	54031211	54031212	A>G	0.263158	-
1	54031284	54031285	A>G	0.541667	-
1	54031347	54031348	A>G	0.333333	-
1	54031348	54031349	A>G	0.4	-
1	54031349	54031350	A>G	0.5	-
1	54031350	54031351	A>G	0.642857	-
1	54031357	54031358	A>G	0.83871	-
1	54031361	54031362	A>G	0.6	-
1	54031417	54031418	A>G	0.361702	-
1	54031418	54031419	A>G	0.295455	-
1	54031419	54031420	A>G	0.804348	-
1	54031420	54031421	A>G	0.577778	-
1	54031430	54031431	A>G	0.24	-
1	54031440	54031441	A>G	0.95	-
1	54031447	54031448	A>G	0.756757	-
1	54031451	54031452	A>G	1	-
1	54031452	54031453	A>G	0.272727	-
1	54031456	54031457	A>G	0.310345	-
1	54031497	54031498	A>G	0.77193	-
1	54031509	54031510	A>G	0.876712	-
1	54031524	54031525	A>G	0.210526	-
1	54076014	54076015	A>G	0.387097	+
1	54077331	54077332	A>G	0.232558	+
1	54077408	54077409	A>G	0.207792	+
1	54077419	54077420	A>G	0.244755	-
1	54080248	54080249	A>G	0.4	-
1	54080319	54080320	A>G	0.2	-
1	54080735	54080736	A>G	0.214286	-
1	54333002	54333003	A>G	0.296296	-
1	54333003	54333004	A>G	0.275862	-
1	54333062	54333063	A>G	0.308824	-
1	54445016	54445017	A>G	0.238095	-
1	54445084	54445085	A>G	0.230769	-
1	54445934	54445935	A>G	0.933333	-
1	54492205	54492206	A>G	0.327273	+
1	54492213	54492214	A>G	0.361702	+
1	54493225	54493226	A>G	0.307692	-
1	54537007	54537008	A>G	0.375	-
1	54537035	54537036	A>G	0.545455	-
1	54537145	54537146	A>G	0.428571	-
1	54537146	54537147	A>G	0.375	-
1	54537158	54537159	A>G	0.642857	-
1	54537168	54537169	A>G	0.5	-
1	54537224	54537225	A>G	0.8	-
1	54537229	54537230	A>G	0.214286	-
1	54537238	54537239	A>G	0.461538	-
1	54537239	54537240	A>G	0.833333	-
1	54537248	54537249	A>G	0.307692	-
1	54537541	54537542	A>G	0.382353	-
1	54537544	54537545	A>G	0.413793	-
1	54537551	54537552	A>G	0.969697	-
1	54537555	54537556	A>G	0.517241	-
1	54537588	54537589	A>G	0.26087	-
1	54537599	54537600	A>G	0.619048	-
1	54537682	54537683	A>G	0.214286	-
1	54537683	54537684	A>G	0.25	-
1	54537692	54537693	A>G	0.4	-
1	54537703	54537704	A>G	0.5	-
1	54537714	54537715	A>G	0.388889	-
1	54537719	54537720	A>G	0.294118	-
1	54537758	54537759	A>G	0.545455	-
1	55754357	55754358	A>G	0.302326	-
1	55754387	55754388	A>G	0.258065	-
1	55754414	55754415	A>G	0.304348	-
1	55754434	55754435	A>G	0.384615	-
1	55754484	55754485	A>G	0.461538	-
1	55754521	55754522	A>G	0.357143	-
1	55754537	55754538	A>G	0.578947	-
1	57819078	57819079	A>G	0.3	+
1	57858532	57858533	A>G	0.666667	-
1	57858537	57858538	A>G	0.818182	-
1	57858538	57858539	A>G	0.727273	-
1	57858610	57858611	A>G	0.3	-
1	57858760	57858761	A>G	0.592593	-
1	57867535	57867536	A>G	0.294118	+
1	57867553	57867554	A>G	0.307692	+
1	57867556	57867557	A>G	0.294118	+
1	57874766	57874767	A>G	0.233333	+
1	57881686	57881687	A>G	0.666667	+
1	57947464	57947465	A>G	0.213675	-
1	57952240	57952241	A>G	0.273585	+
1	57952241	57952242	A>G	0.2	+
1	57952269	57952270	A>G	0.314286	+
1	57952271	57952272	A>G	0.461538	+
1	57952279	57952280	A>G	0.666667	+
1	57952292	57952293	A>G	0.262295	+
1	57952295	57952296	A>G	0.321429	+
1	57952296	57952297	A>G	0.490566	+
1	57952297	57952298	A>G	0.368421	+
1	57952301	57952302	A>G	0.208955	+
1	57952302	57952303	A>G	0.463768	+
1	57952307	57952308	A>G	0.253521	+
1	57952311	57952312	A>G	0.425926	+
1	57952326	57952327	A>G	0.389831	+
1	57952391	57952392	A>G	0.224299	+
1	57952420	57952421	A>G	0.292683	+
1	57952578	57952579	A>G	0.628099	+
1	57966861	57966862	A>G	0.323529	+
1	58130055	58130056	A>G	0.22	-
1	58130076	58130077	A>G	0.220339	-
1	58130223	58130224	A>G	0.214286	-
1	58130236	58130237	A>G	0.470588	-
1	58130253	58130254	A>G	0.263158	-
1	58130266	58130267	A>G	0.380952	-
1	58130271	58130272	A>G	0.25	-
1	58130283	58130284	A>G	0.238095	-
1	58130301	58130302	A>G	0.259259	-
1	58130313	58130314	A>G	0.296296	-
1	58130343	58130344	A>G	0.266667	-
1	58130345	58130346	A>G	0.666667	-
1	58130356	58130357	A>G	0.714286	-
1	58130361	58130362	A>G	0.285714	-
1	58130373	58130374	A>G	0.25	-
1	58130380	58130381	A>G	0.363636	-
1	58130711	58130712	A>G	0.242424	-
1	58130717	58130718	A>G	0.228571	-
1	58130746	58130747	A>G	0.225806	-
1	58130754	58130755	A>G	0.257143	-
1	58130776	58130777	A>G	0.333333	-
1	58130777	58130778	A>G	0.2	-
1	58130778	58130779	A>G	0.481481	-
1	58133004	58133005	A>G	0.222222	-
1	58133058	58133059	A>G	0.272727	-
1	58133179	58133180	A>G	0.317073	-
1	58133236	58133237	A>G	0.230769	-
1	58133249	58133250	A>G	0.25	-
1	58133266	58133267	A>G	0.4375	-
1	58133267	58133268	A>G	0.333333	-
1	58133273	58133274	A>G	0.25	-
1	58133274	58133275	A>G	0.291667	-
1	58133291	58133292	A>G	0.219512	-
1	58133297	58133298	A>G	0.355556	-
1	58133346	58133347	A>G	0.278689	-
1	58285457	58285458	A>G	0.981132	+
1	58373615	58373616	A>G	0.25	-
1	58475976	58475977	A>G	0.555556	-
1	58617842	58617843	A>G	0.882979	-
10	30484	30485	A>G	0.3	+
10	30520	30521	A>G	0.411765	+
10	56795	56796	A>G	0.206897	-
10	79706	79707	A>G	0.533333	+
10	196548	196549	A>G	0.217391	+
10	224467	224468	A>G	0.88	+
10	225126	225127	A>G	0.473684	+
10	225127	225128	A>G	0.85	+
10	225128	225129	A>G	0.9	+
10	225131	225132	A>G	0.952381	+
10	225135	225136	A>G	0.428571	+
10	225142	225143	A>G	0.85	+
10	225145	225146	A>G	0.421053	+
10	225153	225154	A>G	0.55	+
10	225154	225155	A>G	0.526316	+
10	225200	225201	A>G	0.3125	+
10	225211	225212	A>G	0.5	+
10	225221	225222	A>G	0.444444	+
10	225224	225225	A>G	0.384615	+
10	283089	283090	A>G	0.212766	-
10	283110	283111	A>G	0.52	-
10	283937	283938	A>G	0.56	-
10	283944	283945	A>G	0.375	-
10	283945	283946	A>G	0.333333	-
10	283950	283951	A>G	0.6	-
10	283953	283954	A>G	0.5	-
10	283979	283980	A>G	0.363636	-
10	284108	284109	A>G	0.576923	-
10	284124	284125	A>G	0.419355	-
10	284127	284128	A>G	0.5	-
10	731352	731353	A>G	0.363636	+
10	731361	731362	A>G	0.689655	+
10	731362	731363	A>G	0.581395	+
10	731363	731364	A>G	0.539326	+
10	731374	731375	A>G	0.77451	+
10	731534	731535	A>G	0.258065	+
10	731650	731651	A>G	0.206349	+
10	731728	731729	A>G	0.25463	+
10	732144	732145	A>G	0.3	+
10	732146	732147	A>G	0.52381	+
10	732317	732318	A>G	0.302326	+
10	732318	732319	A>G	0.384615	+
10	732325	732326	A>G	0.203883	+
10	732333	732334	A>G	0.353982	+
10	1080118	1080119	A>G	0.3125	+
10	1568810	1568811	A>G	0.909091	-
10	1568829	1568830	A>G	0.310345	-
10	1568834	1568835	A>G	0.448276	-
10	1568844	1568845	A>G	0.3	-
10	1568848	1568849	A>G	0.204545	-
10	1568851	1568852	A>G	0.255814	-
10	1568852	1568853	A>G	0.222222	-
10	1568853	1568854	A>G	0.534884	-
10	1569320	1569321	A>G	0.692308	-
10	1569321	1569322	A>G	0.290909	-
10	1569328	1569329	A>G	0.815789	-
10	1569348	1569349	A>G	0.388889	-
10	1569352	1569353	A>G	0.2	-
10	1569389	1569390	A>G	0.714286	+
10	1569441	1569442	A>G	0.210526	-
10	1569444	1569445	A>G	0.365079	-
10	1691905	1691906	A>G	0.416667	+
10	1691915	1691916	A>G	1	+
10	1691924	1691925	A>G	0.631579	+
10	1691925	1691926	A>G	0.657143	+
10	1691944	1691945	A>G	0.232558	+
10	1691945	1691946	A>G	0.225	+
10	1691949	1691950	A>G	0.659091	+
10	1691952	1691953	A>G	0.410256	+
10	1691965	1691966	A>G	0.230769	+
10	1691988	1691989	A>G	0.75	-
10	2529622	2529623	A>G	1	-
10	2529629	2529630	A>G	1	-
10	2529635	2529636	A>G	1	-
10	2547810	2547811	A>G	0.337209	+
10	2548623	2548624	A>G	0.4	+
10	2548625	2548626	A>G	0.24	+
10	2548629	2548630	A>G	0.48	+
10	2548636	2548637	A>G	0.25	+
10	2548665	2548666	A>G	0.833333	+
10	2551672	2551673	A>G	0.488372	+
10	2551675	2551676	A>G	0.272727	+
10	2551690	2551691	A>G	0.25	+
10	2551714	2551715	A>G	0.333333	+
10	2551715	2551716	A>G	0.434783	+
10	2551716	2551717	A>G	0.619048	+
10	2551718	2551719	A>G	0.826087	+
10	2551719	2551720	A>G	0.952381	+
10	2551724	2551725	A>G	0.947368	+
10	2551725	2551726	A>G	0.809524	+
10	2551738	2551739	A>G	0.4	+
10	2551743	2551744	A>G	0.277778	+
10	2551744	2551745	A>G	0.235294	+
10	2551745	2551746	A>G	0.444444	+
10	2551750	2551751	A>G	0.6875	+
10	2551752	2551753	A>G	0.470588	+
10	2551764	2551765	A>G	0.275862	+
10	2551766	2551767	A>G	0.785714	+
10	2551857	2551858	A>G	1	+
10	2551862	2551863	A>G	0.976744	+
10	2551871	2551872	A>G	0.585366	+
10	2551874	2551875	A>G	1	+
10	2551882	2551883	A>G	0.384615	+
10	2551894	2551895	A>G	0.431818	+
10	2551910	2551911	A>G	0.478261	+
10	2557472	2557473	A>G	0.580645	+
10	2920342	2920343	A>G	0.361111	-
10	2920467	2920468	A>G	0.555556	-
10	2920472	2920473	A>G	0.941176	-
10	2920473	2920474	A>G	0.681818	-
10	2920474	2920475	A>G	0.477612	-
10	3369958	3369959	A>G	0.319018	+
10	3450547	3450548	A>G	0.243902	+
10	3450555	3450556	A>G	0.346939	+
10	3476556	3476557	A>G	1	-
10	3476559	3476560	A>G	1	-
10	3476565	3476566	A>G	1	-
10	5821520	5821521	A>G	0.5	+
10	5821523	5821524	A>G	0.909091	+
10	5821524	5821525	A>G	0.727273	+
10	5821527	5821528	A>G	0.363636	+
10	5821533	5821534	A>G	0.333333	+
10	5821543	5821544	A>G	1	+
10	5821544	5821545	A>G	0.9	+
10	6372372	6372373	A>G	0.382353	+
10	6372386	6372387	A>G	0.666667	+
10	6372387	6372388	A>G	0.535714	+
10	6372388	6372389	A>G	0.2	+
10	6372392	6372393	A>G	0.419355	+
10	6372405	6372406	A>G	0.419355	+
10	6372413	6372414	A>G	0.285714	+
10	6372632	6372633	A>G	0.435897	+
10	6372637	6372638	A>G	0.289474	+
10	6372691	6372692	A>G	0.26	+
10	6373163	6373164	A>G	0.693878	+
10	6373182	6373183	A>G	0.232558	+
10	6373233	6373234	A>G	0.705882	+
10	6373236	6373237	A>G	0.846154	+
10	6373246	6373247	A>G	0.277778	+
10	6373248	6373249	A>G	0.222222	+
10	6373275	6373276	A>G	0.342105	+
10	6373292	6373293	A>G	0.458333	+
10	6373375	6373376	A>G	0.454545	+
10	6373388	6373389	A>G	0.596491	+
10	6373417	6373418	A>G	0.319149	+
10	6373478	6373479	A>G	0.229167	+
10	6373486	6373487	A>G	0.410714	+
10	6373491	6373492	A>G	0.872727	+
10	6373505	6373506	A>G	0.48	+
10	6373506	6373507	A>G	0.272727	+
10	6373508	6373509	A>G	0.886792	+
10	6823463	6823464	A>G	0.2	-
10	6986247	6986248	A>G	0.3	+
10	6986254	6986255	A>G	0.285714	+
10	6986623	6986624	A>G	0.4	+
10	6986624	6986625	A>G	0.529412	+
10	6986625	6986626	A>G	0.375	+
10	6987403	6987404	A>G	0.47619	+
10	6987405	6987406	A>G	0.842105	+
10	7523735	7523736	A>G	0.25	-
10	7523736	7523737	A>G	0.5625	-
10	7523737	7523738	A>G	0.4375	-
10	7523767	7523768	A>G	0.692308	-
10	7523774	7523775	A>G	0.25	-
10	7523841	7523842	A>G	0.214286	-
10	7524287	7524288	A>G	0.384615	-
10	7524292	7524293	A>G	0.272727	-
10	7524293	7524294	A>G	0.454545	-
10	7524298	7524299	A>G	0.2	-
10	7524309	7524310	A>G	0.222222	-
10	7524312	7524313	A>G	0.3125	-
10	7524342	7524343	A>G	0.4	-
10	7524343	7524344	A>G	0.266667	-
10	7693317	7693318	A>G	0.714286	-
10	7694011	7694012	A>G	0.2	-
10	7694049	7694050	A>G	0.208333	-
10	7694060	7694061	A>G	0.388889	-
10	7694061	7694062	A>G	0.235294	-
10	7694190	7694191	A>G	0.3	-
10	7694191	7694192	A>G	0.3	-
10	8078323	8078324	A>G	0.285714	-
10	8078340	8078341	A>G	0.214286	-
10	8078341	8078342	A>G	0.666667	+
10	8078346	8078347	A>G	0.3125	-
10	8078370	8078371	A>G	0.333333	-
10	8078404	8078405	A>G	0.2	-
10	8078561	8078562	A>G	0.3	-
10	8078564	8078565	A>G	0.652174	-
10	8078568	8078569	A>G	0.230769	-
10	8078569	8078570	A>G	0.208333	-
10	8078575	8078576	A>G	0.217391	-
10	8078576	8078577	A>G	0.285714	-
10	8169966	8169967	A>G	1	-
10	9401349	9401350	A>G	1	+
10	9401356	9401357	A>G	1	+
10	9401357	9401358	A>G	1	+
10	9401358	9401359	A>G	0.846154	+
10	9401487	9401488	A>G	0.583333	+
10	9401490	9401491	A>G	1	+
10	9401504	9401505	A>G	0.363636	+
10	9825033	9825034	A>G	1	+
10	10921950	10921951	A>G	0.304348	-
10	10921989	10921990	A>G	0.333333	-
10	10922074	10922075	A>G	0.304348	-
10	10922112	10922113	A>G	0.310345	-
10	14530068	14530069	A>G	1	+
10	15032195	15032196	A>G	0.409091	-
10	15640351	15640352	A>G	0.207143	+
10	15640353	15640354	A>G	0.390411	+
10	15640361	15640362	A>G	0.551282	+
10	15640370	15640371	A>G	0.208333	+
10	15858110	15858111	A>G	0.2	-
10	15858341	15858342	A>G	0.333333	-
10	16901208	16901209	A>G	1	-
10	16904156	16904157	A>G	1	+
10	16904157	16904158	A>G	1	-
10	16904163	16904164	A>G	1	-
10	17988079	17988080	A>G	0.244898	+
10	18701866	18701867	A>G	0.538462	-
10	18701875	18701876	A>G	0.266667	-
10	18701877	18701878	A>G	0.529412	-
10	18701906	18701907	A>G	0.533333	-
10	20583737	20583738	A>G	0.298507	-
10	20583738	20583739	A>G	0.239437	-
10	20583759	20583760	A>G	0.219048	-
10	20583835	20583836	A>G	0.316456	-
10	20583843	20583844	A>G	0.205128	-
10	20583854	20583855	A>G	0.260274	-
10	20583969	20583970	A>G	0.4	-
10	21512889	21512890	A>G	0.7125	-
10	21586939	21586940	A>G	0.40625	-
10	21587468	21587469	A>G	0.44	-
10	21587618	21587619	A>G	0.375	-
10	22071731	22071732	A>G	0.302953	-
10	22180815	22180816	A>G	0.220588	+
10	23169591	23169592	A>G	0.454545	+
10	23169613	23169614	A>G	0.2	+
10	23169937	23169938	A>G	0.275862	+
10	23169954	23169955	A>G	0.30303	+
10	23169959	23169960	A>G	0.607143	+
10	23169974	23169975	A>G	0.242424	+
10	23682882	23682883	A>G	0.6	+
10	23682919	23682920	A>G	0.928571	+
10	23682921	23682922	A>G	0.8	+
10	23682923	23682924	A>G	1	+
10	23682925	23682926	A>G	1	+
10	24740580	24740581	A>G	0.723404	-
10	24740590	24740591	A>G	0.288889	-
10	24740591	24740592	A>G	0.214286	-
10	24740594	24740595	A>G	0.365854	-
10	24740626	24740627	A>G	0.2	-
10	24741189	24741190	A>G	0.208333	-
10	24757181	24757182	A>G	0.5	-
10	25242615	25242616	A>G	0.376623	+
10	25999477	25999478	A>G	0.2	+
10	26997749	26997750	A>G	0.209677	-
10	32139288	32139289	A>G	0.660714	+
10	32913618	32913619	A>G	0.529412	-
10	32913619	32913620	A>G	0.368421	-
10	32914239	32914240	A>G	0.313131	-
10	32914255	32914256	A>G	0.43	-
10	32914291	32914292	A>G	0.291262	-
10	33025894	33025895	A>G	0.2	-
10	33323784	33323785	A>G	0.363636	-
10	33323792	33323793	A>G	0.5	-
10	33324064	33324065	A>G	0.304348	-
10	33324737	33324738	A>G	0.25	-
10	33324742	33324743	A>G	0.222222	-
10	33324827	33324828	A>G	0.2	-
10	33325070	33325071	A>G	0.235294	-
10	33325073	33325074	A>G	0.235294	-
10	33325077	33325078	A>G	0.333333	-
10	33325078	33325079	A>G	0.266667	-
10	33325160	33325161	A>G	0.2	-
10	33325170	33325171	A>G	0.380952	-
10	33325171	33325172	A>G	0.25	-
10	33325181	33325182	A>G	0.75	-
10	33325183	33325184	A>G	0.315789	-
10	33325197	33325198	A>G	0.722222	-
10	33325202	33325203	A>G	0.2	-
10	34078932	34078933	A>G	0.2	+
10	34079080	34079081	A>G	0.916667	+
10	34079538	34079539	A>G	0.363636	+
10	34079835	34079836	A>G	0.5	+
10	34079993	34079994	A>G	0.777778	+
10	34080009	34080010	A>G	0.294118	+
10	34080012	34080013	A>G	0.666667	+
10	34080019	34080020	A>G	0.571429	+
10	34080040	34080041	A>G	0.272727	+
10	35223348	35223349	A>G	0.25	-
10	35223353	35223354	A>G	0.416667	-
10	35223362	35223363	A>G	0.230769	-
10	35223374	35223375	A>G	1	-
10	35223418	35223419	A>G	0.3	-
10	35223419	35223420	A>G	0.2	-
10	35223975	35223976	A>G	0.25	-
10	35223983	35223984	A>G	0.307692	-
10	35291889	35291890	A>G	1	-
10	35291890	35291891	A>G	1	+
10	35291892	35291893	A>G	0.307692	-
10	35291900	35291901	A>G	0.769231	-
10	35291910	35291911	A>G	1	-
10	35291917	35291918	A>G	0.769231	-
10	35369636	35369637	A>G	0.214286	-
10	35369649	35369650	A>G	0.416667	-
10	35369679	35369680	A>G	0.2	-
10	35370296	35370297	A>G	0.214286	-
10	35370301	35370302	A>G	0.2	-
10	35370309	35370310	A>G	0.384615	-
10	35370314	35370315	A>G	0.416667	-
10	35907771	35907772	A>G	0.722222	-
10	35907775	35907776	A>G	0.944444	-
10	36835741	36835742	A>G	0.3	+
10	36835742	36835743	A>G	0.454545	+
10	36835746	36835747	A>G	0.272727	+
10	36835747	36835748	A>G	0.4	+
10	36835754	36835755	A>G	0.454545	+
10	36835758	36835759	A>G	0.5	+
10	38372382	38372383	A>G	0.545455	-
10	39286356	39286357	A>G	0.333333	+
10	39286371	39286372	A>G	0.2	-
10	39286894	39286895	A>G	0.7	+
10	39336465	39336466	A>G	0.982759	-
10	39347364	39347365	A>G	0.214286	-
10	39371653	39371654	A>G	0.236364	+
10	39372197	39372198	A>G	0.246269	+
10	39372299	39372300	A>G	0.347368	+
10	39372315	39372316	A>G	0.382609	+
10	39372351	39372352	A>G	0.342857	+
10	39372357	39372358	A>G	0.2	+
10	39372358	39372359	A>G	0.37	+
10	39372824	39372825	A>G	0.283019	+
10	40393164	40393165	A>G	0.558824	+
10	40393254	40393255	A>G	0.266667	+
10	40393314	40393315	A>G	0.333333	+
10	40393320	40393321	A>G	0.421053	+
10	40393557	40393558	A>G	0.25	+
10	40393576	40393577	A>G	0.4375	+
10	40393874	40393875	A>G	0.3	+
10	40393884	40393885	A>G	0.25	+
10	40393931	40393932	A>G	0.230769	+
10	40393962	40393963	A>G	0.272727	+
10	40394443	40394444	A>G	0.2	+
10	42093468	42093469	A>G	0.6	+
10	42192854	42192855	A>G	0.217391	+
10	42261223	42261224	A>G	0.2	-
10	42261326	42261327	A>G	0.333333	-
10	42261329	42261330	A>G	0.25	-
10	42261336	42261337	A>G	0.363636	-
10	42261385	42261386	A>G	0.2	-
10	42261391	42261392	A>G	0.4	-
10	42261402	42261403	A>G	0.25	-
10	42261403	42261404	A>G	0.25	-
10	42261406	42261407	A>G	0.727273	-
10	42261443	42261444	A>G	0.2	-
10	42261447	42261448	A>G	0.2	-
10	42261453	42261454	A>G	0.285714	-
10	42261464	42261465	A>G	0.285714	-
10	42261494	42261495	A>G	0.307692	-
10	42261502	42261503	A>G	0.75	-
10	42306269	42306270	A>G	0.209302	-
10	42306683	42306684	A>G	0.278146	-
10	42306721	42306722	A>G	0.554348	-
10	42306724	42306725	A>G	0.385417	-
10	42306763	42306764	A>G	0.552941	-
10	42306764	42306765	A>G	0.272727	-
10	42306766	42306767	A>G	0.2375	-
10	42306768	42306769	A>G	0.202532	-
10	42306774	42306775	A>G	0.234043	-
10	42306801	42306802	A>G	0.282353	-
10	42306802	42306803	A>G	0.208791	-
10	42306809	42306810	A>G	0.223684	-
10	42306812	42306813	A>G	0.359551	-
10	42306816	42306817	A>G	0.27381	-
10	42306826	42306827	A>G	0.402174	-
10	42306836	42306837	A>G	0.746988	-
10	42306837	42306838	A>G	0.575758	-
10	42306874	42306875	A>G	0.753968	-
10	42306875	42306876	A>G	0.709677	-
10	42306902	42306903	A>G	0.247253	-
10	42306905	42306906	A>G	0.35119	-
10	42306914	42306915	A>G	0.480263	-
10	42306915	42306916	A>G	0.205298	-
10	42307009	42307010	A>G	0.5	-
10	42307012	42307013	A>G	0.353535	-
10	42307017	42307018	A>G	0.26087	-
10	42307018	42307019	A>G	0.227273	-
10	42307035	42307036	A>G	0.410448	-
10	42307076	42307077	A>G	0.312	-
10	42307077	42307078	A>G	0.401575	-
10	42307121	42307122	A>G	0.3	-
10	42307185	42307186	A>G	0.230769	-
10	42307187	42307188	A>G	0.311688	-
10	42307195	42307196	A>G	0.493671	-
10	42307240	42307241	A>G	0.307692	-
10	42307954	42307955	A>G	0.761905	-
10	42307955	42307956	A>G	0.603448	-
10	42307957	42307958	A>G	0.586207	-
10	42307964	42307965	A>G	0.466667	-
10	42307969	42307970	A>G	0.698113	-
10	42307971	42307972	A>G	0.442308	-
10	42307976	42307977	A>G	0.25	-
10	42307992	42307993	A>G	0.285714	-
10	42308006	42308007	A>G	0.516667	-
10	42308051	42308052	A>G	0.327434	-
10	42308066	42308067	A>G	0.287037	-
10	42308074	42308075	A>G	0.44898	-
10	42308076	42308077	A>G	0.345455	-
10	42308077	42308078	A>G	0.63964	-
10	42308085	42308086	A>G	0.266667	-
10	42308094	42308095	A>G	0.75	-
10	42308097	42308098	A>G	0.325758	-
10	42308116	42308117	A>G	0.327869	-
10	42308177	42308178	A>G	0.25974	-
10	42308239	42308240	A>G	0.365591	-
10	42308343	42308344	A>G	0.226667	-
10	42308387	42308388	A>G	0.616162	-
10	42308388	42308389	A>G	0.365591	-
10	42308389	42308390	A>G	0.277228	-
10	42308390	42308391	A>G	0.732673	-
10	42308391	42308392	A>G	0.919192	-
10	42308402	42308403	A>G	0.445545	-
10	42308404	42308405	A>G	0.316832	-
10	42308408	42308409	A>G	0.263158	-
10	42308409	42308410	A>G	0.666667	-
10	42308425	42308426	A>G	0.446809	-
10	42308427	42308428	A>G	0.395349	-
10	42308484	42308485	A>G	0.589041	-
10	42308485	42308486	A>G	0.214765	-
10	42308489	42308490	A>G	0.716312	-
10	42308499	42308500	A>G	0.65493	-
10	42308507	42308508	A>G	0.268657	-
10	42308509	42308510	A>G	0.592857	-
10	42308510	42308511	A>G	0.467626	-
10	42308512	42308513	A>G	0.866197	-
10	42308522	42308523	A>G	0.203593	-
10	42308527	42308528	A>G	0.812903	-
10	42308530	42308531	A>G	0.543624	-
10	42308537	42308538	A>G	0.232877	-
10	42308820	42308821	A>G	0.242424	-
10	42308821	42308822	A>G	0.565657	-
10	42308822	42308823	A>G	0.297872	-
10	42308823	42308824	A>G	0.56383	-
10	42308824	42308825	A>G	0.915789	-
10	42308837	42308838	A>G	0.5	-
10	42308842	42308843	A>G	0.241758	-
10	42579968	42579969	A>G	1	+
10	43285753	43285754	A>G	0.363636	-
10	43285758	43285759	A>G	0.7	-
10	43285760	43285761	A>G	0.727273	-
10	43285764	43285765	A>G	0.5	-
10	43285766	43285767	A>G	0.2	-
10	43285789	43285790	A>G	0.416667	-
10	43285794	43285795	A>G	0.5	-
10	43808708	43808709	A>G	1	-
10	43808711	43808712	A>G	1	+
10	43808718	43808719	A>G	1	+
10	43960267	43960268	A>G	0.47619	+
10	43960269	43960270	A>G	0.222222	+
10	43960294	43960295	A>G	0.4	+
10	43960307	43960308	A>G	0.2	+
10	43960498	43960499	A>G	0.8	+
10	43960499	43960500	A>G	0.6	+
10	43960518	43960519	A>G	0.590909	+
10	44309085	44309086	A>G	0.2	-
10	44309095	44309096	A>G	0.818182	-
10	44309102	44309103	A>G	0.909091	-
10	44309123	44309124	A>G	0.333333	-
10	44309125	44309126	A>G	0.285714	-
10	44309139	44309140	A>G	0.863636	-
10	44309149	44309150	A>G	0.65	-
10	44309154	44309155	A>G	0.294118	-
10	44351956	44351957	A>G	0.392157	+
10	44351965	44351966	A>G	0.301887	+
10	44351990	44351991	A>G	0.625	+
10	44351992	44351993	A>G	0.214286	-
10	44351993	44351994	A>G	0.75	+
10	44352000	44352001	A>G	0.666667	+
10	44352007	44352008	A>G	0.5	+
10	44352012	44352013	A>G	0.666667	+
10	44352019	44352020	A>G	0.5	+
10	44352022	44352023	A>G	0.2	-
10	44352033	44352034	A>G	0.3	+
10	44352301	44352302	A>G	0.2	+
10	44352315	44352316	A>G	0.4	+
10	44352317	44352318	A>G	0.454545	+
10	44352620	44352621	A>G	0.368421	+
10	44352644	44352645	A>G	0.318182	+
10	44352645	44352646	A>G	0.428571	+
10	44352646	44352647	A>G	0.285714	+
10	44352667	44352668	A>G	0.413793	+
10	44353008	44353009	A>G	0.625	+
10	44353015	44353016	A>G	0.666667	+
10	44353016	44353017	A>G	0.409091	+
10	44353022	44353023	A>G	0.333333	+
10	44353023	44353024	A>G	0.818182	+
10	44353025	44353026	A>G	0.809524	+
10	44353034	44353035	A>G	0.590909	+
10	44353093	44353094	A>G	0.352941	+
10	44353325	44353326	A>G	0.333333	+
10	45200486	45200487	A>G	0.208054	+
10	45200554	45200555	A>G	0.547009	+
10	45200569	45200570	A>G	0.369565	+
10	45200574	45200575	A>G	0.609195	+
10	45200579	45200580	A>G	0.455696	+
10	45200584	45200585	A>G	0.862069	+
10	45200589	45200590	A>G	0.79661	+
10	45200602	45200603	A>G	0.511111	+
10	45200860	45200861	A>G	0.3	+
10	45200878	45200879	A>G	0.5	+
10	45200879	45200880	A>G	0.887097	+
10	45200881	45200882	A>G	0.898305	+
10	45200882	45200883	A>G	0.587302	+
10	45200883	45200884	A>G	0.257576	+
10	45200886	45200887	A>G	0.235294	+
10	45200891	45200892	A>G	0.438356	+
10	45200896	45200897	A>G	0.371429	+
10	45200897	45200898	A>G	0.71831	+
10	45200902	45200903	A>G	0.220779	+
10	45200904	45200905	A>G	0.275	+
10	45201213	45201214	A>G	0.470588	+
10	45201214	45201215	A>G	0.225806	+
10	45201215	45201216	A>G	0.245902	+
10	45201292	45201293	A>G	0.222222	+
10	45201297	45201298	A>G	0.456522	+
10	45201307	45201308	A>G	0.568182	+
10	45201312	45201313	A>G	0.255556	+
10	45201320	45201321	A>G	0.229885	+
10	45201491	45201492	A>G	0.478873	+
10	45201495	45201496	A>G	0.478261	+
10	45201499	45201500	A>G	0.4	+
10	45201500	45201501	A>G	0.439394	+
10	45201505	45201506	A>G	0.333333	+
10	45201506	45201507	A>G	0.96875	+
10	45201507	45201508	A>G	0.296875	+
10	45201516	45201517	A>G	0.458333	+
10	45201517	45201518	A>G	0.714286	+
10	45201530	45201531	A>G	0.352941	+
10	45201531	45201532	A>G	0.909091	+
10	45201532	45201533	A>G	0.228571	+
10	45201586	45201587	A>G	0.31	+
10	45201695	45201696	A>G	0.24	+
10	45201715	45201716	A>G	0.425	+
10	45201726	45201727	A>G	0.236842	+
10	45202109	45202110	A>G	0.307692	+
10	45202114	45202115	A>G	0.279503	+
10	45202119	45202120	A>G	0.231884	+
10	45202124	45202125	A>G	0.444444	+
10	45202132	45202133	A>G	0.384615	+
10	45202142	45202143	A>G	0.280702	+
10	45202288	45202289	A>G	0.445783	+
10	45202300	45202301	A>G	0.448718	+
10	45202301	45202302	A>G	0.356164	+
10	45202324	45202325	A>G	0.333333	+
10	45202413	45202414	A>G	0.297872	+
10	45202415	45202416	A>G	0.372093	+
10	45202452	45202453	A>G	0.445946	+
10	45202458	45202459	A>G	0.527027	+
10	45202459	45202460	A>G	0.269231	+
10	45202460	45202461	A>G	0.384615	+
10	45202512	45202513	A>G	0.375796	+
10	45202833	45202834	A>G	0.258065	+
10	45202838	45202839	A>G	0.464	+
10	45202843	45202844	A>G	0.406504	+
10	45202848	45202849	A>G	0.274336	+
10	45202866	45202867	A>G	0.276786	+
10	45202874	45202875	A>G	0.352381	+
10	45203009	45203010	A>G	0.444444	+
10	45203014	45203015	A>G	0.418033	+
10	45203037	45203038	A>G	0.425532	+
10	45203045	45203046	A>G	0.32967	+
10	45203632	45203633	A>G	0.230769	+
10	45203647	45203648	A>G	0.314607	+
10	45203652	45203653	A>G	0.523364	+
10	45203657	45203658	A>G	0.530612	+
10	45203667	45203668	A>G	0.22449	+
10	45203680	45203681	A>G	0.457447	+
10	45203688	45203689	A>G	0.443182	+
10	45203830	45203831	A>G	0.422222	+
10	45203940	45203941	A>G	0.245161	+
10	45203945	45203946	A>G	0.5	+
10	45203950	45203951	A>G	0.468085	+
10	45203955	45203956	A>G	0.264463	+
10	45203968	45203969	A>G	0.239437	+
10	45356930	45356931	A>G	0.214286	+
10	45356933	45356934	A>G	0.454545	+
10	45356940	45356941	A>G	0.454545	+
11	146506	146507	A>G	0.4	-
11	146697	146698	A>G	0.454545	+
11	172322	172323	A>G	0.2	-
11	172356	172357	A>G	0.526316	-
11	172372	172373	A>G	0.714286	-
11	172386	172387	A>G	0.352941	-
11	172388	172389	A>G	0.277778	-
11	172389	172390	A>G	0.214286	-
11	172447	172448	A>G	0.227273	-
11	172486	172487	A>G	0.92	-
11	172493	172494	A>G	0.913043	-
11	172494	172495	A>G	0.884615	-
11	172560	172561	A>G	0.2	-
11	172565	172566	A>G	0.428571	-
11	172566	172567	A>G	0.347826	-
11	172572	172573	A>G	0.555556	-
11	172608	172609	A>G	0.222222	-
11	172628	172629	A>G	0.4375	-
11	172635	172636	A>G	0.357143	-
11	172765	172766	A>G	0.304348	-
11	172769	172770	A>G	0.894737	-
11	172770	172771	A>G	0.578947	-
11	465416	465417	A>G	0.428571	-
11	465421	465422	A>G	0.214286	-
11	742406	742407	A>G	1	+
11	787168	787169	A>G	0.25	+
11	787187	787188	A>G	0.642857	+
11	787195	787196	A>G	0.538462	+
11	787217	787218	A>G	0.727273	+
11	787223	787224	A>G	0.909091	+
11	787227	787228	A>G	0.363636	+
11	789684	789685	A>G	0.5	+
11	1520987	1520988	A>G	0.235294	-
11	1520989	1520990	A>G	0.273556	-
11	1520996	1520997	A>G	0.301325	-
11	1520997	1520998	A>G	0.76	-
11	1520998	1520999	A>G	0.690037	-
11	1521045	1521046	A>G	0.207547	-
11	1521052	1521053	A>G	0.258065	-
11	1521055	1521056	A>G	0.243655	-
11	1521057	1521058	A>G	0.278049	-
11	1521064	1521065	A>G	0.341463	-
11	1521089	1521090	A>G	0.299065	-
11	1521096	1521097	A>G	0.638989	-
11	1521127	1521128	A>G	0.489028	-
11	1521128	1521129	A>G	0.432692	-
11	1521133	1521134	A>G	0.8157	-
11	1521134	1521135	A>G	0.493289	-
11	1546723	1546724	A>G	0.2	+
11	1546724	1546725	A>G	0.416667	+
11	1546725	1546726	A>G	0.4375	+
11	1546758	1546759	A>G	0.230769	+
11	1546813	1546814	A>G	0.214286	+
11	1546814	1546815	A>G	0.357143	+
11	1546820	1546821	A>G	0.285714	+
11	1546846	1546847	A>G	0.333333	+
11	1546858	1546859	A>G	0.2	+
11	1546868	1546869	A>G	0.769231	+
11	1546869	1546870	A>G	0.307692	+
11	1546874	1546875	A>G	0.2	+
11	1547159	1547160	A>G	0.6875	+
11	1547176	1547177	A>G	0.692308	+
11	1547279	1547280	A>G	0.25	+
11	1547311	1547312	A>G	0.428571	+
11	1547319	1547320	A>G	0.857143	+
11	1547332	1547333	A>G	0.666667	+
11	1547340	1547341	A>G	0.421053	+
11	1547426	1547427	A>G	0.823529	+
11	1547441	1547442	A>G	0.214286	+
11	1547447	1547448	A>G	0.428571	+
11	1547454	1547455	A>G	0.722222	+
11	1547455	1547456	A>G	0.555556	+
11	1547468	1547469	A>G	0.291667	+
11	1547469	1547470	A>G	0.5	+
11	1547502	1547503	A>G	0.333333	+
11	1579211	1579212	A>G	0.916667	+
11	1579216	1579217	A>G	1	+
11	1579226	1579227	A>G	0.818182	+
11	1579240	1579241	A>G	0.588235	+
11	1579256	1579257	A>G	0.555556	+
11	1579296	1579297	A>G	1	+
11	1579328	1579329	A>G	0.25	+
11	1579332	1579333	A>G	0.769231	+
11	1579334	1579335	A>G	0.866667	+
11	1579597	1579598	A>G	0.46875	+
11	1579625	1579626	A>G	0.827586	+
11	1579725	1579726	A>G	0.388889	+
11	1579758	1579759	A>G	0.2	+
11	1579836	1579837	A>G	0.394737	+
11	2071134	2071135	A>G	0.3	-
11	2088153	2088154	A>G	0.222222	+
11	2088164	2088165	A>G	0.538462	+
11	2088226	2088227	A>G	0.5	+
11	2088233	2088234	A>G	0.521739	+
11	2088234	2088235	A>G	0.482759	+
11	2088238	2088239	A>G	0.225806	+
11	2228659	2228660	A>G	0.5	-
11	2228681	2228682	A>G	0.307692	-
11	2229417	2229418	A>G	0.230769	-
11	2230768	2230769	A>G	0.557252	-
11	2230776	2230777	A>G	0.824818	-
11	2230781	2230782	A>G	0.641221	-
11	2230795	2230796	A>G	0.226027	-
11	2230841	2230842	A>G	0.59633	-
11	2230865	2230866	A>G	0.367816	-
11	2230869	2230870	A>G	0.406977	-
11	2230871	2230872	A>G	0.373333	-
11	2230874	2230875	A>G	0.634921	-
11	2230875	2230876	A>G	0.5	-
11	2230890	2230891	A>G	0.375	-
11	2230894	2230895	A>G	0.364583	-
11	2230895	2230896	A>G	0.375	-
11	2230904	2230905	A>G	0.341772	-
11	2230924	2230925	A>G	0.412281	-
11	2231062	2231063	A>G	0.518519	-
11	2231065	2231066	A>G	0.277778	-
11	2231070	2231071	A>G	0.959596	-
11	2231071	2231072	A>G	0.469388	-
11	2231081	2231082	A>G	0.675325	-
11	2231087	2231088	A>G	0.3875	-
11	2231090	2231091	A>G	0.75	-
11	2231091	2231092	A>G	0.9875	-
11	2231092	2231093	A>G	0.505747	-
11	2231094	2231095	A>G	0.228261	-
11	2231096	2231097	A>G	0.969072	-
11	2231097	2231098	A>G	0.378947	-
11	2231105	2231106	A>G	0.487805	-
11	2231114	2231115	A>G	0.89172	-
11	2231117	2231118	A>G	0.575342	-
11	2231121	2231122	A>G	0.242424	-
11	2231179	2231180	A>G	0.403409	-
11	2231180	2231181	A>G	0.684524	-
11	2231181	2231182	A>G	0.849711	-
11	2231187	2231188	A>G	0.333333	-
11	2231188	2231189	A>G	0.588957	-
11	2231194	2231195	A>G	0.69863	-
11	2231209	2231210	A>G	0.222222	-
11	2231212	2231213	A>G	0.235294	-
11	2253209	2253210	A>G	0.2	-
11	2338849	2338850	A>G	0.343373	-
11	2338853	2338854	A>G	0.402367	-
11	2338881	2338882	A>G	0.651786	-
11	2338882	2338883	A>G	0.280702	-
11	2338892	2338893	A>G	0.337931	-
11	2339106	2339107	A>G	0.40678	-
11	2339110	2339111	A>G	0.348214	-
11	2339112	2339113	A>G	0.460177	-
11	2339113	2339114	A>G	0.611111	-
11	2339128	2339129	A>G	0.338462	-
11	2339140	2339141	A>G	0.548673	-
11	2339248	2339249	A>G	0.227848	-
11	2372890	2372891	A>G	0.241935	+
11	2372894	2372895	A>G	0.272727	+
11	2539114	2539115	A>G	0.384615	-
11	2539125	2539126	A>G	0.809524	-
11	2539197	2539198	A>G	0.605263	-
11	2539199	2539200	A>G	0.394737	-
11	2540536	2540537	A>G	0.205128	+
11	2540537	2540538	A>G	0.358974	+
11	2540540	2540541	A>G	0.378378	+
11	2540550	2540551	A>G	0.512821	+
11	2540619	2540620	A>G	0.291667	+
11	2540639	2540640	A>G	0.44186	+
11	2540640	2540641	A>G	0.5	+
11	2540809	2540810	A>G	0.382353	+
11	2540810	2540811	A>G	0.733333	+
11	2540811	2540812	A>G	0.78125	+
11	2540825	2540826	A>G	0.206897	+
11	2540905	2540906	A>G	0.257143	+
11	2541071	2541072	A>G	0.333333	+
11	2541074	2541075	A>G	0.255814	+
11	2541624	2541625	A>G	0.25	+
11	2541686	2541687	A>G	0.2	+
11	2541710	2541711	A>G	0.395349	+
11	2541987	2541988	A>G	0.214286	+
11	2542580	2542581	A>G	1	+
11	2542584	2542585	A>G	1	+
11	2543037	2543038	A>G	0.2	+
11	2543103	2543104	A>G	0.238095	+
11	2543113	2543114	A>G	0.526316	+
11	2543124	2543125	A>G	0.347826	+
11	2543136	2543137	A>G	0.411765	+
11	2543322	2543323	A>G	0.4	+
11	2543434	2543435	A>G	0.214286	+
11	2543481	2543482	A>G	0.25	+
11	2543521	2543522	A>G	0.24	+
11	2543789	2543790	A>G	0.235294	+
11	2543871	2543872	A>G	0.2	+
11	2543878	2543879	A>G	0.571429	+
11	2544169	2544170	A>G	0.206897	+
11	2544310	2544311	A>G	0.216216	+
11	2544313	2544314	A>G	0.289474	+
11	2544400	2544401	A>G	0.238095	+
11	2544410	2544411	A>G	0.354839	+
11	2544991	2544992	A>G	0.833333	+
11	2544994	2544995	A>G	0.272727	+
11	2601250	2601251	A>G	0.571429	+
11	2601251	2601252	A>G	0.214286	+
11	2601274	2601275	A>G	0.214286	+
11	2611975	2611976	A>G	0.459016	+
11	2611997	2611998	A>G	0.212121	+
11	2612027	2612028	A>G	0.316456	+
11	2612043	2612044	A>G	0.35	+
11	2612047	2612048	A>G	0.21519	+
11	2612101	2612102	A>G	0.240741	+
11	2612106	2612107	A>G	0.283019	+
11	2612131	2612132	A>G	0.209677	+
11	2612177	2612178	A>G	0.203704	+
11	2612251	2612252	A>G	0.2	+
11	2612531	2612532	A>G	0.44	+
11	2612540	2612541	A>G	0.307692	+
11	2612589	2612590	A>G	0.375	+
11	2612591	2612592	A>G	0.21875	+
11	2612611	2612612	A>G	0.268293	+
11	2612714	2612715	A>G	0.253731	+
11	2612827	2612828	A>G	0.23913	+
11	2612829	2612830	A>G	0.387755	+
11	2612833	2612834	A>G	0.423077	+
11	2612955	2612956	A>G	0.228571	+
11	2613030	2613031	A>G	0.411765	+
11	2613346	2613347	A>G	0.245283	+
11	2613427	2613428	A>G	0.23	+
11	2613832	2613833	A>G	0.2	+
11	2614011	2614012	A>G	0.285714	+
11	2614146	2614147	A>G	0.214286	+
11	2614167	2614168	A>G	0.317757	+
11	2619642	2619643	A>G	0.222222	+
11	2619665	2619666	A>G	0.461538	+
11	2619672	2619673	A>G	0.4	+
11	2619673	2619674	A>G	0.25	+
11	2619792	2619793	A>G	0.222222	+
11	2619829	2619830	A>G	0.352941	+
11	2619840	2619841	A>G	0.258065	+
11	2619845	2619846	A>G	0.4	+
11	2619858	2619859	A>G	0.464286	+
11	2619875	2619876	A>G	0.2	+
11	2619882	2619883	A>G	0.228571	+
11	2619883	2619884	A>G	0.291667	+
11	2619905	2619906	A>G	0.222222	+
11	2619912	2619913	A>G	0.333333	+
11	2619935	2619936	A>G	0.396226	+
11	2619942	2619943	A>G	0.265306	+
11	2619945	2619946	A>G	0.264151	+
11	2619965	2619966	A>G	0.403846	+
11	2619972	2619973	A>G	0.366667	+
11	2619978	2619979	A>G	0.25	+
11	2619982	2619983	A>G	0.44898	+
11	2619983	2619984	A>G	0.222222	+
11	2619990	2619991	A>G	0.245614	+
11	2620002	2620003	A>G	0.490196	+
11	2620025	2620026	A>G	0.25	+
11	2620045	2620046	A>G	0.27907	+
11	2620050	2620051	A>G	0.782609	+
11	2620055	2620056	A>G	0.681818	+
11	2620062	2620063	A>G	0.555556	+
11	2620063	2620064	A>G	0.454545	+
11	2620065	2620066	A>G	0.3125	+
11	2620121	2620122	A>G	0.941176	+
11	2620122	2620123	A>G	0.441176	+
11	2620128	2620129	A>G	0.387097	+
11	2620133	2620134	A>G	0.515152	+
11	2620141	2620142	A>G	0.304348	+
11	2620181	2620182	A>G	0.25	+
11	2620201	2620202	A>G	0.307692	+
11	2620206	2620207	A>G	0.714286	+
11	2620213	2620214	A>G	0.785714	+
11	2620214	2620215	A>G	0.4	+
11	2620219	2620220	A>G	0.5	+
11	2620231	2620232	A>G	0.5	+
11	2620236	2620237	A>G	0.363636	+
11	2620280	2620281	A>G	0.4	+
11	2620353	2620354	A>G	0.3	+
11	2620365	2620366	A>G	1	+
11	2620368	2620369	A>G	0.25	+
11	2620371	2620372	A>G	0.875	+
11	2620383	2620384	A>G	0.722222	+
11	2620388	2620389	A>G	0.631579	+
11	2620395	2620396	A>G	0.46875	+
11	2620396	2620397	A>G	0.333333	+
11	2620432	2620433	A>G	0.884615	+
11	2620433	2620434	A>G	0.933333	+
11	2620434	2620435	A>G	0.307692	+
11	2620435	2620436	A>G	0.551724	+
11	2620436	2620437	A>G	0.535714	+
11	2620439	2620440	A>G	0.9	+
11	2620444	2620445	A>G	0.911765	+
11	2620462	2620463	A>G	0.666667	+
11	2620463	2620464	A>G	0.266667	+
11	2620465	2620466	A>G	0.347826	+
11	2620480	2620481	A>G	0.411765	+
11	2620488	2620489	A>G	0.6	+
11	2620500	2620501	A>G	0.846154	+
11	2620518	2620519	A>G	0.4	+
11	2620609	2620610	A>G	0.5	+
11	2620611	2620612	A>G	0.214286	+
11	2620612	2620613	A>G	0.529412	+
11	2620620	2620621	A>G	0.473684	+
11	2620639	2620640	A>G	0.258065	+
11	2620677	2620678	A>G	0.861111	-
11	2620680	2620681	A>G	0.885714	-
11	2620777	2620778	A>G	0.319444	+
11	2620838	2620839	A>G	0.296296	+
11	2636489	2636490	A>G	0.244186	+
11	2636490	2636491	A>G	0.433735	+
11	2636623	2636624	A>G	0.5	+
11	2636624	2636625	A>G	0.285714	+
11	2688506	2688507	A>G	1	-
11	2757406	2757407	A>G	0.422222	+
11	2757451	2757452	A>G	0.326923	+
11	2757478	2757479	A>G	0.872727	+
11	2757483	2757484	A>G	0.963636	+
11	2757488	2757489	A>G	0.88	+
11	2757491	2757492	A>G	0.244898	+
11	2757493	2757494	A>G	0.808511	+
11	2757498	2757499	A>G	0.282609	+
11	2757503	2757504	A>G	0.228571	+
11	2757506	2757507	A>G	0.878049	+
11	2757511	2757512	A>G	0.742857	+
11	2757519	2757520	A>G	0.733333	+
11	2757532	2757533	A>G	0.521739	+
11	2757544	2757545	A>G	0.714286	+
11	2757549	2757550	A>G	0.357143	+
11	2757554	2757555	A>G	0.384615	+
11	2757559	2757560	A>G	0.5	+
11	2757627	2757628	A>G	0.288136	+
11	2757628	2757629	A>G	0.217391	+
11	2757717	2757718	A>G	0.34375	+
11	2757731	2757732	A>G	0.212121	+
11	2757893	2757894	A>G	0.225806	+
11	2757894	2757895	A>G	0.225806	+
11	2757898	2757899	A>G	0.275862	+
11	2757899	2757900	A>G	0.357143	+
11	2757946	2757947	A>G	0.294118	+
11	2757947	2757948	A>G	0.25	+
11	2757980	2757981	A>G	0.327273	+
11	2757988	2757989	A>G	0.421875	+
11	2758131	2758132	A>G	0.354167	+
11	2758147	2758148	A>G	0.653846	+
11	2758154	2758155	A>G	0.2	+
11	2758217	2758218	A>G	0.2	+
11	2758224	2758225	A>G	0.243243	+
11	2758225	2758226	A>G	0.238095	+
11	2758235	2758236	A>G	0.320755	+
11	2758247	2758248	A>G	0.220588	+
11	2758283	2758284	A>G	0.314607	+
11	2758284	2758285	A>G	0.348837	+
11	2758291	2758292	A>G	0.408602	+
11	2758292	2758293	A>G	0.359551	+
11	2758302	2758303	A>G	0.266667	+
11	2758437	2758438	A>G	0.272727	+
11	2758443	2758444	A>G	0.266667	+
11	2758448	2758449	A>G	0.208333	+
11	2758515	2758516	A>G	0.435484	+
11	2758649	2758650	A>G	0.5	+
11	2758650	2758651	A>G	0.556962	+
11	2758658	2758659	A>G	0.320513	+
11	2758747	2758748	A>G	0.26087	+
11	2758748	2758749	A>G	0.285714	+
11	2758755	2758756	A>G	0.324324	+
11	2758766	2758767	A>G	0.516129	+
11	2758778	2758779	A>G	0.571429	+
11	2758779	2758780	A>G	0.258065	+
11	2758783	2758784	A>G	0.53125	+
11	2758784	2758785	A>G	0.4	+
11	2758788	2758789	A>G	0.387097	+
11	2758789	2758790	A>G	0.633333	+
11	2758790	2758791	A>G	0.21875	+
11	2758812	2758813	A>G	0.666667	+
11	2758814	2758815	A>G	0.321429	+
11	2758820	2758821	A>G	0.925926	+
11	2758821	2758822	A>G	0.28125	+
11	2758822	2758823	A>G	0.212121	+
11	2853119	2853120	A>G	0.2	-
11	2905150	2905151	A>G	0.235294	+
11	2905406	2905407	A>G	0.2	+
11	2905417	2905418	A>G	0.222222	+
11	2905422	2905423	A>G	0.235294	+
11	2905809	2905810	A>G	0.25	+
11	2905810	2905811	A>G	0.416667	+
11	2905813	2905814	A>G	0.25	+
11	3327611	3327612	A>G	1	+
11	3574006	3574007	A>G	0.222222	-
11	3574038	3574039	A>G	0.218182	-
11	3574337	3574338	A>G	0.538462	-
11	3574343	3574344	A>G	0.363636	-
11	3574400	3574401	A>G	0.275862	-
11	3574485	3574486	A>G	0.258065	-
11	3574491	3574492	A>G	0.467532	-
11	3574507	3574508	A>G	0.802632	-
11	3574512	3574513	A>G	0.569444	-
11	3574513	3574514	A>G	0.486486	-
11	3574675	3574676	A>G	0.264368	-
11	3575663	3575664	A>G	0.22619	-
11	3575712	3575713	A>G	0.233766	-
11	3901630	3901631	A>G	0.7	+
11	3901633	3901634	A>G	0.5	+
11	3901635	3901636	A>G	0.916667	-
11	3901639	3901640	A>G	0.8	+
11	3901640	3901641	A>G	0.583333	-
11	3901645	3901646	A>G	0.416667	+
11	3901646	3901647	A>G	0.545455	+
11	3901679	3901680	A>G	0.4	+
11	5622492	5622493	A>G	0.568345	+
11	5733293	5733294	A>G	0.276596	+
11	5733294	5733295	A>G	0.744186	+
11	5733298	5733299	A>G	0.869565	+
11	5733300	5733301	A>G	0.418605	+
11	5733308	5733309	A>G	0.72973	+
11	5733309	5733310	A>G	0.513514	+
11	5733322	5733323	A>G	0.206897	+
11	5733328	5733329	A>G	0.296296	+
11	5733352	5733353	A>G	0.318182	+
11	5733429	5733430	A>G	0.4375	+
11	5733442	5733443	A>G	0.857143	+
11	5733443	5733444	A>G	1	+
11	5733450	5733451	A>G	0.529412	+
11	5733454	5733455	A>G	1	+
11	5733458	5733459	A>G	0.5	+
11	5733466	5733467	A>G	0.263158	+
11	5733470	5733471	A>G	0.35	+
11	5733472	5733473	A>G	0.5	+
11	5734016	5734017	A>G	0.227273	+
11	5734045	5734046	A>G	0.5625	+
11	5734054	5734055	A>G	0.5	+
11	5734056	5734057	A>G	0.352941	+
11	5734066	5734067	A>G	0.2	+
11	5734095	5734096	A>G	0.272727	+
11	5734096	5734097	A>G	0.4	+
11	5868385	5868386	A>G	0.2	+
11	7269906	7269907	A>G	0.411765	+
11	7973209	7973210	A>G	0.333333	-
11	7973219	7973220	A>G	0.363636	-
11	7973223	7973224	A>G	0.2	-
11	7974586	7974587	A>G	0.230769	-
11	7974596	7974597	A>G	0.2	-
11	7974600	7974601	A>G	0.7	-
11	7974607	7974608	A>G	0.545455	-
11	7974620	7974621	A>G	0.363636	-
11	8041761	8041762	A>G	0.3	+
11	8041775	8041776	A>G	0.3	-
11	8041778	8041779	A>G	0.727273	+
11	8041779	8041780	A>G	0.636364	+
11	8041783	8041784	A>G	0.2	-
11	8041802	8041803	A>G	0.545455	+
11	8041803	8041804	A>G	0.7	+
11	8041814	8041815	A>G	0.3	+
11	11209408	11209409	A>G	0.2	-
11	11355367	11355368	A>G	0.307692	-
11	11466607	11466608	A>G	0.271429	-
11	11477460	11477461	A>G	1	+
11	11478797	11478798	A>G	0.3125	+
11	11781509	11781510	A>G	0.584178	-
11	11781518	11781519	A>G	0.506427	-
11	11781520	11781521	A>G	0.503856	+
11	12178279	12178280	A>G	0.545455	-
11	12190439	12190440	A>G	0.333333	-
11	12190455	12190456	A>G	0.866667	-
11	12190456	12190457	A>G	0.375	-
11	12190458	12190459	A>G	0.235294	-
11	12190460	12190461	A>G	0.625	-
11	12190461	12190462	A>G	0.2	-
11	12190466	12190467	A>G	0.933333	-
11	12190493	12190494	A>G	0.8	-
11	12229691	12229692	A>G	1	-
11	12229698	12229699	A>G	1	+
11	12229715	12229716	A>G	0.969697	-
11	12229723	12229724	A>G	1	-
11	12231851	12231852	A>G	0.25	-
11	12231854	12231855	A>G	0.8	+
11	12231861	12231862	A>G	0.5	-
11	12231868	12231869	A>G	0.208333	+
11	12252020	12252021	A>G	0.363636	-
11	12331056	12331057	A>G	0.78629	-
11	12331111	12331112	A>G	0.295455	-
11	12465315	12465316	A>G	0.2	-
11	12670268	12670269	A>G	0.290323	+
11	13224277	13224278	A>G	0.25	-
11	13224280	13224281	A>G	0.378378	-
11	13224288	13224289	A>G	0.512195	-
11	13224295	13224296	A>G	0.906977	-
11	13224301	13224302	A>G	0.415094	-
11	13224308	13224309	A>G	0.252874	-
11	13224390	13224391	A>G	0.25641	-
11	13224397	13224398	A>G	0.869565	-
11	13224403	13224404	A>G	1	-
11	13224404	13224405	A>G	1	-
11	13224410	13224411	A>G	0.285714	-
11	13224424	13224425	A>G	0.764706	-
11	13224429	13224430	A>G	0.707317	-
11	13224430	13224431	A>G	0.8	-
11	13224431	13224432	A>G	0.348837	-
11	13224433	13224434	A>G	0.727273	-
11	13224440	13224441	A>G	0.822222	-
11	13224468	13224469	A>G	0.276596	-
11	13224471	13224472	A>G	0.833333	-
11	13224551	13224552	A>G	0.43662	-
11	13224581	13224582	A>G	0.843137	-
11	13224595	13224596	A>G	0.375	-
11	13224608	13224609	A>G	0.981818	-
11	13224614	13224615	A>G	0.26	-
11	13224633	13224634	A>G	0.8	-
11	13224634	13224635	A>G	0.961538	-
11	13224635	13224636	A>G	0.310345	-
11	13224637	13224638	A>G	0.592593	-
11	13224639	13224640	A>G	0.866667	-
11	13224646	13224647	A>G	0.857143	-
11	13224687	13224688	A>G	0.276596	-
11	13224722	13224723	A>G	0.8125	-
11	13224723	13224724	A>G	0.26	-
11	13224725	13224726	A>G	0.446809	-
11	13224732	13224733	A>G	0.45	-
11	13224733	13224734	A>G	0.763158	-
11	13224736	13224737	A>G	0.205128	-
11	14015652	14015653	A>G	0.662651	-
11	14015972	14015973	A>G	0.605263	-
11	14015980	14015981	A>G	0.590361	-
11	14016003	14016004	A>G	0.216867	-
11	15980267	15980268	A>G	0.254902	-
11	15992875	15992876	A>G	0.291667	+
11	16451421	16451422	A>G	0.259259	+
11	16451422	16451423	A>G	0.848485	+
11	16451435	16451436	A>G	0.282051	+
11	16451447	16451448	A>G	0.268293	+
11	16451448	16451449	A>G	0.707317	+
11	16451459	16451460	A>G	0.648649	+
11	17904197	17904198	A>G	0.214286	+
11	18076907	18076908	A>G	0.333333	-
11	18077890	18077891	A>G	0.564103	+
11	18077891	18077892	A>G	0.621622	+
11	18081875	18081876	A>G	0.693694	-
11	18081878	18081879	A>G	0.851852	-
11	18081896	18081897	A>G	0.700935	+
11	18373440	18373441	A>G	0.2	-
11	19932207	19932208	A>G	0.65	-
11	20441282	20441283	A>G	1	+
11	20441302	20441303	A>G	1	+
11	20441306	20441307	A>G	1	-
11	20441313	20441314	A>G	1	-
11	20995139	20995140	A>G	0.3875	-
11	22411155	22411156	A>G	1	-
11	22411158	22411159	A>G	1	-
11	22411185	22411186	A>G	1	+
11	22411203	22411204	A>G	1	+
11	23817037	23817038	A>G	0.322581	+
11	24214597	24214598	A>G	0.6	+
11	24668265	24668266	A>G	0.547619	+
11	25476204	25476205	A>G	0.631579	-
11	25595274	25595275	A>G	0.233333	-
11	25595281	25595282	A>G	0.245098	-
11	25595282	25595283	A>G	0.244898	-
11	25595283	25595284	A>G	0.330097	-
11	25595325	25595326	A>G	0.529412	-
11	25595328	25595329	A>G	0.242857	-
11	25595333	25595334	A>G	0.378788	-
11	25595334	25595335	A>G	0.279412	-
11	25595342	25595343	A>G	0.203704	-
11	25595346	25595347	A>G	0.25	-
11	25595360	25595361	A>G	0.285714	-
11	25595364	25595365	A>G	0.23913	-
11	25595369	25595370	A>G	0.238095	-
11	25595370	25595371	A>G	0.288889	-
11	25595387	25595388	A>G	0.340426	-
11	25595418	25595419	A>G	0.549296	-
11	25595419	25595420	A>G	0.521127	-
11	25595420	25595421	A>G	0.426667	-
11	26328180	26328181	A>G	0.258065	-
11	26328184	26328185	A>G	0.472222	-
11	26328213	26328214	A>G	0.205128	-
11	26328238	26328239	A>G	0.5	-
11	26328249	26328250	A>G	0.322581	-
11	26328311	26328312	A>G	0.25	-
11	26328333	26328334	A>G	0.375	-
11	26328336	26328337	A>G	1	-
11	26328337	26328338	A>G	0.947368	-
11	26328363	26328364	A>G	0.4	-
11	26328402	26328403	A>G	0.2	-
11	26328434	26328435	A>G	0.545455	-
11	26328435	26328436	A>G	0.5	-
11	26328448	26328449	A>G	0.571429	-
11	26328449	26328450	A>G	0.625	-
11	26328470	26328471	A>G	0.212121	-
11	26328533	26328534	A>G	0.25	-
11	26328536	26328537	A>G	0.857143	-
11	26328537	26328538	A>G	0.7	-
11	26328595	26328596	A>G	0.2	-
11	26328597	26328598	A>G	1	-
11	26328603	26328604	A>G	0.666667	-
11	26328607	26328608	A>G	0.333333	-
11	26328608	26328609	A>G	0.875	-
11	26328609	26328610	A>G	0.941176	-
11	26328610	26328611	A>G	1	-
11	26328631	26328632	A>G	0.210526	-
11	26328670	26328671	A>G	0.5	-
11	26328676	26328677	A>G	0.235294	-
11	26328683	26328684	A>G	0.214286	-
11	26328712	26328713	A>G	0.25	-
11	26328713	26328714	A>G	0.6	-
11	26328714	26328715	A>G	0.882353	-
11	26329111	26329112	A>G	0.517241	-
11	26329128	26329129	A>G	0.478261	-
11	26329132	26329133	A>G	0.68	-
11	26329134	26329135	A>G	0.32	-
11	26329135	26329136	A>G	0.772727	-
11	26329136	26329137	A>G	0.384615	-
11	26329156	26329157	A>G	0.535714	-
11	26329165	26329166	A>G	0.741935	-
11	26329166	26329167	A>G	0.827586	-
11	26329203	26329204	A>G	0.272727	-
11	26329221	26329222	A>G	0.241379	-
11	26329222	26329223	A>G	0.371429	-
[truncated: 55,661 more rows]

## Sheet: Figure 6
Figure 6b
Differential expression analysis output used to generate this plot is supplied as Supplementary Table 7
Figure 6c
Names	total	elements
MO up OE down	14	cryabb
		clul1
		cdh1
		slc7a8a
		rbm47
		hsd17b12a
		h2ax1
		sesn3
		slc3a2b
		mgll
		ccng1
		hs6st2
		ctsla
		atp1b1a
MO up OE up	85	crybg1b
		zgc:92287
		col5a3a
		entpd8
		zeb2b
		pimr128
		syngr3a
		svep1
		poln
		hsp70l
		rbl2
		col4a3
		pclob
		map1b
		aff3
		zdhhc23a
		ano9b
		tbc1d10aa
		cica
		sema6e
		zmp:0000000991
		ppp1r9alb
		spegb
		wnk2
		nhsl1a
		alx4a
		sall3a
		nfasca
		osgn1
		shank2a
		sorbs3
		fosab
		nbeal1
		rps6ka2
		slc9a5
		kctd1
		syt7b
		slco5a1a
		znf362b
		dscaml1
		muc13a
		SBNO2
		nrxn3a
		kiaa1549la
		zgc:113229
		avpr2ab
		RIMBP2
		kcnq5a
		mxra5b
		stk36
		rgs12b
		fstl5
		kif26ba
		slc6a2
		ptprdb
		CRACD
		wu:fc23c09
		ctnna2
		hecw2a
		hivep3b
		baiap3
		spen
		ppp2r5a
		bmp16
		samd4a
		csf1b
		zanl
		slc12a7b
		col1a1a
		cubn
		rfx1a
		irs2b
		col14a1a
		rfx7a
		myrip
		TTC28
		zak
		slc4a2a
		znf827
		atp2a1
		arhgef28a
		lmo7a
		xirp2a
		pcloa
		col12a1b
MO down OE down	283	RPS17
		ctsll
		pfdn2
		hmgn6
		rpl14
		ewsr1b
		sf3a1
		rps5
		atrx
		elovl5
		mcm2
		bzw1a
		cyb5a
		mpp1
		kmt5ab
		ppil4
		rpl4
		ppiaa
		apex1
		znfl2a
		srsf4
		csnk2a1
		rps24
		rpl34
		zgc:174855
		mdkb
		smndc1
		srrt
		rps18
		zgc:174153
		rpl21
		cirbpb
		hells
		slc25a5
		faua
		rps3
		phpt1
		aldoaa
		hnrnpc
		kars1
		sub1a
		setb
		cct6a
		pfas
		nucks1a
		rpl13
		nop2
		ppm1g
		fen1
		rack1
		ssbp4
		ved
		rps10
		rfc2
		pdap1a
		smarce1
		rps2
		rpl32
		smarca4a
		tial1
		cdh2
		rps8a
		nap1l1
		ivns1abpb
		rpsa
		vps72a
		fn1a
		hnrnpl2
		rpl29
		rbm25b
		rps19
		tcp1
		hnrnpk
		nol12
		dpp7
		rps11
		hnrnpul1
		rpl6
		rbb4l
		mcm4
		rcl1
		eef2b
		cpsf1
		anp32e
		pls3
		rpl27
		snrpa1
		lsm14ab
		eif3c
		abce1
		ranbp1
		kdm1a
		meis2a
		cct7
		alcama
		srsf5b
		mcm6
		rps9
		rdh10a
		ctps1a
		cct4
		nradd
		eef1g
		gpx4a
		tra2a
		rpa1
		rpl23a
		supt16h
		lamb1a
		rpl5a
		ywhaqb
		fsta
		psma8
		hist1h4l
		psmb5
		rpl7
		ywhaba
		mlnl
		rps12
		rps25
		vdac1
		rx3
		rpl7a
		rpl15
		uba52
		apoc1
		atf7ip
		mcm5
		hmgn7
		srsf1a
		nudt21
		h2az2b
		rwdd1
		usp5
		marcksb
		utp15
		zranb2
		rpl5b
		hip1
		hes6
		rpl30
		seta
		psmd13
		rpl13a
		atg4b
		rps7
		zgc:153409
		psmb7
		slc25a3b
		rps13
		ncapd2
		ola1
		ube2ib
		wdhd1
		igf2bp1
		srsf6a
		rpl18
		rpl3
		rps3a
		rps21
		histh1l
		rpl36a
		eif4a1a
		mfap2
		ncl
		atp2a2b
		cycsb
		sem1
		rrbp1b
		mtrex
		rps26
		hoxc3a
		psmd12
		anp32b
		uba2
		rpl24
		hp1bp3
		arglu1a
		snrpb
		snrpe
		tsr1
		rps14
		etf1b
		nup93
		G3BP2
		rpl35
		msgn1
		noc3l
		eif3g
		prpf4ba
		ppp1cb
		sgta
		mapre1b
		rplp0
		prdm8
		hmgb3a
		szl
		tpt1
		pes
		eif2s2
		RPL37A
		rpl17
		rnf14
		stag1b
		srsf2a
		eif4bb
		rpl23
		tmem35
		rpl35a
		prpf6
		tspan14
		rplp1
		hnrpkl
		pabpc1a
		ppp5c
		zgc:110425
		rpl36
		hmgb2b
		rpl8
		rps27a
		rpl19
		hsp90ab1
		cdx4
		psma4
		ppan
		mettl14
		brk1
		csnk2b
		rps4x
		scpep1
		ddx42
		dhx15
		u2af2b
		ssr1
		parp1
		rps15
		srrm2
		wdr55
		sumo3a
		naga
		eif3s10
		snrpd3l
		hmga1a
		creb1a
		pa2g4a
		C7H20orf27
		rps15a
		p3h1
		hspa4b
		plrg1
		rpl9
		eif5a2
		gtf2f2a
		ilf3a
		rpl10a
		tubb2b
		clic4
		srsf11
		sf3b3
		rcor2
		btf3
		chd4b
		cirbpa
		rps16
		fkbp1aa
		mccc2
		serbp1a
		rps23
		api5
		qars1
		cnbpb
		naca
		rplp2l
		hmgn2
		kdm5bb
		cd81a
		apoa1a
		ssrp1a
		dhx9
		rpl22
		nid2a
		cox6b2
		gamt
OE down OE up	1	arf4a
MO up	217	plcd1a
		fh
		ACBD3
		C2H7orf25
		dock8
		cks2
		CU469420.4
		BX908770.1
		nrde2
		slc22a6l
		foxo3b
		gja5b
		CU278559.1
		CR749774.1
		emp3b
		cnot11
		si:dkey-159n16.2
		wnt4b
		armc2
		ptger4b
		si:ch211-223k15.1
		snx8b
		si:ch211-260e23.9
		zgc:91849
		tjp3
		stim1b
		rnf207b
		lratd1
		CR339044.1
		ltb4r2a
		acsbg2
		si:ch211-63p21.8
		oit3
		mylipa
		glt8d2
		cd82b
		pcdh10b
		rnf169
		CU984600.3
		dnajc5b
		CR926128.4
		tcima
		CR318603.1
		tent5ba
		stx11b.1
		nanog
		si:ch211-232i5.3
		ccn1l1
		si:ch211-246m6.4
		hsp90b1
		si:ch211-156j16.1
		ptmaa
		camsap2a
		si:dkeyp-2e4.3
		gadd45aa
		dkk3a
		nova1
		slc22a16
		zgc:158263
		gtpbp1l
		ftr83
		gdi1
		si:ch73-139e5.4
		foxi1
		CR847906.1
		bbc3
		abca1a
		FP236454.2
		nostrin
		onecut1
		fbln7
		CT573234.1
		BX248517.1
		flnca
		AL929435.1
		evla
		si:ch211-246m6.5
		si:dkey-151p11.2
		slc30a1a
		tmem88b
		serpini1
		si:dkey-237g15.2
		si:ch211-113d11.5
		prrg4
		foxa2
		SCYL2
		agfg1a
		si:ch211-14c7.2
		CT583690.1
		ndel1b
		oprd1b
		CABZ01080568.1
		lim2.3
		dgkaa
		si:dkey-177p2.6
		rasl11b
		CT868708.1
		fam13a
		trpc2a
		si:ch1073-174d20.1
		mat2al
		BX088707.3
		CABZ01033205.1
		BX950188.1
		cryba2a
		pou5f3
		RNF14
		mrpl44
		frg1
		jcada
		eva1bb
		tecrb
		si:dkey-85k7.7
		si:ch211-125o16.4
		abcc9
		CR388178.2
		mdm2
		rnf41l
		dnah3
		mid1ip1a
		phlda3
		btbd17a
		adgre10
		CU041363.1
		zmp:0000000634
		CU468730.1
		si:ch211-287a12.9
		pcdh1b
		zbtb37
		pkdccb
		hsp90aa1.2
		si:dkey-28k24.2
		pgls
		CABZ01079281.1
		cpm
		BX664738.1
		smox
		ccdc28a
		maptb
		fip1l1a
		CR786571.4
		rnf19a
		CR854927.3
		tbcelb
		ELAPOR1
		ing2
		dhrs13a.2
		abcc6a
		si:ch211-93e11.8
		znf1004
		slc1a8b
		ltb4r
		si:ch211-218h8.3
		calm1a
		itih5
		CU972454.1
		arhgap20
		si:ch211-198m17.1
		BX890544.1
		ungb
		si:ch211-28e16.5
		BX088535.1
		odf2a
		btbd2b
		trim55a
		CABZ01080098.1
		gja8a
		cacnb4b
		CABZ01080599.1
		FO704748.1
		si:dkey-199k11.6
		hist2h2l
		sema6dl
		AL954361.1
		BX324007.2
		llgl1
		trim2a
		si:dkey-234i14.3
		si:dkeyp-34c12.1
		plcg2
		CABZ01114105.1
		colgalt1
		eps8l1b
		micall2a
		cgref1
		yipf2
		CR788285.2
		BX323855.2
		chpf2
		AL954672.1
		zgc:56699
		si:ch73-338o16.4
		bcl2l10
		CU302253.1
		CABZ01072077.1
		si:ch211-112g6.4
		wdr53
		asb11
		jade1
		dut
		si:ch211-272h9.6
		cebpa
		sesn1
		casp8
		disp2
		si:rp71-1g18.13
		chrm5b
		si:ch211-40k21.5
		gpt2
		scaf11
		si:ch211-257p13.3
		angel1
		stk35l
		hsp70.3
		vwa5b2
		ampd3b
		pask
OE down	1278	palm1b
		ddx39ab
		tardbpl
		atp1b3a
		eif1axa
		grpel1
		irf2a
		chd4a
		akt2
		znf576,2
		nsfl1c
		sall4
		rer1
		rimkla
		rrp1
		ran
		zc3h15
		glulb
		tmsb4x
		pa2g4b
		actl6a
		hist1h2ba
		ilrun
		pbk
		cox6c
		matr3l1,1
		FP325123,2
		znf346
		si:ch211-166a6,5
		pds5b
		notch1a
		CU459186,4
		hnrnpa0b
		vangl2
		tomm70a
		thumpd3
		nol6
		six7
		kpna4
		ddx52
		nop56
		dyrk2
		prkci
		gatm
		pdcd11
		sephs1
		rps29
		trnau1apb
		psmc4
		cad
		ube2c
		cldnd1b
		pphln1
		ruvbl1
		bambia
		dlat
		bysl
		afp4
		ddx10
		nop58
		riox1
		krt18a,1
		entpd1
		CU571091,1
		arl14ep
		si:ch211-217k17,7
		ncapg
		pcca
		CABZ01071845,2
		aif1l
		sumo1
		hist1h2a10
		thrap3b
		snrnp200
		chpt1
		BX470229,1
		akap8l
		dnaja1
		atp2b1a
		eef1a1l1
		mrto4
		hkdc1
		si:ch211-113a14,19
		pfn2l
		naa15a
		orc1
		gnb1b
		fkbpl
		tbx3a
		sin3b
		wdr32
		copa
		nutf2
		rpl31
		hmgb1b
		sf3b2
		idi1
		elocb
		dkc1
		nt5c2b
		FO904934,3
		nudcd3
		si:ch211-216l23,2
		zgc:112982
		sdc4
		ywhabl
		tuba1a
		ilf3b
		lmnb1
		agpat5
		BX469912,7
		cct2
		ctsd
		CABZ01022569,1
		psmd7
		copg2
		mcm3
		BX324177,12
		tcea1
		tagln2
		usp4
		imp4
		npm3
		kcnk6
		tfap2c
		fkbp4
		rpl7l1
		rcc1
		gnl2
		ilf2
		CR450764,8
		spint2
		itgb1b
		hdac1
		dusp6
		tfa
		sult6b1
		tpx2
		selenoh
		arpc1a
		spag7
		nup98
		ahsa1b
		khdrbs1a
		ube2q1
		ybx1
		maea
		zgc:165555
		nr2f6a
		rbm4,2
		scarb2a
		cyp2aa3
		aimp2
		gmps
		pck2
		gldc
		prdx2
		chmp2a
		sf3a2
		znrf2a
		lfng
		rnf10
		psmd4a
		pfkfb4b
		dbi
		aatf
		si:ch211-199g17,2
		BX571794,2
		smo
		ak3
		bhmt
		ino80b
		fscn1a
		ppp2r2ab
		mych
		apoeb
		snrpd1
		smarcd1
		gmnn
		zic2b
		rbm22
		kat7b
		mrpl4
		zfand6
		tomm6
		h2ax
		eif3d
		eif2b1
		a1cf
		g3bp1
		slc39a7
		cst14b,1
		CU855936,2
		psmc1a
		slc26a1
		angel2
		eif3m
		ube2d2
		ranbp9
		sarnp
		evpla
		kdelr2b
		BX324177,20
		zgc:113442
		psmc5
		ddx27
		si:dkey-19a16,7
		DDX17
		snrpa
		gnpda2
		cyp2y3
		BX000700,23
		cnih1
		zgc:56095
		dars1
		ssr4
		naf1
		twistnb
		alox5b,3
		stip1
		smc3
		cst3
		sec61g
		xpo1b
		egln1b
		rpl18a
		srm
		pusl1
		sestd1
		hmgb1a
		rpl39
		CR354435,2
		sox3
		si:dkey-74k8,4
		tspan7
		actb1
		slc43a1a
		crabp2b
		ube2g1a
		chordc1b
		erlin1
		jupa
		sb:cb37
		mmp30
		btf3l4
		rrm2
		nme2b,1
		CR450764,11
		si:ch211-163l21,7
		rars1
		cnn2
		rad21a
		nrarpa
		hnrnph1l
		larp1b
		slc38a8b
		nsa2
		ddx3xb
		zgc:152830
		CR318603,1
		sf3b1
		elp1
		rbm5
		hpf1
		srp54
		si:dkey-23a13,17
		rcc2
		ccnd1
		urb2
		gata6
		g0s2
		srfbp1
		hnrnpabb
		FO904934,2
		khsrp
		crebzf
		arf6b
		pdcd4a
		cct3
		chuk
		rltgr
		kif11
		polb
		chmp6b
		anapc10
		gmfb
		zgc:194989
		nsun2
		cyp26a1
		si:ch73-252p3,1
		si:ch73-311h14,2
		usp14
		ctnnd1
		serpina1
		hnrnpul1l
		mad2l1bp
		kpna2
		bccip
		ctss2,1
		itm2ba
		stm
		xrn2
		aars1
		hnrnpa0a
		pbx4
		tmed10
		hspa14
		cdc34b
		mat2aa
		idh3g
		polr2j
		zgc:110339
		chmp5b
		ube2v2
		tomm5
		hif1al
		zgc:163061
		prpf3
		tram1
		BX469912,12
		hic1l
		coro1cb
		metap2b
		max
		si:ch211-176l24,4
		apobb,1
		ezh2
		igf2bp3
		uox
		smarcc1a
		slbp
		ano9a
		ptbp1b
		tbc1d17
		stk40
		ppp4r2b
		pds5a
		odc1
		poglut3
		rab5if
		zgc:110239
		szrd1
		cdc5l
		syncrip
		tmed9
		cstf3
		noc2l
		atp5po
		stbd1
		p4hb
		nono
		cox7b
		ing5b
		BX324177,14
		yars1
		gramd1c
		si:dkeyp-67a8,4
		rtf1
		stag2b
		syf2
		vdac2
		cd99l2
		ephb3a
		ssb
		prpf31
		cldn7b
		rtn4a
		ctsa
		zgc:56585
		abtb2b
		zgc:171422
		eif6
		dnase1l4,1
		acsl4a
		paics
		rrm1
		msna
		sf3a3
		rab1ab
		xbp1
		reep3b
		si:ch211-238g23,1
		jtb
		pitpnbl
		lsm7
		wdr82
		psmd14
		hnrnpaba
		zgc:174315
		nasp
		ube2nb
		sept6
		dspa
		dag1
		hdac3
		rap1b
		CABZ01022569,3
		dhrs13b,1
		mier1a
		slc35f3a
		actr2a
		txnl1
		rab34a
		akt1s1
		LTN1
		cdc42l
		snrpf
		BX936397,2
		psmc6
		si:dkey-261m9,12
		eif2s1a
		abcf2a
		si:dkey-108k21,21
		adsl
		pfdn4
		lsg1
		flot2a
		hnrnpdl
		rbm8a
		stard3nl
		hnrnpl
		zgc:163040
		cdca7b
		lamc1
		rad51
		dnaja2a
		zgc:56525
		evplb
		npepps
		acp5a
		umps
		xpo1a
		cyt1
		dcaf13
		krt5
		arl4d
		eif5a
		fancg
		ssr3
		rsl24d1
		BX000700,22
		CABZ01022564,3
		ppp1r3b
		eif1
		rac1a
		znf131
		hist1h2a3
		sec61a1l
		fthl27
		celf1
		fetub
		arglu1b
		ptbp1a
		actb2
		slc13a4
		timm23a
		nop53
		anxa1a
		ptp4a1
		hcfc1a
		CABZ01048402,2
		tuba8l
		slc39a5
		ahctf1
		prpf4
		cul1a
		ppat
		BX469912,11
		mapk14a
		nhp2
		ngdn
		fbl
		uchl5
		rpph1
		BX005083,1
		nedd8l
		elof1
		tpm3
		CU467861,6
		cdh6
		lmo4a
		ckmt1
		ncalda
		serf2
		mt-co2
		csnk1db
		pcbp2
		sec61a1
		tmed2
		zgc:173552
		BX072577,1
		prpf39
		kpna3
		rps20
		hectd1
		ddx61
		prpf40a
		bzw1b
		si:ch211-51e12,7
		psmc3
		seh1l
		chmp4bb
		eif3k
		si:ch211-113a14,12
		slc12a2
		tktb
		utp20
		abca1b
		pbrm1l
		eif3ja
		rarga
		nup62l
		desi2
		BX000700,9
		aldob
		ccdc47
		acsl1b
		CU467963,1
		trim35-28
		zgc:153018
		prmt5
		sptbn2
		banf1
		ctnnb1
		calm3a
		acvr1ba
		b3gnt2b
		plxdc2
		cox4i1
		utp3
		rpf2
		gars1
		clint1a
		csnk1a1
		hat1
		llph
		NC_002333,17
		CU459186,3
		ddx39aa
		si:dkey-151g10,6
		tbl2
		caprin1b
		cpsf2
		myef2
		cdkn2aipnl
		lcp1
		COX5B
		akap12b
		CU466287,3
		zgc:193505
		ctsba
		zgc:114046
		si:dkey-87o1,2
		gpx4b
		sp8b
		ndufs2
		fubp1
		dnmt3ba
		atp6v1e1b
		eif4e1c
		uqcrfs1
		rrp9
		golga7
		dpy30
		prelid3b
		azin1b
		erh
		ptp4a3b
		psmb4
		rps27,1
		BX324177,8
		ergic1
		si:ch211-113a14,11
		snrpg
		arpp19b
		BX000700,15
		BX004980,1
		hist1h2a11
		lsm8
		myl12,1
		BX004972,1
		FO904934,1
		acy3,2
		snrpd2
		tma16
		CABZ01022569,4
		si:ch211-288g17,3
		mta2
		arid3b
		eif3ea
		crlf3
		rps19bp1
		cct5
		trim71
		prkrip1
		a2ml
		krt99
		si:ch211-271b14,1
		fam53b
		agpat2
		zgc:66433
		ssr2
		CU457819,5
		vkorc1l1
		ccdc115
		ubr5
		txnipa
		rbmx
		krt4
		ccne2
		srsf3b
		vma21
		hist1h2a6
		si:ch211-113a14,22
		lima1a
		si:ch73-368j24,12
		pfn2
		ube2e1
		uba3
		tardbp
		uba1
		arpc5a
		adnpa
		chrd
		slc25a1b
		cndp2
		BX324177,19
		si:ch211-113a14,18
		cbx3a
		psmd6
		eif4g2b
		mycn
		si:ch211-218c6,8
		ywhaqa
		sap18
		eif3i
		dnaja2b
		cers2b
		cx43,4
		si:ch1073-153i20,4
		kat5b
		AL929023,1
		ptp4a2b
		mt-co1
		ppp2cb
		si:dkey-56m19,5
		kpnb3
		eif3ha
		psenen
		hdgfl2
		si:ch211-198a12,6
		pdia6
		tfdp1a
		si:ch211-137a8,4
		selenop
		polr2h
		cdkn1bb
		nifk
		thop1
		fubp3
		ppp1r8b
		pdxdc1
		CU457819,3
		rpn2
		apip
		si:ch73-368j24,11
		prpf4bb
		mthfd1b
		zgc:86598
		kdelr2a
		ckap2l
		hist1h2a1
		slc43a2b
		aldh4a1
		hspa8
		sfpq
		ddx21
		tsr2
		fabp2
		nup205
		utp6
		prpf19
		acvr1l
		srp19
		slc3a2a
		tuba8l4
		gnaia
		BX324177,6
		oip5-as1
		ctsh
		rell1
		asah1a
		tnpo2
		dact1
		smek1
		marcksa
		ptges3b
		rhoaa
		ctsc
		rpa3
		tsn
		BX000700,27
		snrpb2
		xrcc6
		serp1
		atp5mc3a
		ppp6c
		rn7sk
		sae1
		dnmt1
		ccr6a
		npc1
		si:dkey-23a13,21
		psma2
		znf281b
		mak16
		pabpn1
		atp6v1ba
		lig3
		kdm3b
		spcs2
		sox11b
		ndc80
		ucp2
		ipo7
		pno1
		pum1
		marcksl1b
		idh1
		eny2
		rrs1
		abcf1
		ube2l3a
		ppwd1
		cdc20
		stom
		cdc37
		fbxw11b
		pla2g12b
		si:ch1073-153i20,5
		adssl
		katnbl1
		hsd3b2
		si:dkey-66i24,9
		atp5pf
		arl5c
		cwc22
		ddx18
		trpc4apa
		plcd1b
		prpf38a
		spryd4
		si:dkey-102m7,3
		plscr3b
		eif2s3
		alyref
		GFUS
		rpa2
		id3
		plod1a
		ndufb3
		arl3b
		bin3
		eif4g2a
		pak2b
		rbbp4
		znf1035
		dsc2l
		BX469912,14
		NC_002333,9
		glyr1
		polr3gla
		abracl
		si:dkey-126g1,9
		impdh1b
		arhgap5
		smc1al
		nop16
		psmb3
		dohh
		nup210
		grwd1
		rpl38
		dnttip2
		zgc:161969
		skp1
		rpl10
		chd7
		blzf1
		CR848705,1
		idh3a
		cenpi
		CU457819,4
		CU986305,1
		eif4ba
		hnrnpua
		vcp
		perp
		asf1ba
		krt17
		h3f3b,1
		usf2
		snd1
		si:ch73-281n10,2
		mapkapk2a
		si:ch211-152c2,3
		znf207a
		nr6a1a
		rsl1d1
		fuca1,1
		elavl1a
		bxdc2
		eif4ebp3l
		spns1
		cdt1
		bsg
		exosc10
		metrn
		cdkn1cb
		arf5
		wdr3
		hspa9
		drg2
		rps6
		copb2
		tbcb
		CU457819,2
		rrm2b
		nudc
		wdr12
		stt3a
		hist1h2a2
		srsf5a
		CR788281,2
		BX324177,16
		tm9sf2
		papolg
		ythdf2
		htatsf1
		psmb1
		NC_002333,13
		lmnb2
		sept2
		si:dkey-261m9,19
		natd1
		nup107
		tcta
		strip1
		dr1
		ywhaz
		kif22
		ndufa4l
		im:7138239
		mettl21a
		lsm5
		her9
		csde1
		aurka
		hnrnpub
		ubc
		rcn1
		ctnna1
		hexim1
		rhebl1
		e2f3
		tia1l
		psma3
		ik
		ergic3
		cks1b
		eif5
		mesd
		cyc1
		LO017719,2
		cbx1a
		sars1
		NC_002333,4
		rab11a
		bckdhbl
		cyt1l
		bckdk
		strap
		CABZ01022569,5
		im:7160594
		cfl1
		timm13
		ppm1da
		nid1b
		nip7
		arcn1a
		lbr
		cox7c
		hyal2b
		slc20a1b
		krt97
		impa1
		gdi2
		calm3b
		gcn1
		ddx19
		ddx5
		pwp2h
		ldhba
		tomm22
		ube2al
		krt8
		birc5a
		alcamb
		dnajb1b
		zfand5b
		flrt3
		sft2d3
		cdk1
		tlk2
		lonp1
		rbm42
		cxcr4a
		luc7l
		elavl1b
		u2af1
		ccnb1
		zgc:112234
		spcs3
		gsta,1
		zgc:171490
		mrgbp
		AL929282,1
		ndufb9
		txnl4a
		CU459186,1
		chchd2
		npc2
		si:dkey-261m9,6
		selenof
		dcps
		BX324177,24
		emc1
		oaz1b
		lama1
		mttp
		phb
		ppib
		gabpa
		psma6a
		sept15
		depdc1a
		magoh
		npm1a
		adrm1
		irx1b
		ddx56
		atp1a1a,1
		wls
		rrp36
		ctcf
		zgc:85843
		BX469912,13
		epyc
		crtap
		hmgb2a
		CR381647,5
		fzd7b
		krt92
		apoa2
		gspt1l
		zgc:154164
		slc30a1b
		ccdc137
		ssbp1
		actr3
		mvp
		slc16a1b
		BX294109,1
		dlx3b
		irx7
		ppp1cab
		polr2eb
		pnrc2
		mex3b
		anxa6
		phospho1
		BX004780,1
		dynll1
		smu1a
		rlim
		mapre1a
		eif4a3
		apoa1b
		ctnnb2
		srp68
		irf2bpl
		ncoa5
		urod
		zgc:55558
		bcl7a
		daxx
		emg1
		manbal
		cul4b
		stmn1a
		hdlbpa
		selenow2a
		ppp4cb
		taf11
		skp2
		kbtbd8
		BX324177,15
		ddost
		puf60a
		chd1
		si:ch73-1a9,3
		fbp1b
		cnot8
		pfn1
		zfx
		top1l
		eppk1
		ebna1bp2
		arf2a
		pdha1a
		tbl3
		tle2a
		prtfdc1
		wdr83os
		ywhabb
		tubb4b
		her6
		rhoca
		polr2f
		btg2
		kif5ba
		lsm6
		hspd1
		cldne
		yeats4
		brd7
		dsg2,1
		sdad1
		bud31
		nqo1
		znf740a
		bmb
		rbx1
		map1lc3b
		ppp3r1b
		sde2
		BX469912,9
		rpl12
		arf1
		top3b
		rhogc
		crk
		wdr43
		CU457819,1
		CR354435,1
		rprd1b
		tm9sf5
		tia1
		canx
		srp9
		metap1
		akirin1
		med27
		cbx5
		anxa1c
		polr1d
		c1qbp
		BX324177,23
		polr2gl
		fam3c
		si:dkey-108k21,19
		rps28
		oaz1a
		tars1
		zmat2
		fzd7a
		naa40
		BX000700,6
		nle1
		ifi30
		krcp
		pias4a
		fth1a
		smc4
		arpp19a
		pdcd5
		crnkl1
		dnmt3bb,2
		pcna
		pum3
		si:dkey-286j15,1
		slc30a7
		ccnt2b
		hist2h3c
		BX649313,1
		sox19a
		snip1
		atp5fa1
		mmp15a
		esco2
		rab2a
		sec11a
		prc1a
		plbd1
		serpinh1a
		BX927308,1
		eif4a2
		hspbp1
		id1
		si:dkey-23a13,22
		acss1
		psma5
		polr1e
		tdh
		heatr1
		si:ch211-222l21,1
		sart1
		gata5
		hnrnpa0l
		gnl3
		rplp2
		eif3f
		emc3
		mki67
		psmd2
		dhrs3b
		mgst3b
		edf1
		ccna2
		asph
		akr7a3
		suz12a
		mis18bp1
		prps1a
		spsb4b
		sec63
		cnbpa
		tdg,1
		lsm3
		ppp1caa
		ywhae1
		ctr9
		usp10
		romo1
		plk1
		mrps9
		zgc:171759
		rdh10b
		ruvbl2
		snu13b
		eif1axb
		ppp2r1bb
		sept8a
		txndc12
		si:dkey-222f8,3
		lhfpl2b
		si:dkey-92i17,2
		usp1
		hspa5
		rnf146
		AL954698,2
		si:dkey-108k21,14
		glula
		yy1a
		elob
		eif3ba
		dek
		sf3b6
		kif20a
		brd2a
		dph3
		h3f3d
		CR769769,2
		mfap1
		si:dkey-23a13,9
		ostc
		wdr5
		nup188
		CU459186,5
		C19H6orf62
		psmd8
		CR933839,1
		mrpl32
		slc38a7
		khdrbs1b
		puf60b
		si:ch1073-429i10,3
		ywhae2
		kpnb1
		cltcb
		FP236630,1
		slc35f2
		rhoac
		sec13
		si:ch211-212k18,4
		agr1
		cyp2aa9
		ska3
		BX005012,4
		wdr46
		arl4cb
		epcam
		gtpbp4
		eif3s6ip
		CR788281,1
		wdr75
		ncbp3
		CYTH3
		CU302436,1
		cdk11b
		pcyt2
		smarca5
		prpf8
		exo1
		anp32a
		rbm4,1
		fgfr4
		prmt1
		pigf
		fam76b
		patl1
		CR762436,1
		eftud2
		top2a
		ubqln4
		FP325123,1
		rpl11
		ppp2r1ba
		psap
		sumo3b
		cd63
		mrs2
		txnrd3
		si:ch73-25f10,6
		arl6ip5a
		ppl
		rps17
		hspe1
		stk3
		fabp1b,1
		CR381579,4
		CABZ01073265,1
		si:ch211-131k2,2
		snu13a
		TXN
		senp3b
		rbm38
		serpinh1b
		aco2
		eef1b2
		hspa4a
		ldb1a
		rps27,2
		mapk6
		sox2
		tm9sf4
		ttc4
		capn9
		polr2c
		vox
		u2af2a
		ssbp3b
		selenot2
		sfrp1a
		BX000700,5
		atp5f1b
		c1galt1c1
		abt1
		cnn3b
		hspb1
		cct8
		asdurf
		marcksl1a
		litaf
		nsun5
		mlf2
		flot1b
		eif4g1a
MO down	225	meis1b
		hoxc10a
		myod1
		clk4a
		dnase1l4.1
		prg4a
		znf622
		si:ch211-13c6.2
		rhbg
		CR354383.1
		CABZ01053619.1
		lrpprc
		CU929304.1
		AL845357.1
		BX322538.2
		prrc2c
		abcb5
		lsm4
		BX784029.2
		CR751227.2
		macroh2a2
		sbno1
		CR848667.2
		her2
		hoxb9a
		sec22ba
		parp9
		emilin3a
		h1-0
		CR457445.1
		tipin
		pcdh8
		CR381676.1
		CU862015.1
		nom1
		nf2b
		oc90
		arl2
		BX649481.1
		si:dkey-195m11.8
		ap1g2
		zbtb16b
		zeb1b
		CR759875.1
		CR457444.1
		rangap1a
		lsp1a
		matr3l1.1
		rpl22l1
		psph
		si:dkey-23a13.9
		bcl2l16
		hoxd10a
		tbx16
		si:ch73-1a9.3
		CT009620.1
		purab
		timeless
		msi1
		apobb.1
		ctnnbl1
		zgc:153284
		atp6v1ab
		hdc
		si:dkey-239j18.2
		ddb1
		map2k1
		nr2f5
		hs3st3b1b
		CR626887.3
		dhx37
		CU571091.1
		trdmt1
		supt5h
		itga3b
		trappc10
		actc1a
		crabp2a
		clgn
		rraga
		dnajc2
		rbm4.1
		tgm1l2
		CU467923.1
		nrd1a
		CABZ01075068.1
		hoxd9a
		meox1
		chaf1b
		BX005254.3
		fzd10
		myo10l3
		si:ch211-51e12.7
		tcf15
		hoxc8a
		yju2
		CR848791.1
		calr3b
		meis3
		CR759826.1
		CT573408.1
		si:ch211-113a14.24
		hoxb8a
		bbs7
		ppp1r3ab
		bmpr1ba
		BX469925.3
		si:ch211-216l23.2
		six3b
		BX005254.4
		gigyf2
		FP085432.1
		nxn
		zc3h4
		cdh11
		got1
		uggt2
		cgnl1
[truncated: 3,419 more rows]

## Sheet: Figure 7
Figure 7c
	wt		adar-/-		adar wt	adar -/-	adarb1a wt	adarb1a -/-	adarb1b wt	adarb1b -/-	adarb2 wt	adarb2 -/-
adar	1.007	0.138588	1.065	0.205607	1.00403	0.943306	1.18756	0.938221	0.884914	0.909793	1.03634	0.914779
adarb1a	1.027	0.250397	1.028	0.316288	0.793223	0.766203	0.957935	0.951318	0.897267	0.955024	0.889764	1.12622
adarb1b	1.008	0.16219	1.059	0.158205	0.976572	1.14536	1.01255	1.38319	0.897267	1.21724	0.987255	0.859456
adarb2	1.002	0.068484	0.976	0.101152	1.12179	1.2361	1.31768	1.28165	1.23423	1.24281	1.06547	0.973663
					1.13745	1.2361	0.65884	0.585605	1.12788	0.968356	1.02918	1.008
Figure 7f
Category	Term	Count	%	PValue	Genes	List Total	Pop Hits	Pop Total	Fold Enrichment	Bonferroni	Benjamini	FDR
GOTERM_BP_DIRECT	GO:0051607~defense response to virus	14	12.1739	1.76e-21	IFIT15, IFIT16, RSAD2, IFIT14, FTR36, IFIT12, IFIT10, IFIT9, IFIT8, MXB, MXA, IFNPHI1, MXE, PKZ	59	63	20385	76.7797	1.94e-19	1.94e-19	1.46e-19
GOTERM_BP_DIRECT	GO:0009615~response to virus	5	4.34783	5.52e-06	RSAD2, MXB, MXA, IFNPHI1, MXE	59	41	20385	42.1352	0.000607	0.000304	0.000229
GOTERM_BP_DIRECT	GO:0098884~postsynaptic neurotransmitter receptor internalization	3	2.6087	0.000708	MXB, MXA, MXE	59	14	20385	74.0375	0.0749778	0.025358	0.0191338
GOTERM_BP_DIRECT	GO:0003374~dynamin family protein polymerization involved in mitochondrial fission	3	2.6087	0.00105273	MXB, MXA, MXE	59	17	20385	60.9721	0.109401	0.025358	0.0191338
GOTERM_BP_DIRECT	GO:0050803~regulation of synapse structure or activity	3	2.6087	0.00146268	MXB, MXA, MXE	59	20	20385	51.8263	0.148718	0.025358	0.0191338
GOTERM_BP_DIRECT	GO:0016185~synaptic vesicle budding from presynaptic endocytic zone membrane	3	2.6087	0.00146268	MXB, MXA, MXE	59	20	20385	51.8263	0.148718	0.025358	0.0191338
GOTERM_BP_DIRECT	GO:0031623~receptor internalization	3	2.6087	0.00161369	MXB, MXA, MXE	59	21	20385	49.3584	0.162764	0.025358	0.0191338
GOTERM_BP_DIRECT	GO:0010498~proteasomal protein catabolic process	3	2.6087	0.00210927	PSMB12, PSMB13A, PSMB8A	59	24	20385	43.1886	0.207263	0.0272216	0.0205399
GOTERM_BP_DIRECT	GO:0010499~proteasomal ubiquitin-independent protein catabolic process	3	2.6087	0.00247469	PSMB12, PSMB13A, PSMB8A	59	26	20385	39.8664	0.238567	0.0272216	0.0205399
GOTERM_BP_DIRECT	GO:0061025~membrane fusion	3	2.6087	0.00247469	MXB, MXA, MXE	59	26	20385	39.8664	0.238567	0.0272216	0.0205399
GOTERM_BP_DIRECT	GO:0000266~mitochondrial fission	3	2.6087	0.00286777	MXB, MXA, MXE	59	28	20385	37.0188	0.270873	0.0286777	0.0216386
GOTERM_BP_DIRECT	GO:0006952~defense response	3	2.6087	0.00420983	STAT1B, STAT2, IFNPHI1	59	34	20385	30.486	0.371273	0.0385901	0.029118
GOTERM_BP_DIRECT	GO:0044038~cell wall macromolecule biosynthetic process	2	1.73913	0.0056825	IFIT16, IFIT14	59	2	20385	345.508	0.465732	0.0458297	0.0345806
GOTERM_BP_DIRECT	GO:0001817~regulation of cytokine production	3	2.6087	0.00636765	SI:DKEY-27P18.7, ZGC:123297	59	42	20385	24.6792	0.504744	0.0458297	0.0345806
GOTERM_BP_DIRECT	GO:0006082~organic acid metabolic process	3	2.6087	0.00666613	CYP2AA7, CYP2AA4, CYP2AA11	59	43	20385	24.1052	0.520844	0.0458297	0.0345806
GOTERM_BP_DIRECT	GO:0042738~exogenous drug catabolic process	3	2.6087	0.00666613	CYP2AA7, CYP2AA4, CYP2AA11	59	43	20385	24.1052	0.520844	0.0458297	0.0345806
GOTERM_BP_DIRECT	GO:0006805~xenobiotic metabolic process	3	2.6087	0.00998952	CYP2AA7, CYP2AA4, CYP2AA11	59	53	20385	19.5571	0.668581	0.062333	0.0470331
GOTERM_BP_DIRECT	GO:0050852~T cell receptor signaling pathway	3	2.6087	0.0103549	SI:DKEY-27P18.7, ZGC:123297	59	54	20385	19.1949	0.68177	0.062333	0.0470331
GOTERM_BP_DIRECT	GO:0060337~type I interferon signaling pathway	2	1.73913	0.0113333	STAT1B, STAT2	59	4	20385	172.754	0.714575	0.062333	0.0470331
GOTERM_BP_DIRECT	GO:0035194~posttranscriptional gene silencing by RNA	2	1.73913	0.0113333	MOV10B.1, MOV10B.2	59	4	20385	172.754	0.714575	0.062333	0.0470331
GOTERM_BP_DIRECT	GO:0070098~chemokine-mediated signaling pathway	3	2.6087	0.0139034	CXCL18B, CCL19A.2, CCL19A.1	59	63	20385	16.4528	0.785643	0.0705627	0.0532428
GOTERM_BP_DIRECT	GO:0046685~response to arsenic-containing substance	2	1.73913	0.0141468	MXA, IFNPHI1	59	5	20385	138.203	0.791384	0.0705627	0.0532428
GOTERM_BP_DIRECT	GO:0051603~proteolysis involved in cellular protein catabolic process	3	2.6087	0.014754	PSMB12, PSMB13A, PSMB8A	59	65	20385	15.9465	0.805054	0.0705627	0.0532428
GOTERM_BP_DIRECT	GO:0006508~proteolysis	6	5.21739	0.0222134	PSMB12, CASP23, CASP21, PSMB13A, PSMB8A, SI:CH211-212K18.13	59	566	20385	3.66263	0.915501	0.101811	0.0768213
GOTERM_BP_DIRECT	GO:0030593~neutrophil chemotaxis	3	2.6087	0.0249606	CXCL18B, CCL19A.2, CCL19A.1	59	86	20385	12.0526	0.937993	0.109827	0.0828692
GOTERM_BP_DIRECT	GO:0097194~execution phase of apoptosis	2	1.73913	0.0280969	CASP23, CASP21	59	10	20385	69.1017	0.956496	0.117722	0.0888265
GOTERM_BP_DIRECT	GO:0006511~ubiquitin-dependent protein catabolic process	4	3.47826	0.0293365	RNF213B, UBA7, SI:CH211-212K18.13, USP18	59	235	20385	5.881	0.962195	0.117722	0.0888265
GOTERM_BP_DIRECT	GO:0035279~mRNA cleavage involved in gene silencing by miRNA	2	1.73913	0.0308635	MOV10B.1, MOV10B.2	59	11	20385	62.8197	0.968206	0.117722	0.0888265
GOTERM_BP_DIRECT	GO:0016567~protein ubiquitination	5	4.34783	0.0310358	BTR09, RNF213B, ZGC:194655, UBA7, FTR14	59	418	20385	4.13288	0.968822	0.117722	0.0888265
GOTERM_BP_DIRECT	GO:0007259~JAK-STAT cascade	2	1.73913	0.0336224	STAT1B, STAT2	59	12	20385	57.5847	0.976764	0.123282	0.093022
GOTERM_BP_DIRECT	GO:0043434~response to peptide hormone	2	1.73913	0.0391171	STAT1B, STAT2	59	14	20385	49.3584	0.987591	0.138803	0.104733
GOTERM_BP_DIRECT	GO:0002376~immune system process	3	2.6087	0.0431594	RSAD2, IRF3, IRF10	59	116	20385	8.93556	0.992195	0.148361	0.111945
GOTERM_BP_DIRECT	GO:0061844~antimicrobial humoral immune response mediated by antimicrobial peptide	2	1.73913	0.0473016	CXCL18B, SI:DKEY-22F5.9	59	17	20385	40.6481	0.995157	0.157672	0.118971
GOTERM_BP_DIRECT	GO:0043161~proteasome-mediated ubiquitin-dependent protein catabolic process	3	2.6087	0.0558337	PSMB12, PSMB13A, PSMB8A	59	134	20385	7.73526	0.9982	0.180638	0.1363
GOTERM_BP_DIRECT	GO:0006955~immune response	4	3.47826	0.0735864	CXCL18B, LGALS17, CCL19A.2, CCL19A.1	59	342	20385	4.04103	0.999777	0.231271	0.174505

## Sheet: Supplementary Figure 1
Supplementary figure 1a
	shield		24 hpf
	2ng	3ng	2ng	3ng
normal	102	4	70	12
posterior defect	105	54	39	81
dead	25	6	18	51
Supplementary figure 1b
	normal	phenotype	dead
ctrl	153	0	31
adar	72	75	92
E1030A	182	0	68

## Sheet: Supplementary Figure 2 - 1.5hpf
Transcript ID	Translational rate	No. of RNA editing sites
ENSDART00000127351	0.609908	0
ENSDART00000171921	0.550094	0
ENSDART00000112209	0.213187	0
ENSDART00000162228	0.560234	0
ENSDART00000078385	0.0551561	0
ENSDART00000129903	0.60644	0
ENSDART00000127938	0.415616	0
ENSDART00000113345	0.562236	0
ENSDART00000074400	0.837947	0
ENSDART00000144758	0.403347	0
ENSDART00000061585	0.497309	0
ENSDART00000104717	0.274517	0
ENSDART00000122366	0.405781	2
ENSDART00000166393	0.788868	0
ENSDART00000113735	0.442394	0
ENSDART00000169273	0.469759	0
ENSDART00000102893	0.374062	0
ENSDART00000132324	0.302031	0
ENSDART00000129239	0.740306	0
ENSDART00000122803	0.763069	0
ENSDART00000169312	0.48846	0
ENSDART00000137378	0.145624	0
ENSDART00000092690	0.684598	5
ENSDART00000149180	0.703533	0
ENSDART00000167841	0.304132	0
ENSDART00000075905	0.7215	0
ENSDART00000150052	0.0100203	0
ENSDART00000148314	0.357059	0
ENSDART00000168234	0.608062	1
ENSDART00000114181	0.305443	0
ENSDART00000140930	0.225205	0
ENSDART00000163172	0.604905	0
ENSDART00000015193	0.450964	0
ENSDART00000140351	0.428476	0
ENSDART00000159134	0.385867	5
ENSDART00000010942	0.231853	1
ENSDART00000041504	0.237889	0
ENSDART00000132280	0.617052	0
ENSDART00000007066	0.316698	0
ENSDART00000148957	0.115314	0
ENSDART00000147620	0.327352	0
ENSDART00000077445	0.725608	3
ENSDART00000125797	0.967494	0
ENSDART00000160401	0.348436	10
ENSDART00000144948	0.103626	0
ENSDART00000009241	0.229532	0
ENSDART00000149088	0.265936	1
ENSDART00000083784	0.432045	0
ENSDART00000047269	0.371036	0
ENSDART00000022663	0.826839	0
ENSDART00000002961	0.736969	0
ENSDART00000124709	0.22454	0
ENSDART00000155231	0.500266	0
ENSDART00000000992	0.792247	0
ENSDART00000164788	0.720917	0
ENSDART00000087107	0.295627	0
ENSDART00000136526	0.191282	0
ENSDART00000133420	0.231609	0
ENSDART00000154918	0.857871	0
ENSDART00000111298	0.583085	0
ENSDART00000159178	1	0
ENSDART00000098076	0.452022	0
ENSDART00000129776	0.0317644	0
ENSDART00000157753	0.22626	0
ENSDART00000061144	0.330672	7
ENSDART00000111962	0.493021	0
ENSDART00000139652	0.137088	0
ENSDART00000108995	0.263537	0
ENSDART00000144995	0.393275	0
ENSDART00000168778	0.531199	1
ENSDART00000109872	0.466898	0
ENSDART00000169641	0.243453	0
ENSDART00000161927	0.514789	0
ENSDART00000018117	0.206004	0
ENSDART00000113702	0.622518	0
ENSDART00000132091	0	0
ENSDART00000166072	0.145916	0
ENSDART00000060542	0.492466	19
ENSDART00000076189	0.239655	0
ENSDART00000089339	0.289256	0
ENSDART00000075159	0.184114	0
ENSDART00000076715	0.295757	0
ENSDART00000086296	0.278219	0
ENSDART00000136235	0.813954	0
ENSDART00000015517	0.248992	0
ENSDART00000140087	1	0
ENSDART00000152789	0.144844	0
ENSDART00000079583	0.83094	0
ENSDART00000037282	0.404015	0
ENSDART00000115279	0.0226127	0
ENSDART00000115718	0.0143611	0
ENSDART00000006867	0.449166	0
ENSDART00000144906	0.30579	0
ENSDART00000140049	0.25289	0
ENSDART00000128005	0.0635936	0
ENSDART00000075486	0.783121	0
ENSDART00000040827	0.467423	0
ENSDART00000035713	0.187663	0
ENSDART00000159456	0.889668	0
ENSDART00000141347	0.962844	0
ENSDART00000152880	0.152258	0
ENSDART00000028960	0.135165	0
ENSDART00000017852	0.199923	0
ENSDART00000005004	0.367496	0
ENSDART00000031640	1	0
ENSDART00000139593	0.453133	0
ENSDART00000164934	0.190072	0
ENSDART00000059308	0.652255	0
ENSDART00000050930	0.952918	0
ENSDART00000085416	0.650032	5
ENSDART00000134141	0.488329	0
ENSDART00000082983	0.269407	0
ENSDART00000155280	0.287774	0
ENSDART00000159385	0.719794	0
ENSDART00000131530	0.811158	0
ENSDART00000112784	0.177754	0
ENSDART00000018735	0.330592	0
ENSDART00000115139	0.275735	0
ENSDART00000138718	0.584522	0
ENSDART00000162929	0.139284	0
ENSDART00000024615	0.602763	0
ENSDART00000165836	0.279866	0
ENSDART00000127956	0	0
ENSDART00000019759	0.219343	1
ENSDART00000136053	0.557317	0
ENSDART00000162658	0.706458	0
ENSDART00000156310	0.489333	0
ENSDART00000098031	0.604786	9
ENSDART00000020192	0.478174	0
ENSDART00000077577	0.125348	0
ENSDART00000170353	0.672574	0
ENSDART00000076528	0.315061	0
ENSDART00000171244	0.24335	0
ENSDART00000161739	0.556313	0
ENSDART00000172460	0.292099	0
ENSDART00000063837	0.835565	0
ENSDART00000128684	0.685963	0
ENSDART00000104848	0.960756	0
ENSDART00000153055	0.511215	0
ENSDART00000145251	0.348375	0
ENSDART00000115227	0.479541	0
ENSDART00000146434	0.526276	13
ENSDART00000141487	0.312906	0
ENSDART00000113706	0.449129	0
ENSDART00000165779	0.67741	0
ENSDART00000169437	0.235519	0
ENSDART00000034875	0.25459	0
ENSDART00000141948	0.303059	0
ENSDART00000039399	0.161147	0
ENSDART00000010101	0.413909	5
ENSDART00000146728	0.298382	0
ENSDART00000157585	0	1
ENSDART00000160815	0.608645	0
ENSDART00000037036	0.30195	0
ENSDART00000033491	0.511277	0
ENSDART00000021657	0.469227	0
ENSDART00000131580	0.752664	0
ENSDART00000123482	0.804943	0
ENSDART00000147598	0.993251	0
ENSDART00000046934	0.117068	0
ENSDART00000135523	0.302886	0
ENSDART00000142334	1	0
ENSDART00000131127	0.0401537	0
ENSDART00000108771	0.504564	0
ENSDART00000132246	0.279815	1
ENSDART00000009477	0.657019	0
ENSDART00000153187	0.390314	0
ENSDART00000056763	0.669891	0
ENSDART00000058735	0.326855	0
ENSDART00000163408	0.519234	7
ENSDART00000144986	0.441182	0
ENSDART00000141626	0.402057	0
ENSDART00000170710	0.53037	0
ENSDART00000113954	0.25845	27
ENSDART00000025120	0.679401	0
ENSDART00000159632	0.442686	0
ENSDART00000084327	0.540728	0
ENSDART00000134896	0.404511	0
ENSDART00000160281	0.491315	0
ENSDART00000158996	0.230113	0
ENSDART00000153022	0.484666	0
ENSDART00000163689	0.524976	0
ENSDART00000123043	0.485099	0
ENSDART00000008682	0.797012	0
ENSDART00000136455	0.239093	0
ENSDART00000153959	0.224021	41
ENSDART00000142276	0.190057	0
ENSDART00000131527	0.780924	0
ENSDART00000167128	0.27239	0
ENSDART00000111438	0.412898	0
ENSDART00000092258	0.211389	0
ENSDART00000167143	0.549935	0
ENSDART00000148795	0.187738	0
ENSDART00000083294	0.487688	0
ENSDART00000006343	0.437223	0
ENSDART00000064805	0.363843	0
ENSDART00000136209	0.510724	0
ENSDART00000146493	0.411882	0
ENSDART00000146260	0.804898	0
ENSDART00000147553	0.350833	0
ENSDART00000118316	0.493794	0
ENSDART00000079454	0.268867	0
ENSDART00000148920	0.185783	0
ENSDART00000055491	0.686569	0
ENSDART00000126853	0.239983	0
ENSDART00000166687	1	0
ENSDART00000165165	0.304453	2
ENSDART00000059508	0.577177	0
ENSDART00000046973	0.497036	0
ENSDART00000062441	0.694596	0
ENSDART00000127740	0.407662	3
ENSDART00000061932	0.420241	0
ENSDART00000159641	0.425824	0
ENSDART00000037904	0.272122	0
ENSDART00000165935	0.331444	0
ENSDART00000061735	0.537211	0
ENSDART00000169921	0.243472	0
ENSDART00000058255	0.0838981	0
ENSDART00000168632	0.138065	0
ENSDART00000054366	0.370522	0
ENSDART00000077962	0.382001	0
ENSDART00000058289	0.69402	0
ENSDART00000015712	0.453606	0
ENSDART00000168840	0.139593	1
ENSDART00000010757	0.453997	0
ENSDART00000157023	0.56636	0
ENSDART00000047362	0.290642	0
ENSDART00000062702	0.397303	0
ENSDART00000122102	0.405226	0
ENSDART00000131720	0.730378	0
ENSDART00000160208	0.495441	0
ENSDART00000044559	0.243838	1
ENSDART00000036891	0.456652	0
ENSDART00000169979	0.215294	0
ENSDART00000090596	0.371758	1
ENSDART00000130229	0.127243	0
ENSDART00000160730	0.371816	0
ENSDART00000127153	0.267702	0
ENSDART00000136026	0.273777	0
ENSDART00000151899	0.413453	0
ENSDART00000145454	0.761566	0
ENSDART00000145413	0.49931	0
ENSDART00000101246	0.257819	0
ENSDART00000011554	0.240888	0
ENSDART00000161327	0.516726	0
ENSDART00000032474	0.174589	0
ENSDART00000051607	0.250133	0
ENSDART00000109415	1	0
ENSDART00000004514	0.225687	2
ENSDART00000159826	0.694599	0
ENSDART00000158195	0.382607	0
ENSDART00000005221	0.262835	0
ENSDART00000021298	0.366093	0
ENSDART00000152709	0.0621674	0
ENSDART00000111302	0.194909	0
ENSDART00000101037	0.3885	0
ENSDART00000083879	0.687839	0
ENSDART00000147796	0.187053	0
ENSDART00000110260	0.458467	6
ENSDART00000113497	0.361074	0
ENSDART00000155692	0.511298	0
ENSDART00000113120	0.267218	19
ENSDART00000056734	0.574368	0
ENSDART00000125663	0.624691	0
ENSDART00000047865	0.468343	1
ENSDART00000152195	0.409486	0
ENSDART00000110512	0.670578	0
ENSDART00000166406	0.153924	0
ENSDART00000028542	0.365774	0
ENSDART00000139641	0.257469	0
ENSDART00000082260	0.672734	0
ENSDART00000158488	0.353307	0
ENSDART00000056767	0.618559	1
ENSDART00000043317	0.187678	0
ENSDART00000109785	0.716043	0
ENSDART00000019442	0.199446	0
ENSDART00000078984	0.824173	0
ENSDART00000111081	0.537467	0
ENSDART00000057434	0.766963	13
ENSDART00000063943	0.172974	0
ENSDART00000076030	0.658907	0
ENSDART00000153672	0.637906	0
ENSDART00000155594	0.312889	0
ENSDART00000013282	1	0
ENSDART00000136078	0.687417	0
ENSDART00000111863	0.814862	0
ENSDART00000085061	0.576386	0
ENSDART00000104845	1	0
ENSDART00000002992	0.411218	0
ENSDART00000105776	0.144289	0
ENSDART00000063396	0.659253	0
ENSDART00000051849	0.593614	0
ENSDART00000075551	0.681375	0
ENSDART00000080486	0.503571	0
ENSDART00000152201	0.116828	0
ENSDART00000038149	0.396634	0
ENSDART00000125945	0.306197	0
ENSDART00000132894	0.250144	0
ENSDART00000082603	0.42961	0
ENSDART00000039629	0.401584	0
ENSDART00000067056	0.419513	0
ENSDART00000143340	0.363004	0
ENSDART00000162403	0.212666	0
ENSDART00000125658	0.775866	0
ENSDART00000140481	0.619661	9
ENSDART00000163587	0.579858	0
ENSDART00000075270	0.450798	0
ENSDART00000078167	0.238906	13
ENSDART00000112479	0.451156	0
ENSDART00000146732	0.626254	0
ENSDART00000129269	0.61219	0
ENSDART00000060442	0.126826	0
ENSDART00000158887	0.0835175	0
ENSDART00000060134	0.521748	0
ENSDART00000164077	0.0743307	0
ENSDART00000165065	0.555948	0
ENSDART00000110416	0.259631	0
ENSDART00000077854	0.357723	0
ENSDART00000016873	0.012969	0
ENSDART00000045124	0.786594	0
ENSDART00000151550	0.416726	0
ENSDART00000114328	0.290403	13
ENSDART00000105820	0.291507	4
ENSDART00000043881	0.507233	0
ENSDART00000141595	0.39829	0
ENSDART00000117438	0.318414	0
ENSDART00000105404	0.813217	0
ENSDART00000028099	0.215754	0
ENSDART00000116869	0.461103	0
ENSDART00000143927	0.322928	0
ENSDART00000015479	0.308421	0
ENSDART00000112118	0.36628	0
ENSDART00000013264	0.415219	0
ENSDART00000156459	0.767912	0
ENSDART00000051825	0.179813	32
ENSDART00000092906	0.773971	0
ENSDART00000169949	0.166708	0
ENSDART00000127583	0.415572	4
ENSDART00000172137	0.560362	0
ENSDART00000163508	0.54487	0
ENSDART00000112410	0.296862	0
ENSDART00000138009	0.517249	0
ENSDART00000045093	0.330724	0
ENSDART00000077493	0.391851	0
ENSDART00000145428	0.739658	0
ENSDART00000162358	0.702049	0
ENSDART00000139420	0.542435	0
ENSDART00000042376	0.620832	0
ENSDART00000139122	0.676661	6
ENSDART00000023163	0.320704	0
ENSDART00000013933	0.8385	0
ENSDART00000078137	0.291235	0
ENSDART00000133661	0.554138	30
ENSDART00000124140	0.541715	0
ENSDART00000170397	0.823126	0
ENSDART00000102118	0.316334	0
ENSDART00000118626	0.0549337	0
ENSDART00000148792	0.0258037	0
ENSDART00000005853	0.528096	0
ENSDART00000087570	0.198911	0
ENSDART00000085728	0.553938	0
ENSDART00000102879	0.393382	0
ENSDART00000110730	0.504651	0
ENSDART00000140905	0.511702	3
ENSDART00000168898	0.204015	0
ENSDART00000065864	0.610703	0
ENSDART00000126927	0.0609821	0
ENSDART00000100607	0.302686	0
ENSDART00000164693	0.644685	26
ENSDART00000159434	0.669724	0
ENSDART00000125358	0.236866	0
ENSDART00000088484	0.662865	0
ENSDART00000100039	0.138024	0
ENSDART00000162025	0.896212	0
ENSDART00000148147	0.436924	0
ENSDART00000158289	0.325906	10
ENSDART00000145005	1	0
ENSDART00000160643	0.037634	0
ENSDART00000159259	0.500981	0
ENSDART00000004745	0.159329	0
ENSDART00000021192	0.595276	92
ENSDART00000132874	0.706157	0
ENSDART00000127454	0.769297	0
ENSDART00000142903	0.342417	0
ENSDART00000120391	0.559075	0
ENSDART00000067339	0.504163	1
ENSDART00000136256	0.512113	0
ENSDART00000153008	0.275387	0
ENSDART00000145271	1	0
ENSDART00000137761	0.12553	0
ENSDART00000089853	0.242422	0
ENSDART00000161201	0.269413	0
ENSDART00000108469	0.551305	0
ENSDART00000133623	0.172179	0
ENSDART00000166652	0.416178	0
ENSDART00000114118	0.444813	0
ENSDART00000152975	0.299857	0
ENSDART00000166523	0.371164	0
ENSDART00000026634	0.438021	0
ENSDART00000165472	0.701196	0
ENSDART00000162777	0.874991	0
ENSDART00000155137	0.783377	0
ENSDART00000132614	0.274807	0
ENSDART00000167045	0.786503	0
ENSDART00000109751	0.812467	0
ENSDART00000171477	0.52233	3
ENSDART00000170555	0.511645	0
ENSDART00000079253	0.188944	1
ENSDART00000055490	0.314107	0
ENSDART00000103989	0.442845	0
ENSDART00000168522	0.310889	0
ENSDART00000021139	0.419355	0
ENSDART00000024777	0.195901	0
ENSDART00000157763	0.817029	0
ENSDART00000162014	0.213198	0
ENSDART00000041529	0.816011	0
ENSDART00000122540	0.513644	0
ENSDART00000079649	0.37229	0
ENSDART00000147625	0.321008	0
ENSDART00000057466	0.227617	0
ENSDART00000135344	0.678113	0
ENSDART00000161319	0.6209	85
ENSDART00000139385	0.649465	0
ENSDART00000092941	0.471918	0
ENSDART00000166862	0.754278	0
ENSDART00000171009	0.740378	1
ENSDART00000112803	0.586474	0
ENSDART00000132662	0.154742	0
ENSDART00000164983	0.293935	0
ENSDART00000053138	0.20548	0
ENSDART00000060729	0.770358	0
ENSDART00000146360	0.764707	9
ENSDART00000137795	0.673092	0
ENSDART00000154122	0.553089	0
ENSDART00000048130	0.502251	0
ENSDART00000158150	0.744483	0
ENSDART00000002568	0.632885	0
ENSDART00000133576	0.482541	0
ENSDART00000081059	0.349938	0
ENSDART00000080673	0.527512	0
ENSDART00000154672	0.028118	0
ENSDART00000148390	1	0
ENSDART00000035725	0.597589	0
ENSDART00000151345	0.839728	0
ENSDART00000146914	0.584018	0
ENSDART00000164974	0.196975	0
ENSDART00000110529	0.53725	0
ENSDART00000135682	0.973192	0
ENSDART00000167733	0.207135	0
ENSDART00000020342	0.309475	0
ENSDART00000156442	0.145119	0
ENSDART00000038575	0.192173	0
ENSDART00000078866	0.579702	0
ENSDART00000131614	0	0
ENSDART00000139479	0.347483	0
ENSDART00000133165	0.816405	0
ENSDART00000027454	0.935898	0
ENSDART00000133370	0.372244	0
ENSDART00000137477	0.288859	0
ENSDART00000114873	0.259586	0
ENSDART00000164037	0.474163	1
ENSDART00000159367	0.595934	25
ENSDART00000058472	0.838498	0
ENSDART00000145025	0.155153	0
ENSDART00000149779	0.0952242	0
ENSDART00000157244	0.409589	0
ENSDART00000126976	0.536581	0
ENSDART00000157411	0.698839	0
ENSDART00000002595	0.180948	0
ENSDART00000149042	0.241845	0
ENSDART00000104111	0.139386	0
ENSDART00000151294	0.765707	0
ENSDART00000122785	0.516689	0
ENSDART00000153142	0	0
ENSDART00000137575	0.479813	6
ENSDART00000113508	0.690024	0
ENSDART00000066604	0.467324	0
ENSDART00000059327	0.604484	0
ENSDART00000167159	0.872909	0
ENSDART00000152637	0	0
ENSDART00000137950	0	0
ENSDART00000171605	0.408888	0
ENSDART00000063621	0.462853	0
ENSDART00000143364	0.381044	0
ENSDART00000116983	0.35473	0
ENSDART00000074384	0.540874	0
ENSDART00000171654	0.836782	0
ENSDART00000138968	0.303192	0
ENSDART00000114010	0.574885	0
ENSDART00000127303	0.291761	0
ENSDART00000128137	0.055559	0
ENSDART00000021977	0.782255	0
ENSDART00000147436	0.256975	0
ENSDART00000103601	0.411115	0
ENSDART00000144866	0.211363	0
ENSDART00000137934	0.636698	0
ENSDART00000167157	0.388517	2
ENSDART00000005145	0.186341	0
ENSDART00000101253	0.83656	0
ENSDART00000084598	0.442914	10
ENSDART00000171579	0.764576	0
ENSDART00000019392	0.32358	0
ENSDART00000143436	0.290739	1
ENSDART00000157158	0.675841	0
ENSDART00000168600	0.313262	0
ENSDART00000145466	0.302523	0
ENSDART00000011780	0.449662	0
ENSDART00000139268	0.125524	0
ENSDART00000140037	0.50877	0
ENSDART00000004379	0.201079	9
ENSDART00000167422	0.669424	0
ENSDART00000060166	0.50043	0
ENSDART00000143311	0.484271	0
ENSDART00000101262	0	0
ENSDART00000128043	1	0
ENSDART00000127317	0.626108	0
ENSDART00000087978	0.678291	0
ENSDART00000165529	0.85046	0
ENSDART00000156047	0.775832	0
ENSDART00000111282	0.422055	0
ENSDART00000099476	0.286117	0
ENSDART00000030691	0.626122	0
ENSDART00000154306	0.152759	0
ENSDART00000016635	0.4019	0
ENSDART00000086375	0.256023	0
ENSDART00000141578	0.107323	0
ENSDART00000028017	0.386798	0
ENSDART00000169030	0.581372	0
ENSDART00000085051	0.458416	0
ENSDART00000145362	0.62909	0
ENSDART00000136937	0.134046	0
ENSDART00000078568	0.747177	0
ENSDART00000124321	0.250807	0
ENSDART00000006085	0.375423	0
ENSDART00000158652	0.263939	0
ENSDART00000105323	0.184282	0
ENSDART00000024750	0.426363	0
ENSDART00000151874	0.267927	0
ENSDART00000164214	0.44668	0
ENSDART00000139297	0.53783	0
ENSDART00000139831	1	0
ENSDART00000154725	0	0
ENSDART00000066797	0.448421	0
ENSDART00000084867	0.213046	0
ENSDART00000157796	0.191518	0
ENSDART00000151864	1	0
ENSDART00000075624	0.724646	0
ENSDART00000081326	0.559452	0
ENSDART00000167951	0.345226	0
ENSDART00000050865	0.448692	0
ENSDART00000140460	0.729954	0
ENSDART00000172381	1	0
ENSDART00000161650	0.510747	2
ENSDART00000021011	0.559778	0
ENSDART00000041412	0.571061	0
ENSDART00000034541	0.286317	0
ENSDART00000156336	0.114707	0
ENSDART00000131072	0.594451	0
ENSDART00000122108	0.818169	0
ENSDART00000171851	0.541381	0
ENSDART00000053702	0.343122	0
ENSDART00000114004	0.616981	0
ENSDART00000136245	0.615654	0
ENSDART00000144135	0.634196	0
ENSDART00000113589	0.490639	0
ENSDART00000110429	0.668998	0
ENSDART00000111026	0.254313	0
ENSDART00000137827	0.265665	0
ENSDART00000127044	0.534885	0
ENSDART00000135829	1	0
ENSDART00000074919	0.31508	0
ENSDART00000164895	0	0
ENSDART00000167418	0.382321	0
ENSDART00000136561	0.104854	0
ENSDART00000137169	0.119612	0
ENSDART00000169548	0.222019	0
ENSDART00000105583	0.0903222	0
ENSDART00000103969	0.697366	0
ENSDART00000156002	0.273029	0
ENSDART00000142827	0.141197	1
ENSDART00000158140	0.692701	0
ENSDART00000035878	0.416804	0
ENSDART00000152135	0.279606	0
ENSDART00000135204	0.369807	0
ENSDART00000100967	0.814495	0
ENSDART00000037389	0.18951	0
ENSDART00000067138	0.148175	0
ENSDART00000101985	0.603357	0
ENSDART00000143271	0	0
ENSDART00000029668	0.728505	0
ENSDART00000172053	0.287378	0
ENSDART00000062787	0.523344	0
ENSDART00000017485	0.811535	0
ENSDART00000092492	0.693025	0
ENSDART00000109552	0.342172	0
ENSDART00000058351	0.101016	0
ENSDART00000080401	0.234913	0
ENSDART00000113616	0.373013	0
ENSDART00000168257	0.579099	0
ENSDART00000159600	0.0367412	0
ENSDART00000103267	0.0926702	0
ENSDART00000004626	0.543346	0
ENSDART00000136046	0.433694	0
ENSDART00000113159	0.32415	0
ENSDART00000125933	0.396954	0
ENSDART00000128073	0.482297	0
ENSDART00000020808	0.467425	2
ENSDART00000059402	0.173708	0
ENSDART00000171324	0.702099	6
ENSDART00000150397	0.207497	0
ENSDART00000056987	0.285226	0
ENSDART00000003839	0.117279	0
ENSDART00000091777	0.244574	0
ENSDART00000137794	0.281512	0
ENSDART00000165033	0.861969	0
ENSDART00000061633	0.25273	0
ENSDART00000092580	0.547889	0
ENSDART00000036718	0.501631	0
ENSDART00000148168	0.229204	0
ENSDART00000048144	0.587213	0
ENSDART00000025107	0.495859	0
ENSDART00000109482	0.429979	0
ENSDART00000172307	0.56622	0
ENSDART00000085505	0.787472	0
ENSDART00000169923	0.388534	5
ENSDART00000101586	0.382869	0
ENSDART00000111345	0.496671	0
ENSDART00000002764	0.227096	0
ENSDART00000059549	0.176706	0
ENSDART00000102552	0.615301	0
ENSDART00000137373	0.197023	0
ENSDART00000111731	0.284716	0
ENSDART00000115023	0.270913	0
ENSDART00000080110	0.541961	0
ENSDART00000055859	0.43917	0
ENSDART00000113692	0.246014	0
ENSDART00000106035	0.784612	0
ENSDART00000148586	0.228976	0
ENSDART00000135472	0.676289	0
ENSDART00000168733	0.361196	0
ENSDART00000172308	0.216628	1
ENSDART00000143941	0.66575	0
ENSDART00000134682	0.497504	0
ENSDART00000075421	0.150489	0
ENSDART00000164374	0.217836	32
ENSDART00000141742	0.203518	0
ENSDART00000166913	0.374115	0
ENSDART00000014095	0.573933	0
ENSDART00000157806	0.782386	0
ENSDART00000080328	0.401223	0
ENSDART00000055350	0.589222	0
ENSDART00000158458	0.944092	0
ENSDART00000048375	0.0593877	0
ENSDART00000166870	0.0909971	0
ENSDART00000047248	0.288886	0
ENSDART00000157375	0.360893	0
ENSDART00000004625	0.554274	0
ENSDART00000158376	0.24614	0
ENSDART00000135193	0.814382	0
ENSDART00000110987	0.289977	0
ENSDART00000135617	0.187067	0
ENSDART00000169162	0.22004	1
ENSDART00000101316	0.507849	0
ENSDART00000131354	1	0
ENSDART00000122286	0.511414	0
ENSDART00000156832	0.58057	0
ENSDART00000066936	0.647611	0
ENSDART00000137024	0.545522	0
ENSDART00000164745	0.754633	0
ENSDART00000146342	1	0
ENSDART00000042972	0.68524	0
ENSDART00000108552	0.685715	0
ENSDART00000162720	0.786139	0
ENSDART00000051526	0.350237	0
ENSDART00000162738	0.323387	0
ENSDART00000043067	0.380168	0
ENSDART00000142745	0.839066	0
ENSDART00000064439	0.397901	0
ENSDART00000059227	0.235098	0
ENSDART00000144247	0.138304	0
ENSDART00000085824	0.23524	0
ENSDART00000140061	0.512174	0
ENSDART00000163953	0.393607	0
ENSDART00000159647	0.366439	0
ENSDART00000081611	0.583286	0
ENSDART00000034865	0.165033	0
ENSDART00000157309	0.130349	0
ENSDART00000127648	0.171938	0
ENSDART00000153333	0.459172	0
ENSDART00000155746	0.705482	0
ENSDART00000097864	0.217075	0
ENSDART00000118247	0.0401537	0
ENSDART00000040926	0.397574	0
ENSDART00000032390	0.451658	0
ENSDART00000112908	0.619857	0
ENSDART00000043190	0.557449	0
ENSDART00000137957	0.159746	0
ENSDART00000170775	0.167369	0
ENSDART00000058256	0.384518	0
ENSDART00000165726	0.976027	0
ENSDART00000114385	0.709605	0
ENSDART00000063953	0.460332	0
ENSDART00000162056	0.138671	0
ENSDART00000171835	0.252865	0
ENSDART00000165249	0.555144	0
ENSDART00000060702	0.186377	0
ENSDART00000027959	0.660298	0
ENSDART00000125037	0.316852	0
ENSDART00000087438	0.323439	1
ENSDART00000097452	0.472579	0
ENSDART00000021035	0.30852	0
ENSDART00000147024	8.77987e-11	0
ENSDART00000111681	0.110893	0
ENSDART00000170640	0.435092	0
ENSDART00000100207	0.65483	0
ENSDART00000135356	0.32015	0
ENSDART00000135033	0.240629	0
ENSDART00000155926	0.417884	0
ENSDART00000133642	0.474466	0
ENSDART00000101292	0.250417	0
ENSDART00000135541	0	0
ENSDART00000165680	0.155871	1
ENSDART00000013394	0.683742	0
ENSDART00000112004	0.648722	0
ENSDART00000166015	0.0652324	1
ENSDART00000165431	0.754399	0
ENSDART00000133441	0.715181	0
ENSDART00000027772	0.492051	0
ENSDART00000097351	0	0
ENSDART00000058707	0.505926	0
ENSDART00000138630	3.93194e-07	0
ENSDART00000127053	0.489568	0
ENSDART00000170106	0.490775	0
ENSDART00000020434	0.845105	0
ENSDART00000158743	0.137029	0
ENSDART00000167928	0	0
ENSDART00000076895	0.49489	0
ENSDART00000127805	0.530602	0
ENSDART00000059360	0.558747	0
ENSDART00000134612	0.115396	0
ENSDART00000151781	0.120496	0
ENSDART00000167993	0.224975	0
ENSDART00000110610	0.202956	100
ENSDART00000147062	0.653849	0
ENSDART00000126697	0	0
ENSDART00000172171	0.30278	0
ENSDART00000137404	0.425518	0
ENSDART00000041787	0.352849	0
ENSDART00000153330	0.0971861	0
ENSDART00000067311	0.660667	0
ENSDART00000153595	0.599406	0
ENSDART00000091159	0.613593	5
ENSDART00000165602	0.527488	0
ENSDART00000136490	0.187058	0
ENSDART00000162871	0.976097	0
ENSDART00000147064	0.53865	0
ENSDART00000047471	0.34094	0
ENSDART00000075281	0.215696	0
ENSDART00000112859	0.557789	0
ENSDART00000057528	0.484496	0
ENSDART00000170467	0.642308	0
ENSDART00000129062	0.483389	0
ENSDART00000133245	0.329411	0
ENSDART00000158690	0.569217	0
ENSDART00000127919	0.35102	0
ENSDART00000065755	0.739948	0
ENSDART00000143363	0.617864	1
ENSDART00000162757	0.859131	0
ENSDART00000128247	0.585991	0
ENSDART00000167097	0.822048	0
ENSDART00000117076	0.0209377	0
ENSDART00000171611	0.608999	0
ENSDART00000159249	0.468738	0
ENSDART00000167132	0.166138	0
ENSDART00000064878	0.332821	0
ENSDART00000131219	0.147425	0
ENSDART00000164016	0.400867	0
ENSDART00000110278	0.47894	1
ENSDART00000162308	0.367587	0
ENSDART00000062587	0.463728	0
ENSDART00000100706	0.399374	0
ENSDART00000172703	0.318442	0
ENSDART00000157832	0.443157	0
ENSDART00000142821	0	0
ENSDART00000146717	0.261863	0
ENSDART00000166422	0.598176	0
ENSDART00000168425	0.687094	0
ENSDART00000016660	0.146027	0
ENSDART00000144702	0.229114	0
ENSDART00000106388	0.316546	0
ENSDART00000170514	0.259332	0
ENSDART00000136456	0.795215	0
ENSDART00000134082	1	0
ENSDART00000036989	0.457971	0
ENSDART00000079922	0.304928	0
ENSDART00000056319	0.472446	0
ENSDART00000136287	0.498209	1
ENSDART00000149883	0.0766875	0
ENSDART00000093046	0.317017	0
ENSDART00000008058	0.375675	0
ENSDART00000133872	0.422091	0
ENSDART00000057612	0.308082	0
ENSDART00000160520	0.598053	0
ENSDART00000077835	0.350804	0
ENSDART00000082300	0.6245	0
ENSDART00000056303	0.339001	0
ENSDART00000078982	0.269583	0
ENSDART00000123094	0.393526	0
ENSDART00000019450	0.617203	0
ENSDART00000036235	0.380603	0
ENSDART00000119036	0.0140994	0
ENSDART00000138567	0.453555	0
ENSDART00000169699	0.345992	0
ENSDART00000065293	0.47526	0
ENSDART00000088800	0.217434	0
ENSDART00000156508	0.781265	1
ENSDART00000059628	0.223284	0
ENSDART00000006709	0.370376	0
ENSDART00000013446	0.132983	0
ENSDART00000105687	0.361828	0
ENSDART00000011551	0.335922	0
ENSDART00000134380	0.946947	0
ENSDART00000140805	0.676214	0
ENSDART00000171749	0.223248	0
ENSDART00000089120	0.611888	0
ENSDART00000155721	0.339554	0
ENSDART00000168377	0.346293	0
ENSDART00000055385	0.407258	0
ENSDART00000165117	0.560784	0
ENSDART00000124232	0.632983	0
ENSDART00000084861	0.727925	0
ENSDART00000087368	0.585906	0
ENSDART00000167759	0.682488	0
ENSDART00000151919	0.465995	0
ENSDART00000172527	0.459724	0
ENSDART00000091177	0.661555	1
ENSDART00000162318	0.861049	0
ENSDART00000167800	2.57633e-09	0
ENSDART00000151459	0.293527	0
ENSDART00000018972	0.121822	0
ENSDART00000121866	0.721254	1
ENSDART00000075303	0.254814	0
ENSDART00000050125	0.273502	1
ENSDART00000158411	0.590666	0
ENSDART00000165462	0.68633	0
ENSDART00000112134	0.0687694	0
ENSDART00000026273	0.449084	0
ENSDART00000164888	0.320286	0
ENSDART00000037576	0.707501	0
ENSDART00000021520	0.20375	0
ENSDART00000013571	0.242731	0
ENSDART00000023550	0.558963	0
ENSDART00000010282	0.301891	0
ENSDART00000166936	0.96873	0
ENSDART00000042492	0.138761	0
ENSDART00000167992	0.329577	0
ENSDART00000157970	0.743568	0
ENSDART00000133041	0.309511	0
ENSDART00000100904	0.174314	0
ENSDART00000006673	0.237338	0
ENSDART00000106244	0.304756	0
ENSDART00000161059	0.200295	0
ENSDART00000103660	0.329816	6
ENSDART00000012167	0.148309	0
ENSDART00000083862	0.231395	0
ENSDART00000162742	0.126826	0
ENSDART00000150949	0.988954	0
ENSDART00000118969	0.308495	0
ENSDART00000043774	0.632793	0
ENSDART00000135293	0.671505	0
ENSDART00000137308	0.496041	0
ENSDART00000155877	0.586694	0
ENSDART00000092948	0.505032	0
ENSDART00000029450	0.373993	1
ENSDART00000163780	0.542966	0
ENSDART00000048859	0.413569	0
ENSDART00000138249	0.240158	0
ENSDART00000082385	0.485666	0
ENSDART00000171719	0.540958	0
ENSDART00000156160	0.22676	0
ENSDART00000085031	0.746199	0
ENSDART00000157885	0.551934	0
ENSDART00000138011	0.342297	0
ENSDART00000056622	0.25734	0
ENSDART00000164212	1	0
ENSDART00000163064	0.564139	0
ENSDART00000048633	0.116148	0
ENSDART00000122459	0.639192	0
ENSDART00000076519	0	0
ENSDART00000073597	0.177063	0
ENSDART00000017728	0.801669	0
ENSDART00000002773	0.122114	0
ENSDART00000079782	0.282532	0
ENSDART00000032498	0.264542	0
ENSDART00000124346	0.62461	1
ENSDART00000109931	0.534823	0
ENSDART00000082944	0.457664	0
ENSDART00000038990	0.52593	20
ENSDART00000021062	0.288037	0
ENSDART00000148666	0.309307	0
ENSDART00000074599	0.643784	0
ENSDART00000102214	0.547782	0
ENSDART00000136541	0.140422	0
ENSDART00000157113	0.0674304	0
ENSDART00000153854	0.390409	0
ENSDART00000146986	0.857016	0
ENSDART00000125459	0.705292	0
ENSDART00000140290	0.279423	0
ENSDART00000097395	0.637161	0
ENSDART00000172058	0.858116	0
ENSDART00000143165	0.582759	0
ENSDART00000064032	0.216764	0
ENSDART00000166775	0.282919	0
ENSDART00000130822	0.496742	0
ENSDART00000059795	0.339205	0
ENSDART00000113716	0.207268	0
ENSDART00000116955	0.47808	0
ENSDART00000144859	0.727097	0
ENSDART00000167495	0	0
ENSDART00000004284	0.136918	0
ENSDART00000162978	0.748862	0
ENSDART00000005464	0.590305	0
ENSDART00000083685	0.422129	0
ENSDART00000059307	0.166591	0
ENSDART00000036513	0.652735	0
ENSDART00000043956	0.373983	0
ENSDART00000157919	0.763556	0
ENSDART00000007735	0.253076	0
ENSDART00000019743	0.460142	0
ENSDART00000146171	0.246471	0
ENSDART00000154779	0.112986	0
ENSDART00000150837	0.293985	0
ENSDART00000139438	0.369371	0
ENSDART00000146924	0.681229	0
ENSDART00000101018	0.846093	0
ENSDART00000022358	0.278735	0
ENSDART00000162693	0.168593	0
ENSDART00000160461	0.0782947	0
ENSDART00000138866	0.450962	0
ENSDART00000134548	0.22725	0
ENSDART00000152492	0.242593	0
ENSDART00000038310	0.23799	0
ENSDART00000163728	0.540343	0
ENSDART00000129854	0.392271	2
ENSDART00000019957	0.830501	0
ENSDART00000171107	0.172895	0
ENSDART00000168682	0.24117	0
ENSDART00000106205	0.204772	0
ENSDART00000009609	0.506432	0
ENSDART00000138362	0.615214	0
ENSDART00000114446	0.748309	0
ENSDART00000147991	0.459082	0
ENSDART00000172148	1	0
ENSDART00000053447	0.294444	0
ENSDART00000074438	0.36613	0
ENSDART00000172046	0.204081	0
ENSDART00000097919	0.65242	0
ENSDART00000139091	0.287551	0
ENSDART00000126785	0.668137	0
ENSDART00000113058	0.506988	0
ENSDART00000153126	0.734479	0
ENSDART00000140977	0.0859586	0
ENSDART00000171870	0.0286362	0
ENSDART00000053325	0.167054	0
ENSDART00000109710	0.477835	0
ENSDART00000139053	0.204742	0
ENSDART00000143851	1	0
ENSDART00000020135	0.126207	0
ENSDART00000116034	0.0278066	0
ENSDART00000133895	0.243125	0
ENSDART00000159742	0.1246	0
ENSDART00000165099	0.705681	0
ENSDART00000136707	0.351872	0
ENSDART00000017941	0.798735	0
ENSDART00000055737	0.191669	0
ENSDART00000067843	0.238306	0
ENSDART00000098833	0.663564	0
ENSDART00000159048	0.330592	0
ENSDART00000169662	0.716526	0
ENSDART00000049890	0.475882	15
ENSDART00000157644	0.44149	0
ENSDART00000025385	0.165663	0
ENSDART00000147974	0.190846	0
ENSDART00000088222	0.203591	0
ENSDART00000124051	0.581687	0
ENSDART00000003957	0.548816	0
ENSDART00000014031	0.438468	0
ENSDART00000168241	0.315507	0
ENSDART00000103007	0.748453	0
ENSDART00000110882	0.542343	1
ENSDART00000098247	0.392717	0
ENSDART00000087047	0.529385	0
ENSDART00000123844	0.591115	0
ENSDART00000155977	0.63792	0
ENSDART00000008535	0.56542	0
ENSDART00000056962	0.0967656	0
ENSDART00000161127	0.555892	0
ENSDART00000142818	0.697229	0
ENSDART00000151179	0.0771252	0
ENSDART00000058793	0.269973	1
ENSDART00000041700	0.667432	0
ENSDART00000137746	0.370622	0
ENSDART00000159441	0.621988	0
ENSDART00000159945	0.109802	0
ENSDART00000161534	0.566167	10
ENSDART00000131741	0.190754	0
ENSDART00000029699	0.693203	0
ENSDART00000089516	0.2301	0
ENSDART00000114544	0.816781	0
ENSDART00000152935	0.358368	0
ENSDART00000126236	0.151706	0
ENSDART00000167618	0.321376	0
ENSDART00000151106	0.335597	0
ENSDART00000038415	0.301114	0
ENSDART00000134125	0.350412	2
ENSDART00000165034	1	0
ENSDART00000113678	0.385422	0
ENSDART00000141581	1	0
ENSDART00000152504	0.453904	0
ENSDART00000063936	0.544398	0
ENSDART00000058059	0.513353	0
ENSDART00000142244	0.666008	0
ENSDART00000132950	0.176016	0
ENSDART00000008013	0.695168	0
ENSDART00000152229	0.313797	0
ENSDART00000010778	0.0384938	0
ENSDART00000160866	0.503744	0
ENSDART00000111852	0.526972	0
ENSDART00000162700	0.156711	0
ENSDART00000143048	0.716935	0
ENSDART00000074268	0.138778	0
ENSDART00000092104	0.183392	1
ENSDART00000168321	0.447438	0
ENSDART00000116461	0.353963	0
ENSDART00000110001	0.1763	1
ENSDART00000122935	0.871398	0
ENSDART00000139432	0.349741	0
ENSDART00000012476	0.110761	0
ENSDART00000061540	0.318581	3
ENSDART00000138893	0.959429	0
ENSDART00000083534	0.0830214	0
ENSDART00000134227	0.43165	0
ENSDART00000158038	0.132122	0
ENSDART00000171199	0.164395	0
ENSDART00000131748	0.312086	0
ENSDART00000081445	0.23758	0
ENSDART00000149473	1	0
ENSDART00000052083	0.301245	0
ENSDART00000109889	0.742765	0
ENSDART00000091470	0.68754	9
ENSDART00000165100	0.714471	0
ENSDART00000047159	0.824689	0
ENSDART00000111724	0.763615	0
ENSDART00000164288	0	0
ENSDART00000007512	0.781598	0
ENSDART00000166731	0.887793	0
ENSDART00000157038	0.402154	0
ENSDART00000169274	0.638272	0
ENSDART00000125162	0.572115	0
ENSDART00000113493	0.178749	0
ENSDART00000148749	0.096251	0
ENSDART00000080825	0.382848	0
ENSDART00000172130	0.8535	0
ENSDART00000099027	0.534933	0
ENSDART00000165225	0.116909	0
ENSDART00000156282	0.227532	0
ENSDART00000103638	0.139486	0
ENSDART00000143687	0.173118	0
ENSDART00000065264	0.517501	0
ENSDART00000145152	0	0
ENSDART00000142518	0.651225	0
ENSDART00000028946	0.396811	0
ENSDART00000144181	0.2684	0
ENSDART00000161898	0.351961	0
ENSDART00000154326	0.637096	0
ENSDART00000158046	0.219366	0
ENSDART00000138862	0.384618	0
ENSDART00000156942	0.293026	0
ENSDART00000161545	0.499863	0
ENSDART00000153109	0.593729	0
ENSDART00000058737	0.676991	0
ENSDART00000124060	0.142924	0
ENSDART00000140720	0.280367	1
ENSDART00000165177	0.222408	0
ENSDART00000066898	0.246435	0
ENSDART00000064902	0.792264	0
ENSDART00000079855	0.154819	0
ENSDART00000087062	0.246556	0
ENSDART00000158245	0.677793	0
ENSDART00000165916	0.210295	0
ENSDART00000164748	0.272502	1
ENSDART00000004041	0.360638	0
ENSDART00000164611	0.664847	0
ENSDART00000052349	0.211208	0
ENSDART00000164342	0.485123	0
ENSDART00000025535	0.114846	0
ENSDART00000134312	0	0
ENSDART00000126248	0.520185	0
ENSDART00000103371	0.735019	0
ENSDART00000054915	0.191644	0
ENSDART00000168393	0.604282	0
ENSDART00000162317	0.853052	0
ENSDART00000163570	0.213333	0
ENSDART00000044987	0.410829	1
ENSDART00000124063	0.0439627	0
ENSDART00000172084	0.172892	0
ENSDART00000032393	0.4544	0
ENSDART00000123388	0.353958	0
ENSDART00000062343	0.377242	0
ENSDART00000142721	0.182881	0
ENSDART00000065803	0.445824	9
ENSDART00000132740	0.594623	0
ENSDART00000171765	0.418349	0
ENSDART00000048866	0.399341	1
ENSDART00000143695	0.0546779	0
ENSDART00000138501	0.567855	0
ENSDART00000138709	0.385369	0
ENSDART00000077744	0.616333	0
ENSDART00000145408	0.661201	0
ENSDART00000128616	0.183844	0
ENSDART00000086768	0.67419	0
ENSDART00000147945	0.146643	0
ENSDART00000142862	0.488041	0
ENSDART00000138675	0.719068	0
ENSDART00000064311	0.301408	1
ENSDART00000077235	0.182035	0
ENSDART00000166028	0.358496	0
ENSDART00000057254	0.697388	0
ENSDART00000122636	0.28549	0
ENSDART00000083656	0.38686	0
ENSDART00000163275	0.326058	0
ENSDART00000168477	0.514658	0
ENSDART00000052123	0.189863	0
ENSDART00000158070	0.799645	0
ENSDART00000062569	0.441131	0
ENSDART00000149508	1	0
ENSDART00000063154	0.60436	0
ENSDART00000167257	0.0973603	0
ENSDART00000033717	0.487447	0
ENSDART00000078066	0.728982	0
ENSDART00000135652	0	0
ENSDART00000007718	0.321935	0
ENSDART00000159309	0.624065	0
ENSDART00000156080	0.275137	0
ENSDART00000157765	0.468169	1
ENSDART00000064500	0.429729	0
ENSDART00000014163	0.458142	0
ENSDART00000060685	0.60255	0
ENSDART00000171602	0.400197	1
ENSDART00000171253	0.0837978	0
ENSDART00000169643	0.616332	0
ENSDART00000132565	0.721587	0
ENSDART00000134514	0.656364	0
ENSDART00000059926	1.36001e-05	0
ENSDART00000145943	0.245565	0
ENSDART00000126978	0.724437	0
ENSDART00000023803	0.478949	0
ENSDART00000082761	0.0284419	0
ENSDART00000108978	0.854595	0
ENSDART00000040542	0.312994	0
ENSDART00000167723	0.173567	0
ENSDART00000090709	0.531815	0
ENSDART00000014691	1	0
ENSDART00000170402	0.675014	0
ENSDART00000131624	0.0855767	0
ENSDART00000167299	0	0
ENSDART00000163931	0.875553	0
ENSDART00000049425	0.355699	0
ENSDART00000153645	0.281647	0
ENSDART00000130126	0.440941	20
ENSDART00000057463	1	0
ENSDART00000110495	0.779477	0
ENSDART00000159639	0.411131	0
ENSDART00000146195	0.132441	0
ENSDART00000033706	0.483799	1
ENSDART00000140703	0.0935002	0
ENSDART00000087894	0.751746	0
ENSDART00000077191	0.102663	0
ENSDART00000136333	0.314471	0
ENSDART00000133837	0	0
ENSDART00000136675	0.690268	0
ENSDART00000160998	0.19731	0
ENSDART00000141408	0.522936	0
ENSDART00000059321	0.78188	0
ENSDART00000078305	0.268624	1
ENSDART00000159481	0.298582	0
ENSDART00000111891	0.244211	0
ENSDART00000157957	0.38861	0
ENSDART00000010997	0.775516	0
ENSDART00000007636	0.278762	0
ENSDART00000011865	0.280234	0
ENSDART00000114908	0.586743	0
ENSDART00000063944	0.821802	0
ENSDART00000122536	0.200609	0
ENSDART00000144954	0.946375	0
ENSDART00000086868	0.258055	0
ENSDART00000146326	0.147516	0
ENSDART00000003891	0.741786	3
ENSDART00000031872	0.209293	0
ENSDART00000024821	1	0
ENSDART00000141699	0.549401	0
ENSDART00000169464	0.209921	0
ENSDART00000153436	0.212877	0
ENSDART00000165835	0.386747	0
ENSDART00000012507	0.420412	0
ENSDART00000149879	1	0
ENSDART00000164643	0.619996	0
ENSDART00000165824	0.755767	0
ENSDART00000052971	0.277634	0
ENSDART00000139482	0.451013	0
ENSDART00000157050	1	0
ENSDART00000054183	0.289731	0
ENSDART00000162705	0.589382	0
ENSDART00000142666	0.240007	6
ENSDART00000032861	0.656764	0
ENSDART00000100941	0.163774	0
ENSDART00000075039	0.249596	1
ENSDART00000106048	0.714689	1
ENSDART00000123026	0.119064	0
ENSDART00000041257	0.207773	0
ENSDART00000012963	0.732648	0
ENSDART00000163075	0.692372	0
ENSDART00000141553	0.311781	0
ENSDART00000128402	0.255668	0
ENSDART00000019417	0.636927	0
ENSDART00000146103	0.702084	0
ENSDART00000152705	0.761103	1
ENSDART00000148159	0.521914	0
ENSDART00000009698	0.829296	0
ENSDART00000160386	0.220335	0
ENSDART00000157829	0.407469	1
ENSDART00000083874	0.0715314	0
ENSDART00000163865	0.350224	0
ENSDART00000025013	0.258167	0
ENSDART00000159762	0.769783	0
ENSDART00000160446	0	0
ENSDART00000097196	0.177131	1
ENSDART00000121847	1	0
ENSDART00000084570	0.188583	0
ENSDART00000159296	0.238726	0
ENSDART00000016614	0.294459	0
ENSDART00000144606	0.172395	0
ENSDART00000116317	0.683776	0
ENSDART00000091813	0.527138	1
ENSDART00000099692	0.172599	0
ENSDART00000159594	0.638405	0
ENSDART00000153253	0.673646	0
ENSDART00000160481	0.688797	0
ENSDART00000164209	0.349183	14
ENSDART00000060809	0.762669	0
ENSDART00000165116	0.718762	0
ENSDART00000142069	0.205001	0
ENSDART00000056080	0.998343	0
ENSDART00000121728	0.111955	0
ENSDART00000133022	0.183345	0
ENSDART00000016702	0.776711	0
ENSDART00000121531	0.882591	0
ENSDART00000131743	0.207647	0
ENSDART00000158263	0.267798	0
ENSDART00000051198	0.129134	0
ENSDART00000041068	0.532656	7
ENSDART00000125371	0.615629	0
ENSDART00000156662	0.347623	0
ENSDART00000143391	0.35458	0
ENSDART00000154945	0.674851	0
ENSDART00000088469	0.391321	0
ENSDART00000132329	0.41396	0
ENSDART00000111552	0.573069	0
ENSDART00000140537	0.649836	0
ENSDART00000170298	0.612991	0
ENSDART00000145887	0.243506	0
ENSDART00000121779	0.241476	7
ENSDART00000162677	0.557539	0
ENSDART00000126897	0.474083	0
ENSDART00000115034	0.576287	0
ENSDART00000145956	0.537355	0
ENSDART00000092679	0.646973	0
ENSDART00000167638	0.462613	3
ENSDART00000142428	0.0830871	0
ENSDART00000147648	0.337514	0
ENSDART00000142864	0.687789	0
ENSDART00000132467	0	0
ENSDART00000009484	0.210471	0
ENSDART00000141142	0.48104	0
ENSDART00000125211	0.614178	0
ENSDART00000009682	0.20131	0
ENSDART00000083937	0.160092	0
ENSDART00000089095	0.186093	0
ENSDART00000085263	0.442103	0
ENSDART00000141177	0.235391	0
ENSDART00000169663	0.166993	0
ENSDART00000021083	0.842266	0
ENSDART00000136895	0.912406	1
ENSDART00000166463	0.335494	6
ENSDART00000158371	0.580097	0
ENSDART00000166957	0.297703	0
ENSDART00000131014	0.615843	0
ENSDART00000053617	0.309816	0
ENSDART00000143108	0.292154	0
ENSDART00000112196	0.791551	0
ENSDART00000110478	0.289467	0
ENSDART00000063052	0.349209	0
ENSDART00000145047	0.330443	0
ENSDART00000074216	0.285788	0
ENSDART00000165152	0.57694	0
ENSDART00000164155	0.352369	0
ENSDART00000163441	0.346639	0
ENSDART00000165769	0.751751	0
ENSDART00000124038	0.224553	0
ENSDART00000166708	0.0969653	0
ENSDART00000165123	0.641417	0
ENSDART00000142320	0.67684	1
ENSDART00000113332	0.417714	0
ENSDART00000155975	0.0472265	0
ENSDART00000046298	0.732762	0
ENSDART00000149722	0.824171	0
ENSDART00000087643	0.157129	0
ENSDART00000048968	0.689841	0
ENSDART00000138291	0.532481	0
ENSDART00000129134	0.718531	0
ENSDART00000147990	0.442495	0
ENSDART00000140789	0.460459	0
ENSDART00000143084	0.236212	0
ENSDART00000166768	0.385988	1
ENSDART00000089025	0.281489	0
ENSDART00000168133	0.677205	1
ENSDART00000122648	0.838638	0
ENSDART00000098461	0.752089	0
ENSDART00000053683	0.201827	0
ENSDART00000149261	0	0
ENSDART00000155830	0.666876	0
ENSDART00000078610	0.235325	0
ENSDART00000152651	1	0
ENSDART00000116552	0.183284	0
ENSDART00000149807	1	0
ENSDART00000151211	0.0633244	0
ENSDART00000043866	0.192811	2
ENSDART00000081038	0.458476	0
ENSDART00000087909	0.530861	13
ENSDART00000109581	0.210715	0
ENSDART00000127854	0.0879881	1
ENSDART00000168285	0.891331	0
ENSDART00000076586	0.532441	0
ENSDART00000049331	0.191172	0
ENSDART00000130238	0.748786	0
ENSDART00000130958	0.23288	1
ENSDART00000077219	0.498717	0
ENSDART00000157634	0.888719	0
ENSDART00000097845	0.692048	0
ENSDART00000117596	0.111251	0
ENSDART00000111234	0.276714	0
ENSDART00000154045	0.763981	0
ENSDART00000162580	0.14244	1
ENSDART00000103355	0.396926	0
ENSDART00000110866	0.322879	0
ENSDART00000014787	0.686962	0
ENSDART00000105659	0.557586	0
ENSDART00000031173	0.101852	0
ENSDART00000167666	0.358826	0
ENSDART00000163608	0.752522	0
ENSDART00000081152	0.215697	0
ENSDART00000128722	0.139528	0
ENSDART00000038748	0.482464	0
ENSDART00000145670	0.73436	0
ENSDART00000104520	0.218339	0
ENSDART00000108872	0.221563	0
ENSDART00000136989	0.680386	0
ENSDART00000058380	0.581465	0
ENSDART00000163382	0.597915	0
ENSDART00000019647	0.290749	0
ENSDART00000123634	0.161146	0
ENSDART00000074604	0.619457	0
ENSDART00000102106	0.217865	0
ENSDART00000077895	0.139844	0
ENSDART00000039760	0.498018	0
ENSDART00000115299	0.224357	0
ENSDART00000097670	0.435337	0
ENSDART00000112726	0.263077	0
ENSDART00000128166	0.878861	0
ENSDART00000168836	0.788871	0
ENSDART00000111992	0.28317	0
ENSDART00000163067	0.663452	0
ENSDART00000013591	0.750575	0
ENSDART00000148125	0.198544	0
ENSDART00000137167	0.46023	0
ENSDART00000011936	0.722722	0
ENSDART00000090484	0.509354	0
ENSDART00000150433	0	0
ENSDART00000152482	0.613493	0
ENSDART00000100798	0.728144	0
ENSDART00000129522	0.369673	0
ENSDART00000156571	0.290958	0
ENSDART00000039865	0.384163	0
ENSDART00000062421	0.239755	0
ENSDART00000065143	0.318646	1
ENSDART00000143365	0.601132	0
ENSDART00000102672	0.273438	0
ENSDART00000026814	0.487924	0
ENSDART00000104358	0.432531	0
ENSDART00000108787	0.588978	0
ENSDART00000067444	0.470724	0
ENSDART00000021394	0.456698	0
ENSDART00000165308	0.503692	0
ENSDART00000117056	0.0796901	0
ENSDART00000172515	0.423765	1
ENSDART00000165520	0.373083	0
ENSDART00000089534	0.380814	0
ENSDART00000172579	0.284553	0
ENSDART00000149523	0.239731	0
ENSDART00000101561	0.30346	8
ENSDART00000046577	0	0
ENSDART00000124167	0.436076	2
ENSDART00000129843	0.0978735	0
ENSDART00000106152	0.362389	0
ENSDART00000160139	0.540331	0
ENSDART00000022799	0.743188	0
ENSDART00000166411	0.387615	0
ENSDART00000145123	1.26292e-07	0
ENSDART00000163869	0.161748	0
ENSDART00000135629	0.524418	0
ENSDART00000052434	0.193578	0
ENSDART00000101641	0.207878	0
ENSDART00000032392	0.193112	0
ENSDART00000148709	0.224886	0
ENSDART00000086619	0.249692	0
ENSDART00000139406	0.679808	0
ENSDART00000131131	0.0725417	0
ENSDART00000124514	0.572309	0
ENSDART00000140042	0.478656	0
ENSDART00000055767	0.263581	0
ENSDART00000142569	0.634621	0
ENSDART00000164837	0.474142	8
ENSDART00000168799	0.403389	1
ENSDART00000172301	0.454625	0
ENSDART00000136795	0.546559	0
ENSDART00000013079	0.245736	0
ENSDART00000054362	0.274699	0
ENSDART00000033591	0.209039	0
ENSDART00000005609	0.31283	0
ENSDART00000093152	0.202749	0
ENSDART00000166819	0.749239	0
ENSDART00000078369	0.465503	0
ENSDART00000003694	0.4535	0
ENSDART00000167986	0.327476	0
ENSDART00000143544	0.567385	0
ENSDART00000165584	0.34546	0
ENSDART00000134468	0.279268	0
ENSDART00000133675	0.254251	0
ENSDART00000151022	0.0182665	0
ENSDART00000166528	0.542836	0
ENSDART00000079402	1	0
ENSDART00000138849	0.781514	0
ENSDART00000147537	0.298475	0
ENSDART00000172505	0.789068	0
ENSDART00000153194	0.436223	0
ENSDART00000170880	0.915199	0
ENSDART00000012445	0.621329	0
ENSDART00000046792	0.519959	0
ENSDART00000058970	0.515265	0
ENSDART00000171565	0.446886	0
ENSDART00000170322	0.54028	0
ENSDART00000162870	0.0885865	0
ENSDART00000134448	0.510039	0
ENSDART00000142250	0.898379	0
ENSDART00000052331	0.189284	0
ENSDART00000109836	0.167571	0
ENSDART00000127292	0.191416	0
ENSDART00000121499	0.0835829	0
ENSDART00000148172	0	0
ENSDART00000146458	0.510894	0
ENSDART00000168462	0.650101	0
ENSDART00000145229	0.490983	0
ENSDART00000168786	0.89355	2
ENSDART00000154665	0.403068	0
ENSDART00000141548	0.462475	0
ENSDART00000109530	0.237144	0
ENSDART00000100663	0.612028	0
ENSDART00000126424	0.58041	0
ENSDART00000169609	0.600848	0
ENSDART00000128672	0.773328	0
ENSDART00000168229	0.534656	0
ENSDART00000139355	0.500178	0
ENSDART00000022634	0.309038	0
ENSDART00000168263	0.604903	0
ENSDART00000170351	0.657925	15
ENSDART00000137156	0.761005	0
ENSDART00000056795	0.244905	0
ENSDART00000134344	0.60427	0
ENSDART00000131721	0.579381	0
ENSDART00000021628	0.506688	0
ENSDART00000113451	0.274761	0
ENSDART00000109882	0.110452	0
ENSDART00000166084	0.244878	0
ENSDART00000163875	0.117234	0
ENSDART00000101219	0.418725	0
ENSDART00000062418	0.709178	0
ENSDART00000140330	0.244849	0
ENSDART00000166498	0.151789	0
ENSDART00000153177	0.370608	0
ENSDART00000153108	0.44019	1
ENSDART00000127772	0.33891	0
ENSDART00000133696	0.488315	0
ENSDART00000150064	0.271661	0
ENSDART00000014190	0.465385	5
ENSDART00000149330	0.2787	0
ENSDART00000161896	0.53904	0
ENSDART00000145914	0.111427	0
ENSDART00000172366	0.284699	0
ENSDART00000110182	0.568195	0
ENSDART00000023926	0.511495	0
ENSDART00000135144	0.944341	0
ENSDART00000002826	0.249835	0
ENSDART00000148456	0.740653	0
ENSDART00000122593	0.320622	0
ENSDART00000168372	0.942863	0
ENSDART00000151541	0.0868004	0
ENSDART00000111624	0.186788	1
ENSDART00000147582	0.419598	0
ENSDART00000171862	0.340594	0
ENSDART00000064210	0.513293	0
ENSDART00000139662	0.426029	0
ENSDART00000114767	0.826233	0
ENSDART00000124845	0.34264	0
ENSDART00000075485	0.82462	0
ENSDART00000132491	0.56075	0
ENSDART00000165853	0.387025	0
ENSDART00000171005	0.403359	0
ENSDART00000097531	0.624938	0
ENSDART00000077732	0.20956	0
ENSDART00000114138	0.179786	0
ENSDART00000170369	0.827295	0
ENSDART00000154583	0.374967	14
ENSDART00000032322	0.220953	0
ENSDART00000067764	0.490248	15
ENSDART00000132170	0.515518	0
ENSDART00000105692	0.160025	0
ENSDART00000078974	0.629155	0
ENSDART00000134573	0.302396	0
ENSDART00000087576	0.222513	3
ENSDART00000131690	0.489731	0
ENSDART00000132093	0.308604	0
ENSDART00000066897	0.671371	0
ENSDART00000148278	0.275111	0
ENSDART00000171016	0.306371	0
ENSDART00000079130	0.411157	0
ENSDART00000156352	0.503887	0
ENSDART00000101627	0.174115	0
ENSDART00000074294	0.300974	0
ENSDART00000061663	0.272496	0
ENSDART00000130932	0.317584	0
ENSDART00000014306	0.594752	0
ENSDART00000073452	0.340742	0
ENSDART00000124991	0.135046	0
ENSDART00000008115	0.185707	0
ENSDART00000058484	0.812615	0
ENSDART00000077649	0.536141	2
ENSDART00000109346	0.458147	6
ENSDART00000143046	1	0
ENSDART00000103940	0.326547	0
ENSDART00000158563	0.74858	8
ENSDART00000021672	0.376344	0
ENSDART00000024593	1	1
ENSDART00000093222	0.20489	2
ENSDART00000133743	0.459966	0
ENSDART00000098982	0.502142	0
ENSDART00000156935	1	0
ENSDART00000159769	0.39367	0
ENSDART00000078854	0.489105	0
ENSDART00000171996	0.7518	0
ENSDART00000088881	0.392001	0
ENSDART00000085931	0.539328	1
ENSDART00000087242	0.394434	0
ENSDART00000130820	0.0838254	0
ENSDART00000163808	0.772453	0
ENSDART00000047110	0.334323	0
ENSDART00000125099	0.564874	0
ENSDART00000158160	0.529971	0
ENSDART00000165656	0.210271	0
ENSDART00000151853	0.162813	0
ENSDART00000077908	0.306475	0
ENSDART00000017850	0.683499	0
ENSDART00000109750	0.521604	0
ENSDART00000153988	0.516997	0
ENSDART00000143972	0.657719	0
ENSDART00000088351	0.257724	0
ENSDART00000049373	0.607445	0
ENSDART00000167718	0.575988	0
ENSDART00000105584	0.0868234	0
ENSDART00000036419	0.658318	0
ENSDART00000050535	0.285584	0
ENSDART00000148582	0.372779	6
ENSDART00000097160	0.504879	0
ENSDART00000055338	0.635108	0
ENSDART00000143389	0.677715	0
ENSDART00000002778	0.200876	0
ENSDART00000078647	0.435418	0
ENSDART00000111576	0.612977	0
ENSDART00000088146	0.437181	0
ENSDART00000011910	0.228838	1
ENSDART00000150508	0.562431	0
ENSDART00000145625	0.86823	0
ENSDART00000015377	0.27292	0
ENSDART00000066863	0.34482	2
ENSDART00000163741	0.606795	0
ENSDART00000104346	0.458624	0
ENSDART00000074774	1	0
ENSDART00000054442	0.81971	0
ENSDART00000050902	0.442791	0
ENSDART00000138366	0.447172	0
ENSDART00000159820	0.383162	1
ENSDART00000123139	0.539988	0
ENSDART00000165143	0.27842	0
ENSDART00000117314	0.872846	0
ENSDART00000054064	0.712584	0
ENSDART00000053460	0.482175	0
ENSDART00000160165	0.28957	0
ENSDART00000099701	0.712909	0
ENSDART00000105532	0.735418	0
ENSDART00000049434	0.700767	0
ENSDART00000023721	0.516811	0
ENSDART00000164671	0.976937	0
ENSDART00000012268	0.174276	0
ENSDART00000030921	0.581999	1
ENSDART00000131850	0.598333	0
ENSDART00000085512	0.643192	0
ENSDART00000078630	0.530605	0
ENSDART00000115037	0.622879	0
ENSDART00000105670	0.367624	0
ENSDART00000036635	0.420702	0
ENSDART00000088177	0.289613	0
ENSDART00000132087	0.464657	0
ENSDART00000171332	0.163268	3
ENSDART00000079842	0.368461	0
ENSDART00000077783	0.215274	2
ENSDART00000047728	0.116701	0
ENSDART00000170984	0.755515	0
ENSDART00000092047	0.337426	0
ENSDART00000130342	0.18579	2
ENSDART00000159257	0.582638	0
ENSDART00000057819	0.418583	0
ENSDART00000169608	0.226272	0
ENSDART00000080781	0.506261	0
ENSDART00000151465	1	0
ENSDART00000057948	0.188529	0
ENSDART00000169209	0.31924	0
ENSDART00000131638	0.567294	0
ENSDART00000135821	0.309598	2
ENSDART00000147682	0.573474	0
ENSDART00000153310	0.400654	0
ENSDART00000165841	0	0
ENSDART00000150663	0	0
ENSDART00000137995	0.660117	0
ENSDART00000172734	0.821275	0
ENSDART00000171915	0.610578	0
ENSDART00000055978	0.290139	0
ENSDART00000020153	0.199115	0
ENSDART00000109148	0.167413	0
ENSDART00000033362	0.551273	0
ENSDART00000139552	0.519717	0
ENSDART00000143483	0.494545	0
ENSDART00000161836	0.244045	0
ENSDART00000172436	0.909804	0
ENSDART00000150529	0.548691	0
ENSDART00000141028	0.0993228	0
ENSDART00000172113	0.63	0
ENSDART00000145944	0.15114	0
ENSDART00000146616	0.317901	0
ENSDART00000127930	0.54195	0
ENSDART00000010140	0.682111	0
ENSDART00000145991	0.171512	0
ENSDART00000148423	0.573418	0
ENSDART00000141607	0.433062	3
ENSDART00000110892	0.516795	0
ENSDART00000160233	1	0
ENSDART00000170827	0.316797	0
ENSDART00000105286	0.495403	0
ENSDART00000082070	0.629065	0
ENSDART00000159408	0.236178	0
ENSDART00000024925	0.614832	0
ENSDART00000046841	0.3365	0
ENSDART00000121537	0.342736	0
ENSDART00000132189	0.385983	0
ENSDART00000090921	0.763173	0
ENSDART00000128488	0.295691	0
ENSDART00000079705	0.242771	0
ENSDART00000167231	0.33365	0
ENSDART00000065256	0.708214	0
ENSDART00000160894	0.188464	0
ENSDART00000155719	0.377207	0
ENSDART00000009092	0.384861	0
ENSDART00000172230	0.409465	0
ENSDART00000089654	0.849527	0
ENSDART00000050826	0.200972	0
ENSDART00000146624	0.259844	0
ENSDART00000066282	0.689819	0
ENSDART00000152974	0.0222278	0
ENSDART00000162032	0.461179	0
ENSDART00000014052	0.122743	0
ENSDART00000131292	0.519794	0
ENSDART00000089689	0.0933549	0
ENSDART00000040240	0.789964	0
ENSDART00000054175	0.771841	0
ENSDART00000139988	0.456572	0
ENSDART00000163279	0.46572	0
ENSDART00000014726	0.463712	5
ENSDART00000082393	0.781017	0
ENSDART00000164353	0.0210638	0
ENSDART00000018142	0.301154	0
ENSDART00000087001	0.47963	0
ENSDART00000054078	0.432312	0
ENSDART00000082154	0.256165	0
ENSDART00000112210	0.709788	0
ENSDART00000164386	0.72348	0
ENSDART00000089834	0.343362	0
ENSDART00000056180	0.71996	0
ENSDART00000135240	0.0487735	0
ENSDART00000066949	0.398739	0
ENSDART00000162993	0.112711	0
ENSDART00000160777	0.496567	76
ENSDART00000064113	0.232572	0
ENSDART00000038228	0.170065	0
ENSDART00000141075	0.491419	0
ENSDART00000158846	0.839526	0
ENSDART00000146202	0.463339	0
ENSDART00000152562	0.321217	0
ENSDART00000169067	0.742749	0
ENSDART00000155445	0	0
ENSDART00000171357	0.508268	0
ENSDART00000135770	0.203024	0
ENSDART00000042082	0.774421	0
ENSDART00000157816	0.156665	0
ENSDART00000112469	0.518596	0
ENSDART00000165516	0.374264	0
ENSDART00000169070	0.732801	0
ENSDART00000091835	0.107245	0
ENSDART00000128968	0.140158	0
ENSDART00000065824	0.565206	0
ENSDART00000169106	0.585891	0
ENSDART00000099885	0.23367	0
ENSDART00000170761	0.591071	0
ENSDART00000035531	0.287897	0
ENSDART00000059796	0.441736	0
ENSDART00000171400	0.124121	0
ENSDART00000004424	0.29208	0
ENSDART00000162694	0.776579	0
ENSDART00000051527	0.309853	0
ENSDART00000152645	0	0
ENSDART00000145642	0.6049	1
ENSDART00000083079	0.634753	0
ENSDART00000046599	0.144017	0
ENSDART00000132982	0.20924	0
ENSDART00000135214	1	0
ENSDART00000153056	0.408093	0
ENSDART00000064236	0	0
ENSDART00000112771	0.290466	0
ENSDART00000122559	0.425572	10
ENSDART00000042928	0.322556	0
ENSDART00000122645	0.338377	0
ENSDART00000002244	0.925893	0
ENSDART00000142027	0.419497	0
ENSDART00000099891	0.483955	0
ENSDART00000097345	0.493568	1
ENSDART00000143895	0.0900823	0
ENSDART00000153361	0.499718	0
ENSDART00000146820	0.634281	0
ENSDART00000052239	0.536512	0
ENSDART00000100061	0.247897	0
ENSDART00000108780	0.52836	0
ENSDART00000133874	0.565261	0
ENSDART00000037065	0.299005	0
ENSDART00000138600	0.299947	0
ENSDART00000144514	0.483843	0
ENSDART00000075937	0.47456	0
ENSDART00000160248	0.581305	0
ENSDART00000148543	0.320107	0
ENSDART00000172574	0.513488	0
ENSDART00000167146	0.281038	0
ENSDART00000128415	0.331393	0
ENSDART00000143772	0.275753	0
ENSDART00000122799	0.0924555	0
ENSDART00000083898	0.595178	1
ENSDART00000151025	0.186971	0
ENSDART00000037709	0.75343	0
ENSDART00000132703	0.763849	0
ENSDART00000056121	0.224298	0
ENSDART00000114495	0.671019	0
ENSDART00000050966	0.659639	0
ENSDART00000160616	0.436247	0
ENSDART00000087964	0.555274	0
ENSDART00000156974	0.352049	0
ENSDART00000077459	0.123209	0
ENSDART00000127614	0.451748	0
ENSDART00000111480	0.337933	0
ENSDART00000005373	0.642874	0
ENSDART00000163164	0.555358	0
ENSDART00000146541	0.465754	1
ENSDART00000098033	0.74368	0
ENSDART00000162286	0.203322	0
ENSDART00000148495	0.117635	0
ENSDART00000170556	1.42661e-05	0
ENSDART00000118697	0.213378	0
ENSDART00000156822	0.776544	0
ENSDART00000091397	0.494791	0
ENSDART00000123574	0.695796	0
ENSDART00000141704	0.400307	0
ENSDART00000147594	0.473306	0
ENSDART00000129593	0.594572	0
ENSDART00000051433	0.999175	0
ENSDART00000147874	0.279097	0
ENSDART00000011662	0.719357	0
ENSDART00000067371	0.787878	14
ENSDART00000046274	0.587746	0
ENSDART00000160589	0.119216	0
ENSDART00000111941	0.216009	6
ENSDART00000133012	0.628446	0
ENSDART00000140674	0.584112	1
ENSDART00000079210	0.420761	0
ENSDART00000005366	0.936042	0
ENSDART00000045884	0.619017	0
ENSDART00000132727	0.359892	0
ENSDART00000138776	0.84711	0
ENSDART00000167034	0.358044	0
ENSDART00000097194	0.600477	0
ENSDART00000124631	0.852403	0
ENSDART00000167549	1	0
ENSDART00000156145	0.0881059	0
ENSDART00000087112	0.226239	0
ENSDART00000052393	0.264092	0
ENSDART00000141201	0.927636	0
ENSDART00000146461	0.274095	0
ENSDART00000079536	0.576001	0
ENSDART00000105694	0.140102	0
ENSDART00000160841	0.39422	0
ENSDART00000078522	0.128319	0
ENSDART00000170693	0.27252	0
ENSDART00000106593	0.852487	0
ENSDART00000113849	0.548107	0
ENSDART00000129743	0.297674	0
ENSDART00000102555	0.360248	0
ENSDART00000100126	0.727071	0
ENSDART00000164683	0.130576	0
ENSDART00000127228	0.487675	0
ENSDART00000105681	0.466879	9
ENSDART00000133550	0.221878	0
ENSDART00000149994	0	0
ENSDART00000145463	0.611979	1
ENSDART00000168406	0.0567697	0
ENSDART00000020233	0.234711	0
ENSDART00000132193	0.344419	0
ENSDART00000127123	0.180438	0
ENSDART00000160206	0.415267	1
ENSDART00000129016	0.208122	0
ENSDART00000157937	0.77365	0
ENSDART00000131923	0.342063	0
ENSDART00000098615	0.414189	0
ENSDART00000098610	0.228618	0
ENSDART00000156257	0.313213	0
ENSDART00000081477	0.665743	0
ENSDART00000109134	0.634721	0
ENSDART00000149062	0.39116	1
ENSDART00000078796	0.216699	0
ENSDART00000131774	0.889975	0
ENSDART00000027214	0.162231	1
ENSDART00000099602	0.37756	0
ENSDART00000022667	0.823069	0
ENSDART00000101053	0.521222	0
ENSDART00000044859	0.767011	0
ENSDART00000166668	0.604403	0
ENSDART00000052916	0.202818	5
ENSDART00000159781	0.252905	2
ENSDART00000154084	0.302131	0
ENSDART00000082063	0.250976	0
ENSDART00000074710	0.543907	0
ENSDART00000132186	0.720994	0
ENSDART00000128550	0.207846	0
ENSDART00000089133	0.299865	0
ENSDART00000077125	0.702835	26
ENSDART00000129969	0.774245	0
ENSDART00000056306	0.388826	0
ENSDART00000152766	0.839154	0
ENSDART00000122557	0.455627	3
ENSDART00000159271	0.709897	0
ENSDART00000101414	0.413889	0
ENSDART00000156499	0.326419	0
ENSDART00000170548	0.48893	0
ENSDART00000005583	0.506239	0
ENSDART00000090939	0.525484	0
ENSDART00000165144	0.889543	0
ENSDART00000103320	0.135179	0
ENSDART00000104042	0.455338	0
ENSDART00000141480	0.386415	0
ENSDART00000049437	0.459581	0
ENSDART00000154681	0.252984	0
ENSDART00000065817	0.776418	2
ENSDART00000064969	0.6925	0
ENSDART00000105646	0.543947	0
ENSDART00000165711	0	0
ENSDART00000132322	0.629945	0
ENSDART00000149011	0.196431	0
ENSDART00000144723	0.366713	0
ENSDART00000171089	0.188876	1
ENSDART00000165712	0.608267	0
ENSDART00000101885	0.746812	0
ENSDART00000134413	0.318557	0
ENSDART00000166609	0.682126	0
ENSDART00000030211	0.700501	0
ENSDART00000144673	0.334814	0
ENSDART00000146524	0.248464	0
ENSDART00000020667	0.594328	0
ENSDART00000018461	0.76559	0
ENSDART00000141068	0.581878	0
ENSDART00000136963	0.270052	0
ENSDART00000168250	0.379328	0
ENSDART00000008595	0.484467	0
ENSDART00000086753	0.222493	0
ENSDART00000154483	0.964786	0
ENSDART00000074161	0.742961	0
ENSDART00000148121	0.163912	0
ENSDART00000132069	0.377977	0
ENSDART00000092188	0.614927	0
ENSDART00000064112	0.656541	0
ENSDART00000164900	0.320602	0
ENSDART00000081827	0.472304	0
ENSDART00000140104	0.630795	0
ENSDART00000098061	0.0750333	0
ENSDART00000157929	0.705011	0
ENSDART00000159044	0.372491	1
ENSDART00000035545	1	0
ENSDART00000012478	0.155388	0
ENSDART00000148083	0.22603	0
ENSDART00000145634	0.38169	0
ENSDART00000132966	0.781891	0
ENSDART00000097644	0.428198	0
ENSDART00000169924	0.470939	0
ENSDART00000137955	0.222587	0
ENSDART00000168583	0.177	0
ENSDART00000125422	0	0
ENSDART00000118106	0.633129	0
ENSDART00000018741	0.464421	0
ENSDART00000067086	0.300202	0
ENSDART00000109083	0.628908	0
ENSDART00000132931	0.39001	0
ENSDART00000171680	0.614453	0
ENSDART00000153789	0.600313	0
ENSDART00000099738	0.58341	0
ENSDART00000136686	0.20827	0
ENSDART00000023959	0.232952	0
ENSDART00000154934	0	0
ENSDART00000076742	0.168553	0
ENSDART00000139944	0.621807	0
ENSDART00000110048	0.467447	0
ENSDART00000033949	0.183176	0
ENSDART00000037906	0.153083	0
ENSDART00000154467	1	0
ENSDART00000171374	0.643312	0
ENSDART00000039109	0.203441	0
ENSDART00000011725	0.684684	0
ENSDART00000061832	0.0708824	0
ENSDART00000055148	0.297175	20
ENSDART00000161800	0.224908	0
ENSDART00000098285	0.614505	0
ENSDART00000141387	0.546064	0
ENSDART00000170235	0	0
ENSDART00000165345	0.709466	0
ENSDART00000101789	0.556051	0
ENSDART00000039535	0.514773	0
ENSDART00000151024	0.028656	0
ENSDART00000166551	0.929876	0
ENSDART00000031976	0.588825	0
ENSDART00000101974	0.81918	0
ENSDART00000011699	0.525616	0
ENSDART00000009649	0.258823	0
ENSDART00000037286	0.538574	0
ENSDART00000157167	0.330197	0
ENSDART00000136627	0.462063	0
ENSDART00000159067	0.504057	0
ENSDART00000015841	0.339863	0
ENSDART00000168879	0.184358	0
ENSDART00000081997	0.19259	0
ENSDART00000004771	0.295553	0
ENSDART00000166945	0.24917	0
ENSDART00000169930	1	0
ENSDART00000030984	0.317983	0
ENSDART00000008215	0.544705	0
ENSDART00000172296	1	0
ENSDART00000158237	0.0830869	0
ENSDART00000042496	0.310109	0
ENSDART00000131661	0.0817123	0
ENSDART00000004474	0.538378	0
ENSDART00000156494	0.158188	0
ENSDART00000036421	0.390824	0
ENSDART00000064212	0.206262	0
ENSDART00000052645	0.273715	0
ENSDART00000020834	0.305257	0
ENSDART00000147414	0.73392	0
ENSDART00000155300	0.37396	8
ENSDART00000172681	0.463855	0
ENSDART00000033904	0.257511	0
ENSDART00000143890	0.068386	0
[truncated: 13,278 more rows]

## Sheet: Supplementary Figure 2 - 3.5hpf
Transcript ID	Translational rate	No. of RNA editing sites
ENSDART00000141915	0.449329	0
ENSDART00000168588	0.649235	0
ENSDART00000115767	0.346415	0
ENSDART00000167099	0.877639	0
ENSDART00000011691	0.501179	0
ENSDART00000138201	0.644275	0
ENSDART00000154562	0.38306	0
ENSDART00000051515	0.356829	5
ENSDART00000134665	0.763015	0
ENSDART00000081191	0.408886	0
ENSDART00000167343	0.465612	0
ENSDART00000110287	0.452556	0
ENSDART00000104751	0.200562	0
ENSDART00000082097	0.828372	0
ENSDART00000113192	0.810246	0
ENSDART00000169509	0.435389	0
ENSDART00000130581	0.512256	0
ENSDART00000083883	0.466921	0
ENSDART00000128788	0.314112	0
ENSDART00000009126	0.630652	0
ENSDART00000162720	0.908519	0
ENSDART00000168315	0.992338	0
ENSDART00000004656	0.412347	0
ENSDART00000012357	0.209319	0
ENSDART00000124810	0.636296	0
ENSDART00000172102	0.504593	18
ENSDART00000122374	0.606551	0
ENSDART00000134314	0.732942	0
ENSDART00000164900	0.529138	0
ENSDART00000172715	0.49706	19
ENSDART00000148730	0.784629	0
ENSDART00000050831	0.112736	0
ENSDART00000133665	0.324629	0
ENSDART00000115023	0.597424	0
ENSDART00000172499	0.981098	0
ENSDART00000146101	0.286828	0
ENSDART00000024009	0.229292	1
ENSDART00000113441	0.647763	1
ENSDART00000100782	0.610784	0
ENSDART00000141404	0.539205	0
ENSDART00000149619	0.458241	0
ENSDART00000112555	0.732903	0
ENSDART00000135933	0.48685	0
ENSDART00000075551	0.469506	0
ENSDART00000140037	0.436574	0
ENSDART00000162792	0.485312	0
ENSDART00000144041	0.699401	0
ENSDART00000106272	0.740667	0
ENSDART00000146274	0	0
ENSDART00000155482	0.619603	0
ENSDART00000141406	0	0
ENSDART00000143311	0.976069	0
ENSDART00000115559	0	0
ENSDART00000138161	0.595195	1
ENSDART00000143900	0.0495529	0
ENSDART00000117596	0.0361195	0
ENSDART00000119099	0.00715264	0
ENSDART00000065293	0.611462	0
ENSDART00000097792	0.748528	0
ENSDART00000116869	0.0823284	0
ENSDART00000015000	0.455022	0
ENSDART00000066198	0.427057	0
ENSDART00000145887	0.743683	0
ENSDART00000149062	0.343742	1
ENSDART00000002583	0.619008	0
ENSDART00000170940	0.0947082	0
ENSDART00000160873	0.962738	0
ENSDART00000018304	0.892562	0
ENSDART00000059667	0.51243	0
ENSDART00000127963	0.200079	0
ENSDART00000157581	0.717757	1
ENSDART00000099803	0.640372	0
ENSDART00000149047	0.407205	0
ENSDART00000151974	0.586824	0
ENSDART00000077125	0.577476	26
ENSDART00000129095	1	0
ENSDART00000169546	0.702029	0
ENSDART00000074757	0.484103	0
ENSDART00000139107	0.441003	0
ENSDART00000111699	0.408547	0
ENSDART00000170776	0.803733	0
ENSDART00000133943	0.690635	0
ENSDART00000160457	0.514906	0
ENSDART00000144601	0.584903	0
ENSDART00000087553	0.731991	0
ENSDART00000010211	0.426907	0
ENSDART00000104160	0.24051	0
ENSDART00000104051	0.522524	0
ENSDART00000140694	0.97152	0
ENSDART00000067822	0.40421	0
ENSDART00000033755	0.663638	0
ENSDART00000172363	0.617713	0
ENSDART00000160669	0.951209	0
ENSDART00000123047	0.708512	0
ENSDART00000019252	0.486266	1
ENSDART00000114008	0.621965	17
ENSDART00000154483	0.963777	0
ENSDART00000138973	0.995406	0
ENSDART00000163434	0.715692	0
ENSDART00000144613	0.66661	0
ENSDART00000022499	0.530164	0
ENSDART00000015801	0.401193	11
ENSDART00000172399	0	0
ENSDART00000152885	0.314009	0
ENSDART00000092679	0.927625	0
ENSDART00000122803	0.856029	0
ENSDART00000021953	0.610732	7
ENSDART00000165861	0.00702623	0
ENSDART00000167336	0.985957	0
ENSDART00000172478	0.38497	0
ENSDART00000079154	0.340109	0
ENSDART00000109412	0.356692	0
ENSDART00000103733	0.56097	0
ENSDART00000040679	0.58535	0
ENSDART00000171905	0.382932	0
ENSDART00000121860	0	0
ENSDART00000060919	0.335212	0
ENSDART00000091099	0.832234	0
ENSDART00000127725	0.431871	0
ENSDART00000138988	0.382942	0
ENSDART00000066230	0.815604	0
ENSDART00000169161	0.888459	0
ENSDART00000147710	0.468723	37
ENSDART00000109577	0.585724	0
ENSDART00000151595	0.395279	0
ENSDART00000167578	0.70606	0
ENSDART00000168550	1	0
ENSDART00000043173	0.219039	0
ENSDART00000132486	0.448097	0
ENSDART00000148457	0.328998	0
ENSDART00000142046	0.0575625	0
ENSDART00000129963	0.579634	0
ENSDART00000136659	0.759177	0
ENSDART00000028566	0.251022	0
ENSDART00000019063	0.486247	0
ENSDART00000098731	0.524739	0
ENSDART00000140875	0.382716	7
ENSDART00000052345	0.126706	0
ENSDART00000135359	0.234292	0
ENSDART00000078066	0.197347	0
ENSDART00000167255	0	0
ENSDART00000149423	0.217652	0
ENSDART00000114256	0.623029	0
ENSDART00000124329	0.259228	0
ENSDART00000144921	0.917116	0
ENSDART00000122134	0.73799	0
ENSDART00000123544	0.967158	0
ENSDART00000124022	0.406573	45
ENSDART00000144376	0.560914	0
ENSDART00000019165	0.619779	0
ENSDART00000104299	0.248432	0
ENSDART00000098632	0.257404	0
ENSDART00000167021	1	0
ENSDART00000161755	0.208625	0
ENSDART00000171545	0.241785	0
ENSDART00000111923	0.0753718	0
ENSDART00000113716	0.495853	0
ENSDART00000143411	0.9686	0
ENSDART00000089339	0.527732	0
ENSDART00000127270	0.813414	0
ENSDART00000155709	0.345295	0
ENSDART00000065104	0.196289	17
ENSDART00000160840	0.598803	0
ENSDART00000006429	0.515061	0
ENSDART00000139079	0.877416	0
ENSDART00000131420	0.49405	0
ENSDART00000083710	0.846811	6
ENSDART00000052396	0.490106	0
ENSDART00000145241	0.740876	4
ENSDART00000169580	0.592323	0
ENSDART00000105236	0.49022	0
ENSDART00000113358	0.193394	0
ENSDART00000144906	0.308346	0
ENSDART00000144237	0.434987	0
ENSDART00000129439	0.446241	0
ENSDART00000060990	0.433495	0
ENSDART00000105520	0.452091	0
ENSDART00000155659	0.205169	1
ENSDART00000007029	0.344939	0
ENSDART00000132953	0.770459	0
ENSDART00000170328	0.472055	0
ENSDART00000042496	0.609623	0
ENSDART00000150655	0.426063	0
ENSDART00000054367	0.507613	0
ENSDART00000170354	0.523715	0
ENSDART00000045757	0.496855	0
ENSDART00000151747	0.877646	0
ENSDART00000010997	0.810122	0
ENSDART00000149581	0.768372	0
ENSDART00000155052	0.185805	0
ENSDART00000126566	0.386249	0
ENSDART00000161070	0.335115	0
ENSDART00000146703	0.33153	0
ENSDART00000163647	0.738978	16
ENSDART00000151261	0.63085	0
ENSDART00000067594	0.293618	0
ENSDART00000142143	0.554318	0
ENSDART00000059208	0.426758	0
ENSDART00000163238	0.737213	0
ENSDART00000077745	0.514263	0
ENSDART00000073865	0.756317	0
ENSDART00000076417	0.373847	0
ENSDART00000115962	0	0
ENSDART00000026767	0.265225	0
ENSDART00000090530	0.595202	0
ENSDART00000111877	1	0
ENSDART00000165943	0.101837	0
ENSDART00000148060	1	0
ENSDART00000097525	0.696159	0
ENSDART00000156921	0.650041	0
ENSDART00000122242	1	0
ENSDART00000151287	0.856418	0
ENSDART00000154979	0.478935	0
ENSDART00000064369	0.628486	0
ENSDART00000044331	0.785722	0
ENSDART00000051185	0.589839	0
ENSDART00000059438	1	0
ENSDART00000113444	0.495249	0
ENSDART00000074058	0.637997	0
ENSDART00000141226	0	0
ENSDART00000110818	0.777461	24
ENSDART00000078305	0.333448	1
ENSDART00000051542	0.806359	0
ENSDART00000172341	0	0
ENSDART00000125111	0.546982	0
ENSDART00000066863	0.409267	3
ENSDART00000026409	0.607847	0
ENSDART00000003001	0.20471	0
ENSDART00000157834	0.637841	0
ENSDART00000146977	0.641593	0
ENSDART00000140337	0.953273	0
ENSDART00000057865	0.512185	0
ENSDART00000089569	0.588755	0
ENSDART00000040405	0.561937	0
ENSDART00000165140	0.591489	0
ENSDART00000099467	0.296601	0
ENSDART00000170827	0.763654	0
ENSDART00000115280	0.679223	0
ENSDART00000157450	0.972496	0
ENSDART00000091932	0.505013	0
ENSDART00000141860	7.67804e-06	0
ENSDART00000160564	0.681464	0
ENSDART00000098701	0.42535	0
ENSDART00000080882	0.718803	0
ENSDART00000052915	0.673181	0
ENSDART00000158263	0.250036	0
ENSDART00000158303	0	0
ENSDART00000117269	0.205623	0
ENSDART00000169162	0.0586072	1
ENSDART00000017172	0.489492	0
ENSDART00000170920	0.81075	0
ENSDART00000162077	0.592315	0
ENSDART00000018818	0.527621	0
ENSDART00000139008	0.541898	0
ENSDART00000171866	0.241184	0
ENSDART00000153390	0.432262	15
ENSDART00000038642	0.506875	0
ENSDART00000155273	0.82203	0
ENSDART00000167273	0.293379	0
ENSDART00000075100	0.310702	3
ENSDART00000040397	0.136501	0
ENSDART00000080075	0.67709	0
ENSDART00000165832	0.800014	0
ENSDART00000097574	0.399841	0
ENSDART00000041728	0.398988	0
ENSDART00000110295	0.145775	0
ENSDART00000156854	0.273943	0
ENSDART00000025550	0.288839	0
ENSDART00000116250	0.116729	0
ENSDART00000081359	0.768142	0
ENSDART00000100046	0.273405	0
ENSDART00000061473	0.986334	0
ENSDART00000154134	0.433408	0
ENSDART00000135436	0.440181	0
ENSDART00000109259	0.828684	0
ENSDART00000036891	0.208719	0
ENSDART00000007981	0	0
ENSDART00000142891	0.911335	0
ENSDART00000145730	0	0
ENSDART00000131385	0.995652	0
ENSDART00000157391	0.50995	0
ENSDART00000126697	0.332141	0
ENSDART00000162948	0.378137	0
ENSDART00000058221	0.598071	0
ENSDART00000159408	0.832999	0
ENSDART00000167585	0.31819	0
ENSDART00000150446	0.0807236	0
ENSDART00000136969	0.129018	3
ENSDART00000134722	0.98985	0
ENSDART00000065471	0.818972	0
ENSDART00000171440	0.723916	0
ENSDART00000142732	0.339012	0
ENSDART00000124298	0.592551	0
ENSDART00000015940	0.600656	0
ENSDART00000132945	0.104583	0
ENSDART00000169443	0.370249	0
ENSDART00000165455	0.584661	0
ENSDART00000170853	0.385243	0
ENSDART00000160232	0.644044	0
ENSDART00000144168	0.824191	0
ENSDART00000159455	0.0909919	0
ENSDART00000164960	0.494989	0
ENSDART00000061996	0.490388	0
ENSDART00000019991	0.373057	0
ENSDART00000172735	0.84994	0
ENSDART00000113797	0.399054	0
ENSDART00000018752	0.422712	0
ENSDART00000059796	0.213283	0
ENSDART00000170074	0.773205	0
ENSDART00000129066	0.550089	7
ENSDART00000032494	0.592712	0
ENSDART00000167868	0.848841	0
ENSDART00000160017	0.687012	0
ENSDART00000167338	0.623731	0
ENSDART00000079461	0.864706	0
ENSDART00000115129	0.52572	0
ENSDART00000128673	0.578149	0
ENSDART00000158025	0.197247	0
ENSDART00000127454	0.115238	0
ENSDART00000030553	0.721136	13
ENSDART00000167942	0	0
ENSDART00000168731	0.896748	0
ENSDART00000158925	0.777418	0
ENSDART00000160846	0.79204	0
ENSDART00000164063	0.691373	0
ENSDART00000019744	0.34725	0
ENSDART00000066764	0	0
ENSDART00000161385	0.714348	1
ENSDART00000168428	0.266872	0
ENSDART00000137787	0.658334	0
ENSDART00000103365	0.208704	0
ENSDART00000063609	0.346282	0
ENSDART00000114714	0.74226	0
ENSDART00000098439	0.435375	5
ENSDART00000047358	0.0501068	0
ENSDART00000042970	0.697158	0
ENSDART00000170844	0.0545862	0
ENSDART00000162590	0.963162	0
ENSDART00000003517	0.452686	0
ENSDART00000143966	0.664497	0
ENSDART00000119029	0.0517308	0
ENSDART00000017384	0.839059	0
ENSDART00000141847	0.716212	0
ENSDART00000160777	0.28987	66
ENSDART00000135670	0.928605	0
ENSDART00000160918	0.977298	0
ENSDART00000136686	0.301751	0
ENSDART00000163220	0.678461	0
ENSDART00000134622	0	0
ENSDART00000089651	0.725204	0
ENSDART00000035737	0.267676	0
ENSDART00000169065	0.59665	0
ENSDART00000017424	0.731514	0
ENSDART00000018735	0.638096	0
ENSDART00000136836	0.660316	0
ENSDART00000149742	0.172684	0
ENSDART00000171927	0.783238	0
ENSDART00000134026	0.639574	0
ENSDART00000079011	0.130589	0
ENSDART00000123635	0.96079	0
ENSDART00000111108	0.3284	0
ENSDART00000127699	0.181218	0
ENSDART00000162299	0	0
ENSDART00000118299	0.108383	0
ENSDART00000009682	0.217091	0
ENSDART00000087040	0.608735	0
ENSDART00000142740	0.855684	0
ENSDART00000002930	0.521134	0
ENSDART00000165817	0.876413	0
ENSDART00000152837	0.512426	0
ENSDART00000142952	1	0
ENSDART00000129720	0.821062	0
ENSDART00000037664	0.596878	0
ENSDART00000131774	0.627105	0
ENSDART00000171974	0.907311	0
ENSDART00000145272	0.40233	0
ENSDART00000136554	0.290363	0
ENSDART00000023531	0.262861	0
ENSDART00000074309	0.488737	0
ENSDART00000162396	0.391039	0
ENSDART00000130978	0.502352	3
ENSDART00000021317	0.808047	0
ENSDART00000163506	0.504032	0
ENSDART00000137041	1	0
ENSDART00000058336	0.193919	0
ENSDART00000157754	0.412149	0
ENSDART00000139560	0.353775	0
ENSDART00000170783	0.41357	0
ENSDART00000088383	0.500278	0
ENSDART00000005004	0.239062	0
ENSDART00000110112	0.502783	0
ENSDART00000011627	0.67362	0
ENSDART00000140673	0.372836	1
ENSDART00000172421	0.538998	1
ENSDART00000101765	0.683219	0
ENSDART00000169767	0.492072	0
ENSDART00000136377	0.434016	0
ENSDART00000087120	0.286006	2
ENSDART00000170805	0.260737	0
ENSDART00000164471	0.679019	0
ENSDART00000053807	1	0
ENSDART00000136658	0	0
ENSDART00000162185	0.332959	0
ENSDART00000160321	0.631673	0
ENSDART00000140382	0.510471	0
ENSDART00000164608	0.449708	0
ENSDART00000023806	0.209049	0
ENSDART00000158513	0.200152	0
ENSDART00000023571	0.55545	0
ENSDART00000075978	0.694836	0
ENSDART00000077800	0.605839	0
ENSDART00000023654	0.442474	0
ENSDART00000073596	0.730857	0
ENSDART00000136495	0.54693	0
ENSDART00000017122	0.611003	0
ENSDART00000114528	0.551056	0
ENSDART00000151166	0.049173	0
ENSDART00000139786	0.301685	0
ENSDART00000062982	0.516964	0
ENSDART00000142903	1	0
ENSDART00000135239	0.633568	0
ENSDART00000170467	0.656818	0
ENSDART00000142791	0.99386	0
ENSDART00000082780	0.31569	0
ENSDART00000154981	0.0694493	1
ENSDART00000171921	0.39317	0
ENSDART00000169357	0.38274	0
ENSDART00000051776	0.780654	0
ENSDART00000085505	0.559647	0
ENSDART00000055336	0.189171	0
ENSDART00000073452	0.838345	0
ENSDART00000152613	0.570059	0
ENSDART00000123496	0.51441	0
ENSDART00000139335	0.299931	0
ENSDART00000023101	0.744675	10
ENSDART00000111025	0.264396	0
ENSDART00000138896	0.549205	0
ENSDART00000134564	0.50702	27
ENSDART00000139843	0.90308	0
ENSDART00000082603	0.596179	1
ENSDART00000170358	0.516963	0
ENSDART00000141560	0.667822	0
ENSDART00000123925	1	0
ENSDART00000103879	0.667232	0
ENSDART00000145834	0.843286	0
ENSDART00000060888	0.279684	0
ENSDART00000054552	0.209957	0
ENSDART00000146786	0.322551	0
ENSDART00000103013	0.907167	0
ENSDART00000088336	0.303171	0
ENSDART00000014103	0.377516	0
ENSDART00000136187	0.582185	0
ENSDART00000028406	0.324816	0
ENSDART00000085377	0.617704	0
ENSDART00000106229	0.79205	0
ENSDART00000170222	0.464925	0
ENSDART00000013865	0.661732	0
ENSDART00000125354	0.00239924	0
ENSDART00000143395	1	0
ENSDART00000148066	0.109569	0
ENSDART00000161420	0.36226	0
ENSDART00000133121	0.869299	0
ENSDART00000003543	0.401536	0
ENSDART00000049177	0.48965	0
ENSDART00000169335	0.604786	0
ENSDART00000141854	0.349193	0
ENSDART00000138403	0.667852	0
ENSDART00000172368	0.382854	1
ENSDART00000121696	0.57724	0
ENSDART00000156605	0.195969	0
ENSDART00000134242	0.486178	0
ENSDART00000028500	0.81879	0
ENSDART00000160401	0.393016	9
ENSDART00000170462	0	1
ENSDART00000008287	0.251572	0
ENSDART00000171923	0	0
ENSDART00000029763	0.536036	1
ENSDART00000067152	0	0
ENSDART00000021514	0.123163	0
ENSDART00000125624	0.0442333	0
ENSDART00000169809	0.535932	4
ENSDART00000082099	0.25091	0
ENSDART00000073442	0.507506	0
ENSDART00000065803	0.655215	9
ENSDART00000109346	0.524722	6
ENSDART00000048675	0.652893	0
ENSDART00000087202	0.477129	0
ENSDART00000117474	0.597919	0
ENSDART00000074720	0.62959	0
ENSDART00000111839	0.746499	0
ENSDART00000160417	0.243863	0
ENSDART00000113616	0.22535	0
ENSDART00000105584	0.405402	0
ENSDART00000028542	0.628226	0
ENSDART00000115749	0	0
ENSDART00000088949	0.623554	0
ENSDART00000075620	1	0
ENSDART00000112266	0.32036	0
ENSDART00000165042	0.554305	0
ENSDART00000102260	0.574235	0
ENSDART00000168259	0.888227	0
ENSDART00000171389	0.586421	0
ENSDART00000134054	0.672426	0
ENSDART00000052201	0.613983	0
ENSDART00000142211	0.991511	0
ENSDART00000067764	0.373079	19
ENSDART00000149266	0.540257	0
ENSDART00000013203	0.0977823	0
ENSDART00000052730	0.400147	0
ENSDART00000133587	0.361594	0
ENSDART00000092690	0.608867	4
ENSDART00000039109	0.660902	0
ENSDART00000147286	0.967416	0
ENSDART00000092580	0.487705	0
ENSDART00000124016	0.420992	1
ENSDART00000005750	0.288114	2
ENSDART00000067256	1	0
ENSDART00000017329	0.988367	0
ENSDART00000127894	0.69464	0
ENSDART00000162519	0.309559	0
ENSDART00000135973	0.47583	0
ENSDART00000150172	0	0
ENSDART00000047471	0.507846	0
ENSDART00000163944	1	0
ENSDART00000157514	0.174411	0
ENSDART00000143608	0.975706	0
ENSDART00000131811	0.137339	0
ENSDART00000138621	0	0
ENSDART00000053003	0.888028	0
ENSDART00000151906	1	0
ENSDART00000168163	0.62364	0
ENSDART00000166235	0.239302	0
ENSDART00000077185	0.326365	0
ENSDART00000121825	0.599862	0
ENSDART00000046076	0.794632	0
ENSDART00000125162	0.184615	1
ENSDART00000137673	0.4693	0
ENSDART00000135299	0.346434	0
ENSDART00000154045	0.329342	0
ENSDART00000166234	0.503308	0
ENSDART00000166684	0.207906	0
ENSDART00000132207	2.40812e-06	3
ENSDART00000149899	0.384272	0
ENSDART00000169574	0.813746	0
ENSDART00000168665	0.373225	1
ENSDART00000139915	0.851972	0
ENSDART00000153453	0.75702	0
ENSDART00000164185	0.267268	0
ENSDART00000035098	1	0
ENSDART00000055194	0.946631	0
ENSDART00000127309	0.941436	0
ENSDART00000117793	0	0
ENSDART00000137537	0.169205	0
ENSDART00000062092	0.658271	0
ENSDART00000158493	0.222608	0
ENSDART00000141487	0.440651	0
ENSDART00000161646	0.381056	0
ENSDART00000015323	0.369311	0
ENSDART00000133370	0.823004	0
ENSDART00000135479	0.610468	0
ENSDART00000148403	0.592033	0
ENSDART00000142203	1	0
ENSDART00000169401	0.590544	0
ENSDART00000160606	0.0880139	0
ENSDART00000167593	0.890489	0
ENSDART00000164158	0.334875	1
ENSDART00000167245	0.534112	0
ENSDART00000136890	0.372572	0
ENSDART00000171944	0.180967	0
ENSDART00000149835	0	0
ENSDART00000134516	0.511878	0
ENSDART00000116857	0.468404	0
ENSDART00000017850	0.623468	0
ENSDART00000054619	0.770861	0
ENSDART00000115010	0.118825	1
ENSDART00000125599	0	0
ENSDART00000099270	0.186759	0
ENSDART00000113589	0.620519	0
ENSDART00000135344	0.683088	0
ENSDART00000161534	0.468311	7
ENSDART00000164186	0.114105	0
ENSDART00000157832	0.736037	0
ENSDART00000027242	0.078361	9
ENSDART00000089430	0	0
ENSDART00000111604	0.591659	0
ENSDART00000162643	0.535058	0
ENSDART00000140760	0.508137	0
ENSDART00000124736	0.907882	0
ENSDART00000137156	0.473138	0
ENSDART00000112550	0.711658	0
ENSDART00000125358	0.363868	0
ENSDART00000023515	0.639563	0
ENSDART00000168272	0.418686	0
ENSDART00000113021	0.418044	47
ENSDART00000081325	0.705754	0
ENSDART00000145427	0.234432	2
ENSDART00000143784	0.501236	0
ENSDART00000127583	0.231016	4
ENSDART00000162927	0.0260586	0
ENSDART00000063545	0.539869	0
ENSDART00000135438	0.997132	0
ENSDART00000156439	0.224183	0
ENSDART00000171055	0	0
ENSDART00000111567	0.220832	0
ENSDART00000005590	0.429281	0
ENSDART00000144781	0.338246	0
ENSDART00000108771	0.433836	0
ENSDART00000152586	1	0
ENSDART00000109889	0.273751	0
ENSDART00000115090	0.630014	0
ENSDART00000160685	0.650695	0
ENSDART00000151188	0.435735	0
ENSDART00000133599	0.456101	0
ENSDART00000092217	0.733873	0
ENSDART00000133076	0.307675	0
ENSDART00000045038	0.832071	0
ENSDART00000152839	0.990953	0
ENSDART00000129531	0.616174	1
ENSDART00000142862	0.738625	0
ENSDART00000122635	0.531316	0
ENSDART00000126490	0.775673	0
ENSDART00000164981	0.748478	0
ENSDART00000043190	0.28054	0
ENSDART00000018270	0.679745	0
ENSDART00000163780	0.296374	0
ENSDART00000060302	0	0
ENSDART00000126457	0.415955	0
ENSDART00000121813	0.574108	1
ENSDART00000170834	0.167043	0
ENSDART00000019818	0.815445	0
ENSDART00000164431	0.133728	0
ENSDART00000056667	0.0659228	0
ENSDART00000152905	0.15081	0
ENSDART00000038422	0.589772	0
ENSDART00000084055	0.674671	0
ENSDART00000088011	0.200608	0
ENSDART00000160492	0.701986	0
ENSDART00000142569	0.851499	0
ENSDART00000150232	0.464179	0
ENSDART00000168205	0.632747	0
ENSDART00000163843	0.277438	0
ENSDART00000129211	0.385609	0
ENSDART00000109138	0.563504	0
ENSDART00000118674	0	0
ENSDART00000149149	0.333216	0
ENSDART00000136476	0.934708	0
ENSDART00000075770	0.291584	0
ENSDART00000171396	0.162791	0
ENSDART00000024386	0.550998	1
ENSDART00000076519	0	0
ENSDART00000058943	0.475005	0
ENSDART00000138057	0.462827	0
ENSDART00000042277	1	0
ENSDART00000046587	0.747754	0
ENSDART00000003790	0.792287	0
ENSDART00000124968	0.365846	0
ENSDART00000169404	0.530687	0
ENSDART00000159600	0.519747	0
ENSDART00000099988	1	0
ENSDART00000035859	0.668897	0
ENSDART00000145566	0.283189	0
ENSDART00000022694	0.789458	0
ENSDART00000141648	0.598127	0
ENSDART00000152193	0.545018	0
ENSDART00000100422	0.347751	0
ENSDART00000138291	0.719832	0
ENSDART00000135903	0.62621	0
ENSDART00000154856	0.872351	0
ENSDART00000130051	0.303647	0
ENSDART00000163230	0.340458	0
ENSDART00000128544	0.580969	0
ENSDART00000102027	0.578955	0
ENSDART00000087242	0.892401	0
ENSDART00000165573	0.254326	0
ENSDART00000131860	0	0
ENSDART00000026249	0.343529	0
ENSDART00000149779	0.505508	0
ENSDART00000158071	1	0
ENSDART00000099794	0.256955	0
ENSDART00000110495	0.893552	0
ENSDART00000110030	0.885341	7
ENSDART00000139565	0.55877	0
ENSDART00000021604	0.739486	0
ENSDART00000012232	0.395114	0
ENSDART00000016891	0.636657	0
ENSDART00000121671	0.851923	0
ENSDART00000165622	1	0
ENSDART00000076157	0.511109	0
ENSDART00000030921	0.187038	1
ENSDART00000157964	0.75831	0
ENSDART00000006512	0.275881	0
ENSDART00000142297	0	0
ENSDART00000019325	0.268253	0
ENSDART00000116146	0.0604141	0
ENSDART00000092375	0.223419	0
ENSDART00000152612	0.608015	0
ENSDART00000132135	1	0
ENSDART00000060255	0.71656	0
ENSDART00000168808	0.478723	0
ENSDART00000151002	1	0
ENSDART00000161386	0.284972	0
ENSDART00000019647	0.607615	0
ENSDART00000062682	0.663984	2
ENSDART00000138576	0.118978	0
ENSDART00000003314	0.224471	0
ENSDART00000161878	1	0
ENSDART00000022242	1	0
ENSDART00000156298	0.987205	0
ENSDART00000165427	0.169946	0
ENSDART00000150630	0.429898	0
ENSDART00000142721	0.110014	0
ENSDART00000172276	0.448547	1
ENSDART00000135576	0	0
ENSDART00000154181	0.184382	2
ENSDART00000078525	0.42059	0
ENSDART00000131720	0.834114	0
ENSDART00000147539	0.771946	0
ENSDART00000158293	0.815196	0
ENSDART00000029930	0.118256	1
ENSDART00000109062	0.206555	0
ENSDART00000049840	0.348699	0
ENSDART00000055487	0.128772	0
ENSDART00000157755	0.462409	0
ENSDART00000028883	0.594314	0
ENSDART00000013409	0.592095	0
ENSDART00000152216	0.473239	0
ENSDART00000075080	0.793959	0
ENSDART00000157550	0.497143	0
ENSDART00000138630	0.475472	0
ENSDART00000115123	0.297165	0
ENSDART00000033970	0.889988	0
ENSDART00000006930	0.639424	0
ENSDART00000170164	0.631402	0
ENSDART00000053158	0.768724	0
ENSDART00000105694	0.411068	0
ENSDART00000110777	0.20515	0
ENSDART00000025107	0.624495	0
ENSDART00000160733	0.616081	0
ENSDART00000056642	0.356138	0
ENSDART00000100954	0.421444	0
ENSDART00000026963	0.730468	0
ENSDART00000140794	0.801115	0
ENSDART00000150469	0.520836	0
ENSDART00000161090	1	0
ENSDART00000081072	0.198788	0
ENSDART00000020135	0.10805	0
ENSDART00000162034	0.185324	0
ENSDART00000080333	0.0159428	0
ENSDART00000162738	0.46072	0
ENSDART00000171897	0.592128	2
ENSDART00000016310	0.557251	0
ENSDART00000103246	0.803825	0
ENSDART00000157601	0.956182	0
ENSDART00000131354	0	0
ENSDART00000168199	0.296094	18
ENSDART00000008035	0.313412	0
ENSDART00000156266	0.715548	0
ENSDART00000148582	0.410299	7
ENSDART00000034011	0.16473	0
ENSDART00000055978	0.561583	0
ENSDART00000127317	0.823519	0
ENSDART00000166466	0.526483	0
ENSDART00000138327	0.712975	0
ENSDART00000127477	0.203036	0
ENSDART00000103524	0.175059	0
ENSDART00000122403	0.0532896	0
ENSDART00000167049	0.528914	0
ENSDART00000004217	0.584956	0
ENSDART00000102434	0.427939	0
ENSDART00000124416	0.378077	0
ENSDART00000140095	0.977345	0
ENSDART00000144526	0.996722	0
ENSDART00000138431	0.398686	1
ENSDART00000156721	0.440967	0
ENSDART00000083713	0.414	0
ENSDART00000127228	0.784018	0
ENSDART00000140598	0.509679	0
ENSDART00000171290	0.0518764	0
ENSDART00000109541	0.921079	0
ENSDART00000144451	0.612228	0
ENSDART00000147634	0.682412	0
ENSDART00000121786	0.955243	1
ENSDART00000172089	0.982874	0
ENSDART00000141441	0.0997223	0
ENSDART00000141167	0.98011	0
ENSDART00000052331	0.19473	0
ENSDART00000067290	0.406864	0
ENSDART00000169035	0.973721	0
ENSDART00000065341	0.424271	1
ENSDART00000101137	1	0
ENSDART00000165216	0.70863	0
ENSDART00000109304	0.479905	0
ENSDART00000077057	1	0
ENSDART00000160563	0.62784	0
ENSDART00000090000	0.697918	0
ENSDART00000154505	0.514028	0
ENSDART00000100798	0.713572	0
ENSDART00000035628	0.444431	8
ENSDART00000168117	0.799977	0
ENSDART00000145181	0	0
ENSDART00000058457	0.465164	0
ENSDART00000151594	1	1
ENSDART00000169669	0.166981	0
ENSDART00000164099	0.932959	0
ENSDART00000169629	0.542163	0
ENSDART00000058256	0.0386413	0
ENSDART00000081385	0.783609	0
ENSDART00000006657	0.837121	0
ENSDART00000156499	0.575396	0
ENSDART00000169330	0.157345	0
ENSDART00000172632	0.323291	0
ENSDART00000058956	0.647523	0
ENSDART00000038818	0.41595	0
ENSDART00000142471	0.891248	0
ENSDART00000170710	0.547467	0
ENSDART00000007622	0.237968	0
ENSDART00000147522	0.975995	0
ENSDART00000138783	0.729708	0
ENSDART00000154903	0.168127	0
ENSDART00000008127	0	0
ENSDART00000155676	0.498531	0
ENSDART00000149508	0.995926	0
ENSDART00000115680	0	0
ENSDART00000117281	0.158505	0
ENSDART00000151603	0.982334	0
ENSDART00000156177	0.324911	1
ENSDART00000142935	0.882655	0
ENSDART00000144560	0.624394	0
ENSDART00000078838	0.092884	1
ENSDART00000156180	0.74294	0
ENSDART00000139803	0.340647	0
ENSDART00000169377	0.809614	0
ENSDART00000043452	0.597032	0
ENSDART00000143016	0.874197	0
ENSDART00000142512	0.592377	0
ENSDART00000159067	0.366886	0
ENSDART00000109248	0.518727	0
ENSDART00000164495	0.831585	0
ENSDART00000156352	0.356054	0
ENSDART00000111719	0.308249	0
ENSDART00000141619	0.975727	0
ENSDART00000171439	1	0
ENSDART00000154985	0.957809	0
ENSDART00000139385	0.794583	0
ENSDART00000138942	1	0
ENSDART00000142034	0.289351	0
ENSDART00000005331	0.357119	0
ENSDART00000121966	0.724882	0
ENSDART00000035779	0.330872	0
ENSDART00000126315	0.202359	0
ENSDART00000040577	0.740725	7
ENSDART00000133208	0.221165	0
ENSDART00000036927	0.61708	0
ENSDART00000088513	0.713753	0
ENSDART00000023763	0.671953	0
ENSDART00000082458	0.330737	0
ENSDART00000162904	1	0
ENSDART00000158336	0	0
ENSDART00000129236	0.522318	0
ENSDART00000170360	0.589151	0
ENSDART00000066759	0.596167	0
ENSDART00000167660	0.264476	0
ENSDART00000053535	0.57928	0
ENSDART00000079678	0.584231	0
ENSDART00000064838	0.205554	0
ENSDART00000081976	0.409899	0
ENSDART00000065365	0.262849	0
ENSDART00000166691	0.852369	0
ENSDART00000164767	0.630588	0
ENSDART00000015780	0.326372	0
ENSDART00000131923	0.406533	0
ENSDART00000145905	0.171419	0
ENSDART00000045099	0.418291	0
ENSDART00000139988	0.795674	0
ENSDART00000139561	0.682961	0
ENSDART00000133906	0.964141	0
ENSDART00000143179	0.765773	0
ENSDART00000048445	0.622497	0
ENSDART00000099046	0.507073	0
ENSDART00000151684	0.183463	0
ENSDART00000056536	0.850742	0
ENSDART00000056121	0.481983	0
ENSDART00000100105	0.824818	0
ENSDART00000144594	0.852825	0
ENSDART00000051414	0.135239	0
ENSDART00000143705	0.669927	0
ENSDART00000151661	0.224723	0
ENSDART00000158768	0.861831	0
ENSDART00000152744	0.387033	1
ENSDART00000091560	0.813142	0
ENSDART00000162075	1	1
ENSDART00000151899	0.618831	0
ENSDART00000012445	0.616805	0
ENSDART00000100637	0.597262	0
ENSDART00000130833	0.50596	0
ENSDART00000100698	0.138189	0
ENSDART00000023488	0.697859	32
ENSDART00000152327	0.779985	0
ENSDART00000162875	0.00353284	0
ENSDART00000104364	0.327001	0
ENSDART00000164712	0.46242	0
ENSDART00000142406	0.682264	0
ENSDART00000163358	0.343104	0
ENSDART00000009642	0.359466	0
ENSDART00000154046	0.788299	0
ENSDART00000055140	0.470076	0
ENSDART00000045488	0.284475	0
ENSDART00000031470	0.36724	3
ENSDART00000171803	0.271156	0
ENSDART00000156819	0.393763	58
ENSDART00000025131	0.502456	0
ENSDART00000128250	0.432388	0
ENSDART00000147553	0.259932	0
ENSDART00000148502	0.514858	0
ENSDART00000065138	0.460717	0
ENSDART00000006173	0.421808	0
ENSDART00000135430	0.229332	0
ENSDART00000104009	0.468294	0
ENSDART00000075039	0.251055	1
ENSDART00000161051	0.920051	0
ENSDART00000113483	0.55607	0
ENSDART00000143088	0.710875	1
ENSDART00000136256	0.722163	0
ENSDART00000015479	0.637533	0
ENSDART00000033152	0.44618	0
ENSDART00000118653	0	0
ENSDART00000128806	0.624483	0
ENSDART00000037087	0.632044	0
ENSDART00000160207	0.597177	0
ENSDART00000159544	0.443335	0
ENSDART00000150096	0.274553	0
ENSDART00000007079	0.502905	15
ENSDART00000160522	0.505428	0
ENSDART00000143295	0.741589	0
ENSDART00000149439	0.522282	0
ENSDART00000131279	0.548836	0
ENSDART00000160203	0.581717	0
ENSDART00000006344	0.279179	0
ENSDART00000163750	0.32166	0
ENSDART00000160951	0.946539	0
ENSDART00000159717	0.787892	0
ENSDART00000169892	1	0
ENSDART00000159626	0.341943	0
ENSDART00000164199	0.517316	0
ENSDART00000150129	0.820645	0
ENSDART00000128743	0.609412	0
ENSDART00000141165	0.413373	0
ENSDART00000127476	0.712744	0
ENSDART00000126287	0	0
ENSDART00000123463	0.776926	0
ENSDART00000012399	0.822071	0
ENSDART00000088041	0.354076	0
ENSDART00000129138	0.758315	0
ENSDART00000142749	0.506519	0
ENSDART00000164967	0.664875	0
ENSDART00000158255	0.152352	0
ENSDART00000133825	1	0
ENSDART00000112643	0.459849	0
ENSDART00000146554	0.480797	0
ENSDART00000145288	0.342941	0
ENSDART00000134203	0.761711	0
ENSDART00000142700	0.343841	0
ENSDART00000054876	0.6284	0
ENSDART00000147662	0.121608	0
ENSDART00000168263	0.863736	0
ENSDART00000165769	0.872028	0
ENSDART00000122645	0.971614	0
ENSDART00000074073	0.512524	0
ENSDART00000165374	0.890267	0
ENSDART00000130588	0.43042	1
ENSDART00000166788	0.499863	0
ENSDART00000166982	0.75241	0
ENSDART00000051777	0.327634	0
ENSDART00000157687	0.622616	0
ENSDART00000145148	1	0
ENSDART00000137813	0.523798	0
ENSDART00000157899	0.259799	0
ENSDART00000140243	0.713696	0
ENSDART00000170419	0.519837	0
ENSDART00000020703	0.310245	0
ENSDART00000049075	0	1
ENSDART00000020168	0.562689	0
ENSDART00000141397	0.57993	0
ENSDART00000137130	0.572051	0
ENSDART00000168108	0.602673	22
ENSDART00000055260	0.782874	0
ENSDART00000140107	1	0
ENSDART00000163006	0.347742	0
ENSDART00000053011	0.641324	0
ENSDART00000117438	0	0
ENSDART00000144831	0.239931	0
ENSDART00000124899	0.430912	0
ENSDART00000151579	0.563059	0
ENSDART00000152135	0	0
ENSDART00000153358	0.804425	0
ENSDART00000105098	0.828559	0
ENSDART00000098307	0.533874	0
ENSDART00000159961	0.599813	0
ENSDART00000036172	0.298119	0
ENSDART00000000160	0.393125	0
ENSDART00000168273	0.32289	0
ENSDART00000111517	0.596796	0
ENSDART00000143032	0.793558	0
ENSDART00000009507	0.393048	0
ENSDART00000143969	0.316832	0
ENSDART00000156160	0.508297	0
ENSDART00000024088	0.537534	0
ENSDART00000151418	0.293656	0
ENSDART00000147020	0	0
ENSDART00000153019	0.268501	0
ENSDART00000060949	0.328476	0
ENSDART00000137169	0.276125	0
ENSDART00000155942	0.806877	0
ENSDART00000078703	0.82905	0
ENSDART00000139773	0.363904	0
ENSDART00000113849	0.54768	0
ENSDART00000142886	0.165691	0
ENSDART00000165783	0	1
ENSDART00000159245	8.22795e-05	0
ENSDART00000152941	0.633973	0
ENSDART00000118301	0.11881	0
ENSDART00000081054	0.57147	0
ENSDART00000163764	0.718577	0
ENSDART00000167398	0.658219	0
ENSDART00000066946	0.989274	0
ENSDART00000149432	0.97825	0
ENSDART00000157928	1	1
ENSDART00000155282	0.213763	0
ENSDART00000171080	0.697905	0
ENSDART00000019455	0.35041	0
ENSDART00000019743	0.45818	0
ENSDART00000137017	0.609117	0
ENSDART00000161924	0	0
ENSDART00000162098	0.344372	0
ENSDART00000016464	0.514764	7
ENSDART00000140016	0.461891	0
ENSDART00000103878	0.100301	0
ENSDART00000145287	1	0
ENSDART00000172734	0.31271	0
ENSDART00000170551	0.924914	0
ENSDART00000133576	0.854859	0
ENSDART00000160914	0.398766	0
ENSDART00000145474	0	0
ENSDART00000163104	0.593003	0
ENSDART00000171581	0.173259	0
ENSDART00000149796	0	0
ENSDART00000127962	0.208666	0
ENSDART00000168705	0.66266	0
ENSDART00000159604	0.465066	0
ENSDART00000056405	0.825681	0
ENSDART00000027718	0.695074	1
ENSDART00000147285	0.613536	0
ENSDART00000151227	0.512547	0
ENSDART00000159902	0.0913422	0
ENSDART00000145956	0.627309	0
ENSDART00000002469	0.581518	0
ENSDART00000049180	0.795729	0
ENSDART00000168467	0.394823	0
ENSDART00000161554	0.222167	0
ENSDART00000112014	0.382169	0
ENSDART00000154652	0.647803	0
ENSDART00000158300	1	0
ENSDART00000165710	0.296318	0
ENSDART00000128763	0.331342	0
ENSDART00000082093	0.559586	12
ENSDART00000041960	0.778103	0
ENSDART00000157615	0.905101	0
ENSDART00000166565	0.417386	0
ENSDART00000058311	0.271352	0
ENSDART00000020542	0.611056	0
ENSDART00000159147	0.693561	0
ENSDART00000016488	0.732039	0
ENSDART00000137709	1	0
ENSDART00000170886	0.571374	0
ENSDART00000104782	0.253475	0
ENSDART00000149500	0.882544	0
ENSDART00000049842	0.0398599	0
ENSDART00000004782	0.797382	0
ENSDART00000172119	0	0
ENSDART00000145126	0.18675	0
ENSDART00000165794	0.398842	0
ENSDART00000015081	0.431607	0
ENSDART00000166489	1	0
ENSDART00000169391	0.379248	0
ENSDART00000099827	0.221977	5
ENSDART00000171837	0.490542	0
ENSDART00000141212	1	0
ENSDART00000157158	0.469629	0
ENSDART00000097244	0.287431	0
ENSDART00000144114	0.94091	0
ENSDART00000087114	0.584353	0
ENSDART00000132591	0.583253	0
ENSDART00000170978	0.350204	0
ENSDART00000137179	0.421953	7
ENSDART00000065338	0.715137	0
ENSDART00000124688	0.564461	0
ENSDART00000076066	0.528095	0
ENSDART00000162888	0.792256	1
ENSDART00000156918	0.450793	0
ENSDART00000123257	0.723704	0
ENSDART00000124335	0.288426	0
ENSDART00000167449	0.70266	0
ENSDART00000049311	0.843974	0
ENSDART00000149396	0.444063	0
ENSDART00000005221	0.513404	0
ENSDART00000047515	0.551822	0
ENSDART00000052393	0.140999	0
ENSDART00000162112	0.0190874	0
ENSDART00000145588	0.8459	0
ENSDART00000156490	0.264295	0
ENSDART00000124527	0.492204	0
ENSDART00000021069	0.237197	0
ENSDART00000110622	0.654617	0
ENSDART00000031547	0.833126	0
ENSDART00000167167	0	0
ENSDART00000025227	0.30763	0
ENSDART00000159683	0.858667	0
ENSDART00000146192	0.024828	0
ENSDART00000158266	0.931258	38
ENSDART00000001861	0.53178	0
ENSDART00000126712	0.174666	31
ENSDART00000126318	0.436046	0
ENSDART00000111738	0.583254	0
ENSDART00000058056	0.313679	0
ENSDART00000138050	0.266227	0
ENSDART00000160616	0.620337	0
ENSDART00000132343	0.558634	0
ENSDART00000111869	0.0537677	0
ENSDART00000090608	0.396415	0
ENSDART00000111694	0.483642	0
ENSDART00000045679	0.582537	0
ENSDART00000005845	0.576001	1
ENSDART00000089206	0.410019	0
ENSDART00000132740	0.311801	0
ENSDART00000146459	0.431103	0
ENSDART00000102484	0.0239048	0
ENSDART00000080460	0.620541	0
ENSDART00000030453	0.489281	0
ENSDART00000162310	0.549548	0
ENSDART00000134946	0.694652	0
ENSDART00000164775	0.637305	0
ENSDART00000026846	0.393268	0
ENSDART00000166258	0.565199	0
ENSDART00000171774	0.370515	0
ENSDART00000122136	0.269942	0
ENSDART00000086437	0.615723	0
ENSDART00000133022	0.524309	0
ENSDART00000005382	0.729341	0
ENSDART00000018625	0.5108	0
ENSDART00000163146	0.578485	0
ENSDART00000163494	0.565824	0
ENSDART00000049103	0.54316	0
ENSDART00000033706	0.750002	0
ENSDART00000111878	0.855936	0
ENSDART00000143672	0.454653	0
ENSDART00000152999	0.798171	0
ENSDART00000145930	1	0
ENSDART00000160560	0.203031	0
ENSDART00000100607	0.56357	0
ENSDART00000059956	0.3985	0
ENSDART00000171804	0.79833	0
ENSDART00000122535	0.643773	1
ENSDART00000154523	0.265435	0
ENSDART00000126474	0.431808	0
ENSDART00000137609	0.622497	0
ENSDART00000137636	0.715105	0
ENSDART00000155005	0.272302	0
ENSDART00000052512	1	0
ENSDART00000167319	0.863505	0
ENSDART00000058346	0.369319	0
ENSDART00000025962	0.151508	0
ENSDART00000039934	0.431229	1
ENSDART00000170736	1	0
ENSDART00000133850	0.707094	0
ENSDART00000136886	0.866761	0
ENSDART00000157518	0.834748	0
ENSDART00000154507	0.0111401	3
ENSDART00000086863	0.762153	0
ENSDART00000028099	0.416703	0
ENSDART00000067537	0.28387	0
ENSDART00000018500	0.518343	0
ENSDART00000164874	0.188106	1
ENSDART00000134189	0.82569	1
ENSDART00000159278	0.588677	0
ENSDART00000139402	0.0110201	0
ENSDART00000171187	0.979754	0
ENSDART00000079068	0.738043	0
ENSDART00000168653	0.439629	0
ENSDART00000139061	0.88769	0
ENSDART00000106266	0.558529	0
ENSDART00000104025	0.686588	3
ENSDART00000089507	0.645412	0
ENSDART00000027545	0.55516	0
ENSDART00000080762	0.81134	0
ENSDART00000160144	0.963748	0
ENSDART00000158844	0.451943	0
ENSDART00000166232	1	0
ENSDART00000146033	0.639744	0
ENSDART00000033746	0.0779756	0
ENSDART00000057645	0.630911	1
ENSDART00000159847	0.015255	0
ENSDART00000168174	0.663373	0
ENSDART00000158118	0.207923	4
ENSDART00000082297	0.79639	0
ENSDART00000053878	0	0
ENSDART00000148889	0.762692	0
ENSDART00000172322	0.136906	2
ENSDART00000109744	0.788256	2
ENSDART00000124121	0.720643	0
ENSDART00000021942	0.813009	0
ENSDART00000144925	0.818146	0
ENSDART00000122670	0.413138	0
ENSDART00000162411	0.159595	0
ENSDART00000146529	0	0
ENSDART00000160629	0.644121	0
ENSDART00000041697	0.534867	0
ENSDART00000154349	0.30442	0
ENSDART00000160091	0.470531	0
ENSDART00000105721	0.681586	0
ENSDART00000114767	0.844572	0
ENSDART00000082496	0.698519	0
ENSDART00000119609	0	0
ENSDART00000074553	0.551448	0
ENSDART00000155090	0.15297	0
ENSDART00000153190	0.454408	2
ENSDART00000123975	0.0323208	0
ENSDART00000168737	0.0800951	0
ENSDART00000149960	0	0
ENSDART00000100226	0.0775275	0
ENSDART00000079138	0.508621	0
ENSDART00000161109	0.810674	0
ENSDART00000127730	0.564548	0
ENSDART00000166287	0.687988	0
ENSDART00000160413	0.455459	0
ENSDART00000157771	0.584821	0
ENSDART00000169600	0.754921	0
ENSDART00000128549	0.422353	0
ENSDART00000089596	0.498811	0
ENSDART00000148025	0	0
ENSDART00000141024	0.901578	0
ENSDART00000128555	0	0
ENSDART00000039907	0.116462	0
ENSDART00000058027	0.292618	0
ENSDART00000005879	0.0470273	0
ENSDART00000171966	0.500579	0
ENSDART00000137516	0.234954	0
ENSDART00000167810	0.262008	4
ENSDART00000164212	0.561359	0
ENSDART00000032877	0.742262	0
ENSDART00000143687	0.250913	0
ENSDART00000144226	0.700256	0
ENSDART00000140543	0.752534	0
ENSDART00000166039	0	0
ENSDART00000139220	1	0
ENSDART00000105404	0.455599	0
ENSDART00000133452	1	0
ENSDART00000122829	0.435702	0
ENSDART00000164837	0.626625	14
ENSDART00000117029	1	0
ENSDART00000078018	0.805003	0
ENSDART00000132444	0	4
ENSDART00000078256	0.378444	0
ENSDART00000170614	0.246054	0
ENSDART00000139455	0.895424	0
ENSDART00000136693	0.144376	1
ENSDART00000078271	0.663284	0
ENSDART00000088488	0.408472	0
ENSDART00000152788	0.765773	1
ENSDART00000158717	0.371476	0
ENSDART00000002622	0.852551	0
ENSDART00000170037	1	0
ENSDART00000125537	0.19147	0
ENSDART00000159506	0.509969	0
ENSDART00000110593	0.649107	0
ENSDART00000172021	0.335061	0
ENSDART00000144186	0.496396	1
ENSDART00000007398	0.602146	0
ENSDART00000166413	0.710386	0
ENSDART00000165029	0.339045	0
ENSDART00000136957	0.588432	0
ENSDART00000136742	0.520271	0
ENSDART00000136773	0.539895	0
ENSDART00000080099	0.140977	0
ENSDART00000166583	0.406527	0
ENSDART00000165495	0.613314	5
ENSDART00000163174	0.0772844	0
ENSDART00000151501	0.233925	0
ENSDART00000141898	0.652538	0
ENSDART00000167905	0.301758	0
ENSDART00000153567	0.246157	0
ENSDART00000164089	0.486232	0
ENSDART00000080401	0.579703	0
ENSDART00000166921	0.155479	0
ENSDART00000167286	0.555768	6
ENSDART00000047220	0.565338	0
ENSDART00000132878	1	0
ENSDART00000122228	0.132774	0
ENSDART00000125416	0.41815	0
ENSDART00000127729	0.117321	0
ENSDART00000165744	0.519151	1
ENSDART00000153409	0.0115927	0
ENSDART00000124195	0	0
ENSDART00000112116	0.159232	0
ENSDART00000141610	0.955545	0
ENSDART00000080328	0.235961	0
ENSDART00000066783	0.328782	0
ENSDART00000164205	0.631011	0
ENSDART00000165144	0.532167	0
ENSDART00000080925	0.512234	0
ENSDART00000040456	0.36358	0
ENSDART00000067793	0.735629	0
ENSDART00000038487	0.525874	0
ENSDART00000161649	0.518408	0
ENSDART00000151848	0	0
ENSDART00000077381	0.143255	0
ENSDART00000158724	0.0183601	39
ENSDART00000159536	0.808924	0
ENSDART00000058020	0.687207	0
ENSDART00000152173	0.657854	0
ENSDART00000074255	0.33965	0
ENSDART00000134918	0.69269	0
ENSDART00000075485	0.778175	0
ENSDART00000171449	0.735783	0
ENSDART00000051799	0.822249	0
ENSDART00000117473	0.0013529	0
ENSDART00000149851	0.284527	0
ENSDART00000139122	0.383256	4
ENSDART00000164131	0.705271	0
ENSDART00000087214	0	0
ENSDART00000149357	0.617252	0
ENSDART00000029719	0.633436	0
ENSDART00000147228	1	0
ENSDART00000155545	0.517852	0
ENSDART00000063320	0.512543	0
ENSDART00000132249	0.521089	0
ENSDART00000056376	0.213336	0
ENSDART00000123338	0.376907	0
ENSDART00000081661	0.325412	0
ENSDART00000149107	0.908232	0
ENSDART00000158050	0.728339	0
ENSDART00000132993	0.210626	0
ENSDART00000170935	0.549762	0
ENSDART00000150053	0.922083	0
ENSDART00000092104	5.73459e-12	1
ENSDART00000154276	0.127416	0
ENSDART00000148485	0.999582	0
ENSDART00000131681	0.58717	0
ENSDART00000165547	0.615734	0
ENSDART00000148718	0.54897	0
ENSDART00000171616	0.634907	0
ENSDART00000131610	0.692088	0
ENSDART00000168096	0.943563	0
ENSDART00000110140	0.650926	0
ENSDART00000093185	0.61885	0
ENSDART00000132183	0.43122	0
ENSDART00000022949	0.67999	0
ENSDART00000005355	0.415769	0
ENSDART00000156427	1	0
ENSDART00000055170	0.212492	0
ENSDART00000171862	0.744793	0
ENSDART00000084061	0.797455	0
ENSDART00000135888	0.656106	0
ENSDART00000111002	0.728996	9
ENSDART00000133108	0.156779	0
ENSDART00000012816	0.741267	0
ENSDART00000167549	1	0
ENSDART00000159580	0.991336	0
ENSDART00000168712	0.161392	0
ENSDART00000171750	0.63673	0
ENSDART00000163560	0	0
ENSDART00000149957	0.713279	0
ENSDART00000109416	0.776641	0
ENSDART00000144176	0.145007	0
ENSDART00000110432	0.539713	1
ENSDART00000161800	0.223382	1
ENSDART00000150929	0.40731	6
ENSDART00000143197	0.303917	0
ENSDART00000074125	0.658257	0
ENSDART00000167848	0	0
ENSDART00000062722	0.338949	0
ENSDART00000162183	0.0158345	0
ENSDART00000161007	0.73465	0
ENSDART00000158501	0.451107	0
ENSDART00000164761	0.16025	0
ENSDART00000150214	0.622243	0
ENSDART00000165225	0.598392	0
ENSDART00000058785	0.158711	6
ENSDART00000078316	0.451017	0
ENSDART00000170202	0.650961	0
ENSDART00000009347	0.722418	1
ENSDART00000137918	0.152587	0
ENSDART00000167032	0.331062	13
ENSDART00000097865	0.601882	0
ENSDART00000133939	0.638946	0
ENSDART00000029946	0.468588	0
ENSDART00000065500	0.561501	0
ENSDART00000142418	0.126238	0
ENSDART00000052355	0.707417	0
ENSDART00000160946	0.449076	0
ENSDART00000123908	0.789199	0
ENSDART00000149814	0.928643	0
ENSDART00000000670	0.513397	0
ENSDART00000168255	0.308457	0
ENSDART00000139606	1	0
ENSDART00000013933	0.643181	0
ENSDART00000008898	0.0254253	0
ENSDART00000027304	0.78973	0
ENSDART00000148314	0.563719	0
ENSDART00000142366	0.804458	3
ENSDART00000135313	0.599178	0
ENSDART00000150949	0.949955	0
ENSDART00000124083	1	0
ENSDART00000051547	0.344683	0
ENSDART00000088168	0.373437	0
ENSDART00000167086	0.74765	0
ENSDART00000082454	0.250444	0
ENSDART00000166682	1	0
ENSDART00000067448	0.123409	0
ENSDART00000133420	0.0981543	0
ENSDART00000150159	1	0
ENSDART00000153119	0.966382	0
ENSDART00000140467	0.362967	0
ENSDART00000145335	1	0
ENSDART00000151950	0.173543	0
ENSDART00000135696	0.345859	0
ENSDART00000125063	0.120354	2
ENSDART00000147842	0.356048	0
ENSDART00000062811	0.526703	0
ENSDART00000141682	0.596071	0
ENSDART00000004043	0.615735	1
ENSDART00000135472	0.60876	0
ENSDART00000158176	0.259412	0
ENSDART00000010564	0.450324	0
ENSDART00000148787	0.677076	0
ENSDART00000135655	0.787712	0
ENSDART00000046712	0.322501	4
ENSDART00000040307	0.418611	0
ENSDART00000160649	0.449813	0
ENSDART00000151019	0.577603	0
ENSDART00000004288	0.724545	0
ENSDART00000017572	0.132491	0
ENSDART00000164678	0.252097	0
ENSDART00000160297	0.325666	0
ENSDART00000017427	0.43604	0
ENSDART00000163710	0.808249	0
ENSDART00000158358	0.735592	0
ENSDART00000154746	0.477996	0
ENSDART00000149736	0.425194	2
ENSDART00000056622	0.511049	0
ENSDART00000131698	0.843995	0
ENSDART00000025013	0.374882	0
ENSDART00000111472	0.439251	0
ENSDART00000110416	0.676567	0
ENSDART00000135005	0.254484	0
ENSDART00000156282	0.709012	0
ENSDART00000065562	0.532181	0
ENSDART00000146171	0.422674	0
ENSDART00000027612	0.436719	0
ENSDART00000089689	0.483592	0
ENSDART00000128145	0.345846	0
ENSDART00000164329	0.989165	0
ENSDART00000077883	0	0
ENSDART00000153958	0.820213	0
ENSDART00000055737	0.320772	0
ENSDART00000167903	0.711944	0
ENSDART00000086087	0.511404	1
ENSDART00000144381	0.632924	0
ENSDART00000171963	0.509466	0
ENSDART00000059732	0.469786	0
ENSDART00000097328	0.516674	0
ENSDART00000144074	0.158746	1
ENSDART00000162459	0.383415	0
ENSDART00000161446	0.587965	0
ENSDART00000116034	0.157134	0
ENSDART00000077649	0.274424	2
ENSDART00000152091	0.528546	0
ENSDART00000129805	1	0
ENSDART00000093415	0.807678	0
ENSDART00000146630	7.55183e-12	0
ENSDART00000164377	0.459601	0
ENSDART00000168756	0.313208	0
ENSDART00000048164	0.770515	0
ENSDART00000146351	0.0185066	0
ENSDART00000027959	0.329394	0
ENSDART00000154709	0.803825	0
ENSDART00000020187	1	0
ENSDART00000167367	0.687448	0
ENSDART00000123550	0.126984	0
ENSDART00000169960	0.329275	0
ENSDART00000111565	0	0
ENSDART00000059194	0.302057	0
ENSDART00000116741	0	0
ENSDART00000159797	0.596788	0
ENSDART00000129969	0.918579	0
ENSDART00000033211	0.531153	0
ENSDART00000148349	0.611146	0
ENSDART00000140647	0.925616	0
ENSDART00000115969	0.232947	0
ENSDART00000153177	0.340729	0
ENSDART00000164483	0.278255	0
ENSDART00000159820	0.296265	0
ENSDART00000140217	0.824408	0
ENSDART00000164878	0.912007	0
ENSDART00000020434	0.85844	0
ENSDART00000134124	0.562427	0
ENSDART00000137404	0.399996	0
ENSDART00000135060	1	0
ENSDART00000150658	0.645432	0
ENSDART00000106627	0.439658	0
ENSDART00000011506	0.413453	0
ENSDART00000146859	0.445599	0
ENSDART00000169165	0.202813	0
ENSDART00000018423	0.242913	1
ENSDART00000135073	0.583152	0
ENSDART00000114138	0.266748	3
ENSDART00000086064	0.278356	0
ENSDART00000133957	0.333202	0
ENSDART00000163313	0.276817	0
ENSDART00000156257	0.448105	0
ENSDART00000149777	0.606401	0
ENSDART00000164473	0.17229	2
ENSDART00000140123	0.809382	0
ENSDART00000148146	0.40107	0
ENSDART00000158955	0.430162	0
ENSDART00000051236	0.733844	0
ENSDART00000164853	0.902	0
ENSDART00000121972	0.219735	0
ENSDART00000006778	0.682813	0
ENSDART00000168648	0.677918	0
ENSDART00000062216	0.710956	0
ENSDART00000102643	0.120021	0
ENSDART00000136011	0.145305	0
ENSDART00000028011	0.924641	0
ENSDART00000156571	0.347926	0
ENSDART00000116995	0.0839328	0
ENSDART00000113574	0.557435	1
ENSDART00000136442	0.265059	0
ENSDART00000093596	0.0904104	0
ENSDART00000115944	0	0
ENSDART00000133283	0.808527	0
ENSDART00000124094	0.994015	0
ENSDART00000168536	0.600315	0
ENSDART00000049066	0.240424	0
ENSDART00000044860	0.352178	0
ENSDART00000146292	0	0
ENSDART00000164233	0.934966	0
ENSDART00000161593	0.379654	2
ENSDART00000131344	0.715457	0
ENSDART00000158005	0.361519	0
ENSDART00000112955	0.844441	0
ENSDART00000043774	0.925553	0
ENSDART00000130331	0.382943	0
ENSDART00000115002	0.650031	0
ENSDART00000140967	0.913368	0
ENSDART00000167063	0.18514	0
ENSDART00000162228	0.590484	0
ENSDART00000099417	0.42306	0
ENSDART00000110827	0.830154	1
ENSDART00000146447	0.776099	0
ENSDART00000130579	0.95521	0
ENSDART00000137617	0.996791	0
ENSDART00000119948	0	0
ENSDART00000111019	0.608527	0
ENSDART00000139986	0	0
ENSDART00000129757	0.178985	0
ENSDART00000011706	0.5961	0
ENSDART00000074575	0.715585	0
ENSDART00000137590	0.514047	0
ENSDART00000149275	0.0163844	0
ENSDART00000171986	0.327554	0
ENSDART00000163579	0.203336	0
ENSDART00000164781	0.0872177	0
ENSDART00000172618	0.620504	0
ENSDART00000160589	0.683116	0
ENSDART00000159065	0.869988	0
ENSDART00000140751	0.978292	0
ENSDART00000124267	0.0984009	0
ENSDART00000113381	0.262484	0
ENSDART00000158386	0.684186	0
ENSDART00000154037	0.93885	0
ENSDART00000051271	0.596856	0
ENSDART00000009385	0.46527	0
ENSDART00000113335	0.366769	0
ENSDART00000156972	0.258759	12
ENSDART00000056306	0.733564	0
ENSDART00000139047	0.225323	0
ENSDART00000016502	0.61075	0
ENSDART00000165940	0.101085	0
ENSDART00000026145	0.29458	0
ENSDART00000044426	0.563596	0
ENSDART00000140423	0.851349	0
ENSDART00000092783	0.287119	0
ENSDART00000129808	0.695416	0
ENSDART00000160121	0.508578	0
ENSDART00000150675	0.252597	0
ENSDART00000092105	0.518602	0
ENSDART00000133072	0.773206	0
ENSDART00000150980	0.811651	0
ENSDART00000145294	0.369255	0
ENSDART00000128875	1	0
ENSDART00000084691	0.328957	15
ENSDART00000004365	0.651766	0
ENSDART00000015710	0.564065	0
ENSDART00000168229	1	0
ENSDART00000081774	0.447583	0
ENSDART00000161403	0.572711	1
ENSDART00000159804	0.338116	2
ENSDART00000083038	0.471267	0
ENSDART00000169366	0	0
ENSDART00000126510	0.429742	0
ENSDART00000013454	0.492037	0
ENSDART00000136488	0.446654	0
ENSDART00000162189	0	1
ENSDART00000116044	0.000293835	0
ENSDART00000006021	0.430378	0
ENSDART00000108943	0.523797	0
ENSDART00000091901	0.419153	0
ENSDART00000059285	0.144562	0
ENSDART00000157206	0.824433	0
ENSDART00000161425	0	0
ENSDART00000099405	0.683898	0
ENSDART00000130655	0.447453	1
ENSDART00000142127	0.99662	0
ENSDART00000063621	0.310201	0
ENSDART00000155973	0.670741	0
ENSDART00000078336	0.795593	0
ENSDART00000025153	0.413408	0
ENSDART00000055502	0.695416	0
ENSDART00000151512	0.585556	0
ENSDART00000019270	0.36682	0
ENSDART00000164671	0.891353	0
ENSDART00000154404	0.738168	0
ENSDART00000156058	0.776244	0
ENSDART00000011878	0.314873	0
ENSDART00000089923	0.268988	0
ENSDART00000138953	0.731769	0
ENSDART00000080774	0.573514	0
ENSDART00000156080	0.65075	0
ENSDART00000159056	0.753876	0
ENSDART00000167035	0.0921386	0
ENSDART00000152852	0.0805168	0
ENSDART00000165548	2.85522e-08	0
ENSDART00000148734	1	0
ENSDART00000149715	0.636558	0
ENSDART00000168075	0.251226	0
ENSDART00000149155	0.692023	0
ENSDART00000163200	0.470153	0
ENSDART00000040240	0.609587	0
ENSDART00000102734	1	0
ENSDART00000167229	0.212474	0
ENSDART00000134064	0.383965	0
ENSDART00000081985	0.372411	0
ENSDART00000144807	0.53787	24
ENSDART00000163487	0.64904	0
ENSDART00000143097	0.720296	0
ENSDART00000168579	0.804965	0
ENSDART00000160145	0.215021	1
ENSDART00000141641	0.906927	0
ENSDART00000113300	0.83158	0
ENSDART00000149185	0.862225	0
ENSDART00000149022	1	0
ENSDART00000160198	0	0
ENSDART00000161393	0.758856	0
ENSDART00000115405	0.997807	0
ENSDART00000149448	0.265824	0
ENSDART00000078856	0.59762	0
ENSDART00000153196	0.621067	0
ENSDART00000006709	0.642823	0
ENSDART00000036204	0.443216	3
ENSDART00000061334	0.753371	0
ENSDART00000134115	0.483839	0
ENSDART00000081442	0.717772	0
ENSDART00000170555	0.492704	0
ENSDART00000130125	0.0439377	0
ENSDART00000132468	1	0
ENSDART00000115005	0.74725	0
ENSDART00000084598	0.299501	13
ENSDART00000089609	0.66693	0
ENSDART00000151547	0.816583	0
ENSDART00000108973	0.773899	0
ENSDART00000157113	0.0428059	0
ENSDART00000143273	0.676602	0
ENSDART00000081411	0.514849	0
ENSDART00000133059	0.274495	0
ENSDART00000163224	0.134861	1
ENSDART00000052871	0.219084	0
ENSDART00000131837	0.816269	0
ENSDART00000129888	0.807046	0
ENSDART00000171392	1	0
ENSDART00000114544	0.875613	0
ENSDART00000164685	0	0
ENSDART00000133030	0.981817	0
ENSDART00000064565	1	0
ENSDART00000105745	0.562092	0
ENSDART00000167422	1	0
ENSDART00000047013	0.44549	0
ENSDART00000168559	0.306918	0
ENSDART00000171207	0.224809	0
ENSDART00000163877	0.308451	18
ENSDART00000077217	0.403378	0
ENSDART00000157395	0.383262	0
ENSDART00000057216	0.35205	0
ENSDART00000131257	0.47351	0
ENSDART00000146457	0.332737	0
ENSDART00000080904	0.349377	0
ENSDART00000074609	0.352961	0
ENSDART00000163985	0.361456	0
ENSDART00000160809	0.370365	12
ENSDART00000022830	0.630054	0
ENSDART00000012479	0.296666	0
ENSDART00000132132	0.0647621	0
ENSDART00000128616	0.496658	0
ENSDART00000166360	0.18307	1
ENSDART00000055676	0.737527	0
ENSDART00000160126	0.780872	0
ENSDART00000128034	0	0
ENSDART00000109318	0.481168	0
ENSDART00000047377	0.15773	0
ENSDART00000109520	0.320828	0
ENSDART00000150917	0.290702	15
ENSDART00000138699	1	0
ENSDART00000169714	0	0
ENSDART00000163279	0.618139	0
ENSDART00000164555	0.643699	0
ENSDART00000016702	0.819724	0
ENSDART00000142080	0.595421	0
ENSDART00000155155	0.194948	0
ENSDART00000122051	0.255702	0
ENSDART00000172053	0.765978	0
ENSDART00000103403	0.14856	0
ENSDART00000141979	0.551964	0
ENSDART00000172649	0.515372	0
ENSDART00000129151	1	0
ENSDART00000161125	0.540721	0
ENSDART00000130565	0.769132	0
ENSDART00000132246	0.445068	1
ENSDART00000165931	0.515999	0
ENSDART00000074761	0.261701	0
ENSDART00000074181	0.192937	2
ENSDART00000138373	0.0609132	0
ENSDART00000115331	0	1
ENSDART00000111053	0.754559	1
ENSDART00000145663	0.745129	0
ENSDART00000159117	0.0887247	0
ENSDART00000058910	0.277418	0
ENSDART00000167859	0.381259	1
ENSDART00000024354	0.755393	0
ENSDART00000150844	0.416149	0
ENSDART00000049890	0.707011	16
ENSDART00000169752	0.672334	0
ENSDART00000149855	0.554977	0
ENSDART00000135580	0.946017	0
ENSDART00000153433	0.322337	0
ENSDART00000165519	0.437078	0
ENSDART00000034745	0.505464	0
ENSDART00000078576	0.342739	0
ENSDART00000165249	0.209118	0
ENSDART00000163171	0.214001	0
ENSDART00000131724	0.573252	0
ENSDART00000170835	0.42288	0
ENSDART00000004797	0.491004	0
ENSDART00000133403	0.585575	0
ENSDART00000170108	0.965453	0
ENSDART00000169989	0.24809	0
ENSDART00000139573	0.855261	0
ENSDART00000168056	0.999586	1
ENSDART00000164700	0.796379	1
ENSDART00000148505	0.928612	0
ENSDART00000139362	0.0540887	0
ENSDART00000066558	0.534882	0
ENSDART00000133632	0.976098	0
ENSDART00000122261	0	0
ENSDART00000130413	0.87505	0
ENSDART00000139900	0.680681	0
ENSDART00000055227	0.335666	0
ENSDART00000057254	0.75307	0
ENSDART00000132699	0.207671	1
ENSDART00000172264	0.437919	0
ENSDART00000159441	0.854178	0
ENSDART00000170779	0.891764	0
ENSDART00000167733	0.00639271	0
ENSDART00000114385	0.831965	0
ENSDART00000102472	0.617875	11
ENSDART00000169708	0.439544	1
ENSDART00000087039	0.295064	2
ENSDART00000157983	0.625219	0
ENSDART00000034218	0.683712	0
ENSDART00000156799	0.796247	0
ENSDART00000153905	0.828088	0
ENSDART00000156711	0	0
ENSDART00000066380	0.240079	0
ENSDART00000152951	0.460149	7
ENSDART00000030215	0.376856	0
ENSDART00000087726	0.71175	6
ENSDART00000118155	0.447093	0
ENSDART00000108524	0	1
ENSDART00000062787	0.469698	0
ENSDART00000172325	0.274277	0
ENSDART00000042250	0.518773	0
ENSDART00000102011	0.702776	0
ENSDART00000004739	0.735882	0
ENSDART00000105040	0.877176	0
ENSDART00000080709	0.642117	0
ENSDART00000053534	0.128643	0
ENSDART00000128960	0.721664	0
ENSDART00000163630	0.356623	0
ENSDART00000140116	0.692125	0
ENSDART00000129521	0.816805	0
ENSDART00000171795	0.998412	0
ENSDART00000110809	0.372621	0
ENSDART00000037401	0.110242	0
ENSDART00000075495	0.363824	0
ENSDART00000147845	0.363194	0
ENSDART00000055810	0.43074	0
ENSDART00000134413	1	0
ENSDART00000038401	0.39242	0
ENSDART00000023454	0.255354	0
ENSDART00000098610	0.414474	0
ENSDART00000081047	0.578887	0
ENSDART00000114744	0.326018	0
ENSDART00000150846	1	0
ENSDART00000125335	0	0
ENSDART00000056522	0.53173	0
ENSDART00000161827	0.287645	0
ENSDART00000024750	0.749448	0
ENSDART00000086537	0.780123	0
ENSDART00000158595	0.130746	0
ENSDART00000052123	0.186358	0
ENSDART00000161852	0.45248	0
ENSDART00000148918	0.801763	0
ENSDART00000147826	0.721467	0
ENSDART00000170200	0.160861	0
ENSDART00000018095	0.637458	0
ENSDART00000067517	0.0267439	0
ENSDART00000079310	0.274724	0
ENSDART00000056721	0.601402	0
ENSDART00000123143	0.251342	0
ENSDART00000144621	0.750989	0
ENSDART00000134380	0.796372	0
ENSDART00000004431	0.736468	0
ENSDART00000124051	0.0332673	0
ENSDART00000132445	0.334181	0
ENSDART00000147036	0.97856	0
ENSDART00000090096	0.841013	0
ENSDART00000147311	0.967961	0
ENSDART00000148083	0.381563	0
ENSDART00000103570	0.785115	0
ENSDART00000151641	0.699779	0
ENSDART00000149128	0.986948	0
ENSDART00000145255	0.687026	0
ENSDART00000160842	0.123658	0
ENSDART00000110783	0.373437	0
ENSDART00000102328	0.162041	21
ENSDART00000056213	0.42428	0
ENSDART00000161218	1	0
ENSDART00000130513	0.239408	1
ENSDART00000118838	0.000456637	0
ENSDART00000144142	0.460352	0
ENSDART00000030320	0.264834	1
ENSDART00000125066	0.404644	0
ENSDART00000161682	0.596832	0
ENSDART00000146077	0.462063	0
ENSDART00000153816	0.227041	0
ENSDART00000142104	0.521519	0
ENSDART00000066072	0.228053	0
ENSDART00000171471	0.729221	0
ENSDART00000160347	0.814325	0
ENSDART00000075157	0.257638	0
ENSDART00000020710	0.747137	0
ENSDART00000052324	0.100099	0
ENSDART00000135517	0.692928	0
ENSDART00000166641	0.0126484	0
ENSDART00000161610	0.562254	0
ENSDART00000158262	0.578153	0
ENSDART00000100922	0.44129	0
ENSDART00000079131	0.509766	8
ENSDART00000126741	0.431653	0
ENSDART00000126669	0.398648	0
ENSDART00000132742	0.669158	0
ENSDART00000162462	0	0
ENSDART00000151206	0.912175	0
ENSDART00000143666	0.48391	0
ENSDART00000136545	0.989076	0
ENSDART00000136630	0.836399	0
ENSDART00000136431	0.620799	0
ENSDART00000164307	0	0
ENSDART00000006505	0.423275	0
ENSDART00000157415	0.671293	0
ENSDART00000159035	0.720669	0
ENSDART00000080997	0.194021	1
ENSDART00000076640	0.490579	0
ENSDART00000169561	0.463445	0
ENSDART00000003465	0.486183	0
ENSDART00000152546	0.818208	0
ENSDART00000154713	0.144188	0
ENSDART00000115130	0.525869	0
ENSDART00000166453	0	0
ENSDART00000002464	0.603009	0
ENSDART00000034124	0.255066	0
ENSDART00000101667	0.263996	0
ENSDART00000141349	0	0
ENSDART00000024616	0.17116	0
ENSDART00000027090	0.579427	0
ENSDART00000145919	0.980252	0
ENSDART00000168842	0.425663	0
ENSDART00000012413	0.33527	0
ENSDART00000165482	0.331495	0
ENSDART00000076009	0.351968	0
ENSDART00000047073	0.495046	1
ENSDART00000050826	0.333016	0
ENSDART00000159054	0.19491	0
ENSDART00000121848	0.726648	0
ENSDART00000100757	0.0377429	0
ENSDART00000109460	0.637687	0
ENSDART00000150070	0.993281	0
ENSDART00000149548	0.73853	0
ENSDART00000126979	0.628702	0
ENSDART00000140917	0.843399	0
ENSDART00000013434	0.483075	0
ENSDART00000064219	0.493572	0
ENSDART00000157957	0.287241	0
ENSDART00000088340	0.492082	0
ENSDART00000144587	0.896321	0
ENSDART00000136103	0.296419	0
ENSDART00000122155	0.418109	0
ENSDART00000051723	0.501845	16
ENSDART00000093289	0.224053	0
ENSDART00000015873	0.900989	0
ENSDART00000038990	0.63507	22
ENSDART00000148550	0.42866	0
ENSDART00000148036	0.713669	0
ENSDART00000143092	0	0
ENSDART00000132503	0.794159	0
ENSDART00000131379	0.754638	0
ENSDART00000058484	0.558907	0
ENSDART00000152444	0.204495	0
ENSDART00000037559	0.940083	0
ENSDART00000044993	0.959206	0
ENSDART00000011663	0.847016	0
ENSDART00000118656	0	0
ENSDART00000148011	0.105456	0
ENSDART00000146239	0.856502	0
ENSDART00000170536	0.360703	0
ENSDART00000073640	0.116671	0
ENSDART00000169837	0.550193	0
ENSDART00000141914	0.0284756	0
ENSDART00000168758	0.987298	0
ENSDART00000151889	0.934731	0
ENSDART00000155215	0.84043	0
ENSDART00000114911	0.514315	0
ENSDART00000038602	0.608323	0
ENSDART00000038942	0.273391	0
ENSDART00000135821	0.2595	2
ENSDART00000134052	0.623091	0
ENSDART00000078509	0.178061	0
ENSDART00000166775	0.620262	0
ENSDART00000153328	0.496228	0
ENSDART00000133860	1	0
ENSDART00000040946	0.119907	0
ENSDART00000027217	0.745095	0
ENSDART00000100622	0.38841	0
ENSDART00000113184	0.342693	0
ENSDART00000012385	0.488995	0
ENSDART00000141486	0.549681	0
ENSDART00000141835	0.508486	0
ENSDART00000137641	0.251511	0
ENSDART00000171694	0.549656	0
ENSDART00000015170	0.595076	4
ENSDART00000148818	0.879202	0
ENSDART00000102501	0.594327	0
ENSDART00000158619	0.85119	0
ENSDART00000156621	0.763864	0
ENSDART00000066604	0.232237	0
ENSDART00000170315	0	0
ENSDART00000167532	0.272912	0
ENSDART00000105686	0.551695	0
ENSDART00000029668	0.63152	0
ENSDART00000113824	0.817537	0
ENSDART00000123331	1	0
ENSDART00000135222	0	0
ENSDART00000162471	0.181099	0
ENSDART00000065411	0.318825	0
ENSDART00000144334	0.706681	0
ENSDART00000009740	0.65934	0
ENSDART00000134227	0.674602	0
ENSDART00000153108	0.441816	1
ENSDART00000004514	0.256334	2
ENSDART00000111334	0.307574	0
ENSDART00000169208	0.673192	0
ENSDART00000074330	0.482555	0
ENSDART00000067709	0.678767	0
ENSDART00000131657	0.812516	0
ENSDART00000086583	0.199705	3
ENSDART00000066331	0.275386	0
ENSDART00000168413	0.652136	0
ENSDART00000114514	0.527865	0
ENSDART00000078724	0.216763	0
ENSDART00000165229	0.365105	0
ENSDART00000014945	0.681964	0
[truncated: 13,661 more rows]

## Sheet: Supplementary Figure 2 - 5.3hpf
Transcript ID	Translational rate	No. of RNA editing sites
ENSDART00000133544	1	0
ENSDART00000114993	0.503872	0
ENSDART00000145120	0.494713	0
ENSDART00000088208	0.653918	0
ENSDART00000149024	0.461766	0
ENSDART00000164153	0.531666	0
ENSDART00000013816	0.457958	6
ENSDART00000129389	0.22433	0
ENSDART00000162900	1	0
ENSDART00000124481	0.202844	0
ENSDART00000111487	0.691968	0
ENSDART00000159722	0.285393	0
ENSDART00000172496	0.719717	0
ENSDART00000156289	0.333453	0
ENSDART00000067371	0.31585	17
ENSDART00000141637	0.262057	0
ENSDART00000139702	0.617991	0
ENSDART00000104338	0.557238	0
ENSDART00000162276	0.944956	0
ENSDART00000090548	0.475036	0
ENSDART00000125099	0.536178	0
ENSDART00000017052	0.399014	0
ENSDART00000157442	1	2
ENSDART00000040793	0.524638	0
ENSDART00000089539	0.454897	0
ENSDART00000105889	0.134086	0
ENSDART00000109482	0.577911	0
ENSDART00000076735	0.288056	0
ENSDART00000146461	0.749037	0
ENSDART00000138162	0.490538	0
ENSDART00000162577	0.504774	0
ENSDART00000035067	0.267737	0
ENSDART00000160022	0.0432646	0
ENSDART00000065859	0.555403	0
ENSDART00000155232	0.247971	0
ENSDART00000149548	0.465403	0
ENSDART00000168084	0.185692	0
ENSDART00000163682	0.597314	0
ENSDART00000145472	0.596028	0
ENSDART00000024064	0.412611	0
ENSDART00000130818	0.530944	0
ENSDART00000086060	0.748578	0
ENSDART00000025910	0.514669	0
ENSDART00000159939	0.191949	0
ENSDART00000085945	0.500481	0
ENSDART00000073936	0.530629	0
ENSDART00000100700	0.766192	0
ENSDART00000123331	0.863922	0
ENSDART00000097429	0.556235	0
ENSDART00000146480	0.275774	0
ENSDART00000171461	0.685853	0
ENSDART00000113832	0.35722	0
ENSDART00000132916	0.387296	0
ENSDART00000138291	0.401983	0
ENSDART00000046253	0.247516	0
ENSDART00000122782	0.403712	3
ENSDART00000172276	0.224025	4
ENSDART00000076640	0.475481	0
ENSDART00000142864	0.585316	0
ENSDART00000157396	0.546752	0
ENSDART00000172460	0.602804	0
ENSDART00000055287	0.0882995	0
ENSDART00000164273	0.506639	0
ENSDART00000040771	0.421184	0
ENSDART00000114347	0.547388	0
ENSDART00000170191	0.2714	0
ENSDART00000160749	0.141066	0
ENSDART00000040577	0.568956	10
ENSDART00000142856	0.426761	0
ENSDART00000059140	0.647058	0
ENSDART00000162764	0.685933	0
ENSDART00000124300	0.649843	0
ENSDART00000099572	0.487643	0
ENSDART00000125505	0.912928	0
ENSDART00000163144	0.41823	0
ENSDART00000123482	0.554005	0
ENSDART00000125063	0.226384	1
ENSDART00000167261	0.733334	1
ENSDART00000137773	0.65066	0
ENSDART00000154395	0.40904	0
ENSDART00000145330	0.591546	0
ENSDART00000114005	0.253177	0
ENSDART00000016143	0.50751	0
ENSDART00000159493	0.991403	0
ENSDART00000105670	0.351508	0
ENSDART00000082390	0.156784	1
ENSDART00000159192	0.426077	5
ENSDART00000150879	0.695048	0
ENSDART00000141977	0.262799	0
ENSDART00000166758	1	0
ENSDART00000165790	1	0
ENSDART00000011025	0.179039	0
ENSDART00000165259	0.368373	0
ENSDART00000113824	0.66457	0
ENSDART00000063010	0.209268	0
ENSDART00000074729	0.639506	1
ENSDART00000066712	0.563554	0
ENSDART00000112373	0.31086	0
ENSDART00000163097	0.555776	0
ENSDART00000123074	0.37739	0
ENSDART00000172203	0.562197	0
ENSDART00000109487	0.687278	0
ENSDART00000158528	0.308131	0
ENSDART00000144286	0.59083	0
ENSDART00000065503	0.187896	0
ENSDART00000073629	0.656554	0
ENSDART00000163275	0.620981	0
ENSDART00000157795	0.235325	0
ENSDART00000137969	0.432609	0
ENSDART00000126759	0.403927	0
ENSDART00000131372	0.436219	0
ENSDART00000114977	0.58578	0
ENSDART00000046871	0.263091	1
ENSDART00000140466	0.248207	0
ENSDART00000053240	0.359968	0
ENSDART00000134573	0.653787	0
ENSDART00000131680	1	0
ENSDART00000137533	0.512444	0
ENSDART00000051184	0.602277	0
ENSDART00000019113	0.342668	0
ENSDART00000061735	0.430315	0
ENSDART00000123257	0.273433	0
ENSDART00000170350	0.194919	0
ENSDART00000050352	0.500216	0
ENSDART00000126499	0.624493	0
ENSDART00000136377	0.373485	0
ENSDART00000005944	0.390026	0
ENSDART00000167858	0.283037	0
ENSDART00000163955	0.558308	0
ENSDART00000078283	0.59346	0
ENSDART00000148730	0.892768	0
ENSDART00000158777	0.553339	0
ENSDART00000129778	0.526962	0
ENSDART00000099248	0.59239	0
ENSDART00000075617	0.525825	0
ENSDART00000015418	0.405587	0
ENSDART00000148676	1	1
ENSDART00000165156	0.605376	0
ENSDART00000168382	0.590448	0
ENSDART00000054915	0.227123	0
ENSDART00000065256	0.72227	0
ENSDART00000113031	0.345553	17
ENSDART00000171393	0.329722	16
ENSDART00000048676	0.529703	0
ENSDART00000109507	0.704315	0
ENSDART00000171934	0.306603	0
ENSDART00000123746	0.724788	0
ENSDART00000073970	0.400526	0
ENSDART00000050177	0.517471	0
ENSDART00000158231	0.137991	0
ENSDART00000170422	0.144978	0
ENSDART00000050585	0.562649	2
ENSDART00000075918	0.577081	0
ENSDART00000157656	0.449995	0
ENSDART00000001201	0.651373	0
ENSDART00000159752	0.280005	0
ENSDART00000106048	0.466719	1
ENSDART00000165499	0.188849	0
ENSDART00000081666	0.443302	0
ENSDART00000116461	0.220677	0
ENSDART00000140442	0.502318	0
ENSDART00000049075	0.0931813	0
ENSDART00000019476	0.438252	0
ENSDART00000018654	0.353197	0
ENSDART00000156078	0.448904	0
ENSDART00000163800	1	0
ENSDART00000136969	0.262944	2
ENSDART00000125665	0.576259	0
ENSDART00000127568	0.224983	0
ENSDART00000122261	0.038738	0
ENSDART00000160549	0.313113	0
ENSDART00000099738	0.384237	0
ENSDART00000045397	0.477053	0
ENSDART00000163820	0.494596	0
ENSDART00000060706	0.62943	0
ENSDART00000045071	0.33438	0
ENSDART00000045679	0.396771	0
ENSDART00000064400	0.586635	0
ENSDART00000125949	0.175738	0
ENSDART00000006338	0.54812	0
ENSDART00000048206	0.440943	1
ENSDART00000144092	0.356808	1
ENSDART00000141165	0.554563	0
ENSDART00000163961	0.285393	0
ENSDART00000158948	0.448431	1
ENSDART00000010777	0.52635	0
ENSDART00000135618	0.336794	0
ENSDART00000165520	0.574864	0
ENSDART00000129151	1	0
ENSDART00000079762	0.492875	0
ENSDART00000043737	0.506619	0
ENSDART00000110529	0.646955	0
ENSDART00000135736	0.71894	0
ENSDART00000140159	0.587813	0
ENSDART00000131387	0.741625	0
ENSDART00000161277	0.450622	0
ENSDART00000168722	0.714926	13
ENSDART00000153393	0.200877	0
ENSDART00000018512	0.61469	0
ENSDART00000137847	0.408772	0
ENSDART00000162462	0.475377	0
ENSDART00000169400	0.389407	0
ENSDART00000165753	0.548594	0
ENSDART00000087441	0.343591	0
ENSDART00000005217	0.302761	0
ENSDART00000134710	0.196353	0
ENSDART00000011143	0.384583	0
ENSDART00000161739	0.755924	0
ENSDART00000131210	0.577315	0
ENSDART00000146605	0.730706	0
ENSDART00000079734	0.511569	0
ENSDART00000124735	0.657296	0
ENSDART00000075538	0.41544	0
ENSDART00000165138	0.0986346	0
ENSDART00000064739	0.416423	0
ENSDART00000166945	0.74981	0
ENSDART00000152589	0.623646	0
ENSDART00000166523	0.278235	0
ENSDART00000163951	0.387448	0
ENSDART00000121489	0.426914	13
ENSDART00000109809	0.343555	0
ENSDART00000110358	0.221229	0
ENSDART00000104143	0.227711	0
ENSDART00000077039	0.503072	0
ENSDART00000078128	0.377802	0
ENSDART00000052726	0.681758	0
ENSDART00000020153	0.523766	0
ENSDART00000085624	0.310509	0
ENSDART00000110770	0.666489	0
ENSDART00000127522	0.997513	0
ENSDART00000077834	0.376991	0
ENSDART00000079042	0.683272	0
ENSDART00000172421	0.469737	0
ENSDART00000122559	0.260749	11
ENSDART00000133579	1	0
ENSDART00000122564	0.502622	0
ENSDART00000037999	0.369609	0
ENSDART00000168313	0.414228	0
ENSDART00000104397	0.328493	0
ENSDART00000041960	0.730304	0
ENSDART00000059369	0.465544	0
ENSDART00000141911	0.765298	0
ENSDART00000134921	0.588802	0
ENSDART00000086511	0.581051	0
ENSDART00000166672	0.306174	0
ENSDART00000015632	0.307172	0
ENSDART00000033904	0.659118	0
ENSDART00000024925	0.550337	0
ENSDART00000111481	0.830202	0
ENSDART00000170536	0.25563	0
ENSDART00000005221	0.430564	0
ENSDART00000051234	0.393468	0
ENSDART00000082425	0.377679	0
ENSDART00000113395	0.40801	0
ENSDART00000129526	0.628241	0
ENSDART00000139828	0.72187	0
ENSDART00000153149	0.342854	0
ENSDART00000012507	0.276608	0
ENSDART00000141318	0.449871	0
ENSDART00000129769	0.567119	0
ENSDART00000078221	0.563244	0
ENSDART00000158529	0.52549	0
ENSDART00000157856	0.406041	0
ENSDART00000102510	0.706182	0
ENSDART00000052761	0.400959	0
ENSDART00000154073	1	0
ENSDART00000137995	0.556526	0
ENSDART00000111919	0.384431	0
ENSDART00000172130	0.825713	0
ENSDART00000136259	0.353608	16
ENSDART00000118247	0.0727607	0
ENSDART00000088808	0.282911	15
ENSDART00000164495	0.414589	0
ENSDART00000017553	0.599084	0
ENSDART00000161907	0.268017	0
ENSDART00000112635	0.395686	0
ENSDART00000157139	0.498995	0
ENSDART00000059619	0.405646	0
ENSDART00000140789	0.465832	0
ENSDART00000082193	0.513617	0
ENSDART00000131419	0.930824	0
ENSDART00000171675	0.596201	0
ENSDART00000133299	0.416551	0
ENSDART00000049840	0.316376	0
ENSDART00000043317	0.58865	0
ENSDART00000162340	0.261855	0
ENSDART00000115969	0.137239	0
ENSDART00000150202	0.1644	0
ENSDART00000161432	0.43048	0
ENSDART00000135556	0.543246	0
ENSDART00000168683	0.526346	0
ENSDART00000117837	0.114427	0
ENSDART00000100791	0.233076	0
ENSDART00000131694	0.627901	0
ENSDART00000099793	0.471416	0
ENSDART00000067039	0.488035	0
ENSDART00000024194	0.629751	0
ENSDART00000119119	0.107794	0
ENSDART00000131101	0.333295	0
ENSDART00000099235	0.280239	4
ENSDART00000101991	0.682998	0
ENSDART00000041412	0.537169	0
ENSDART00000135540	0.384366	0
ENSDART00000146393	0.448594	2
ENSDART00000103513	0.432126	0
ENSDART00000167063	0.22312	0
ENSDART00000060469	0.627491	0
ENSDART00000091470	0.247605	8
ENSDART00000113093	0.432113	0
ENSDART00000134809	0.721288	0
ENSDART00000149957	0.626018	0
ENSDART00000163049	0.265829	0
ENSDART00000015872	0.626617	0
ENSDART00000163737	0.446604	0
ENSDART00000022574	0.497743	0
ENSDART00000141416	0.465195	0
ENSDART00000155632	0.866714	0
ENSDART00000144932	0.990028	0
ENSDART00000148787	0.653033	0
ENSDART00000159815	0.468746	0
ENSDART00000141586	0.7891	0
ENSDART00000144641	0.699842	0
ENSDART00000145770	0.720599	0
ENSDART00000165943	0.0558813	2
ENSDART00000073440	0.708955	0
ENSDART00000165329	0.998742	0
ENSDART00000164693	0.303481	28
ENSDART00000076340	0.197815	0
ENSDART00000162512	0.360352	0
ENSDART00000055756	0.314853	0
ENSDART00000156281	0.967091	0
ENSDART00000144204	0	0
ENSDART00000014465	0.827347	0
ENSDART00000062532	0.47504	0
ENSDART00000137133	0.649317	0
ENSDART00000105550	0.625889	0
ENSDART00000032861	0.461498	0
ENSDART00000043546	0.690653	0
ENSDART00000147793	0.2398	0
ENSDART00000078093	0.474356	0
ENSDART00000130648	0.740514	0
ENSDART00000098263	0.178803	0
ENSDART00000082434	0.425994	0
ENSDART00000168688	0.757144	0
ENSDART00000015755	0.475456	0
ENSDART00000170426	0.333438	0
ENSDART00000016167	0.256518	0
ENSDART00000162015	0.300496	0
ENSDART00000146681	0.747239	0
ENSDART00000031650	0.868946	0
ENSDART00000164655	0.396103	0
ENSDART00000085556	0.686919	0
ENSDART00000109151	0.453977	0
ENSDART00000131715	0.784228	0
ENSDART00000171601	0.8306	0
ENSDART00000050559	0.343383	0
ENSDART00000153569	0.470066	0
ENSDART00000105776	0.52463	0
ENSDART00000108718	0.624683	0
ENSDART00000132953	0.799552	0
ENSDART00000169630	0.651634	0
ENSDART00000075039	0.281582	1
ENSDART00000103220	0.461807	1
ENSDART00000140918	0.81426	0
ENSDART00000139002	0.504272	0
ENSDART00000125502	0.106963	0
ENSDART00000009182	0.530807	0
ENSDART00000169938	0.228732	0
ENSDART00000159700	0.590932	0
ENSDART00000023654	0.555519	0
ENSDART00000123935	0.810734	0
ENSDART00000091620	0.345017	0
ENSDART00000140914	0.219351	0
ENSDART00000145778	0.427618	0
ENSDART00000075146	0.570726	9
ENSDART00000172166	0.743869	0
ENSDART00000146779	0.369834	0
ENSDART00000148490	0.39248	0
ENSDART00000140482	0.360675	0
ENSDART00000154109	0.565872	0
ENSDART00000172013	0.306755	0
ENSDART00000033825	0.442213	0
ENSDART00000140736	0.487125	0
ENSDART00000081544	0.251015	0
ENSDART00000138606	0.595052	0
ENSDART00000164385	0.311086	1
ENSDART00000128748	0.388614	0
ENSDART00000058876	0.580524	0
ENSDART00000132856	0.421154	0
ENSDART00000059956	0.492964	0
ENSDART00000008761	0.438856	0
ENSDART00000171879	0.348165	0
ENSDART00000162803	0.701601	0
ENSDART00000157950	0.744433	0
ENSDART00000144067	0.42426	0
ENSDART00000142760	0.710278	0
ENSDART00000158105	0.663565	0
ENSDART00000154940	0.793078	0
ENSDART00000133998	0.261004	0
ENSDART00000033617	0.356118	0
ENSDART00000062254	0.511141	0
ENSDART00000134793	1	0
ENSDART00000128829	1	0
ENSDART00000081946	0.596474	0
ENSDART00000081997	0.457256	0
ENSDART00000111409	0.239775	0
ENSDART00000154429	0.501217	0
ENSDART00000051849	0.513006	0
ENSDART00000130477	0.310375	0
ENSDART00000134564	0.408062	22
ENSDART00000081054	0.528211	0
ENSDART00000111078	0.580313	2
ENSDART00000106436	0.379346	0
ENSDART00000158130	0.859802	0
ENSDART00000160391	0.532114	4
ENSDART00000113679	0.462249	0
ENSDART00000157668	0.565451	0
ENSDART00000162492	0.695737	0
ENSDART00000143137	0.498783	0
ENSDART00000006378	0.455253	0
ENSDART00000165510	0.707889	1
ENSDART00000064221	0.414101	0
ENSDART00000171944	0.649887	0
ENSDART00000016960	0.466524	0
ENSDART00000105761	0.3741	0
ENSDART00000003789	0.367486	0
ENSDART00000009298	0.33441	0
ENSDART00000017977	0.655577	0
ENSDART00000039206	0.451911	0
ENSDART00000138084	0.622273	0
ENSDART00000131063	0.353814	0
ENSDART00000075080	0.571528	0
ENSDART00000148836	0.29783	0
ENSDART00000142124	0.429401	0
ENSDART00000016350	0.229488	11
ENSDART00000104423	0.430588	1
ENSDART00000126669	0.496245	0
ENSDART00000123845	0.491201	0
ENSDART00000171849	0.926802	0
ENSDART00000003482	0.26945	0
ENSDART00000016219	0.199797	0
ENSDART00000140559	1	0
ENSDART00000160035	0.0800343	0
ENSDART00000168364	0.653446	2
ENSDART00000057624	0.426984	0
ENSDART00000162398	0.492093	0
ENSDART00000036649	0.58447	0
ENSDART00000155599	0.445069	0
ENSDART00000168011	0.286664	1
ENSDART00000146351	1	0
ENSDART00000044005	0.460332	0
ENSDART00000091616	0.411333	0
ENSDART00000165460	0.236265	0
ENSDART00000129197	0.476719	0
ENSDART00000154735	0.694788	0
ENSDART00000128875	1	0
ENSDART00000130467	0.536238	0
ENSDART00000122869	0.412519	0
ENSDART00000099748	0.289094	4
ENSDART00000101120	0.33756	0
ENSDART00000127985	0.261122	1
ENSDART00000139796	0.330093	0
ENSDART00000123569	0.520757	0
ENSDART00000057638	0.615695	0
ENSDART00000034705	0.411441	1
ENSDART00000162396	0.529939	0
ENSDART00000167153	0.598558	0
ENSDART00000077125	0.520944	25
ENSDART00000152753	0.313772	0
ENSDART00000014983	0.281413	0
ENSDART00000029843	0.402427	0
ENSDART00000003888	0.484706	0
ENSDART00000012686	0.693108	0
ENSDART00000125203	0.499597	0
ENSDART00000168788	0.424706	0
ENSDART00000134399	0.57767	0
ENSDART00000153323	0.33466	0
ENSDART00000168540	0.630736	0
ENSDART00000135044	0.447505	0
ENSDART00000141609	0.98118	0
ENSDART00000169192	0.760967	0
ENSDART00000161159	0.230417	0
ENSDART00000158678	0.379087	0
ENSDART00000135791	0.961471	0
ENSDART00000128530	0.720015	0
ENSDART00000160036	0.48261	0
ENSDART00000159206	0.529489	0
ENSDART00000145305	1	0
ENSDART00000133057	0.505931	0
ENSDART00000108775	0.263973	0
ENSDART00000159359	0.760753	0
ENSDART00000149747	0.553933	0
ENSDART00000131474	0.512429	0
ENSDART00000113993	0.480703	0
ENSDART00000088610	0.506398	1
ENSDART00000164700	0.539116	0
ENSDART00000141973	0.680777	0
ENSDART00000148076	0.656154	0
ENSDART00000162677	0.777007	0
ENSDART00000143455	0.729823	0
ENSDART00000165074	0	0
ENSDART00000047126	0.448578	0
ENSDART00000159138	0.847329	0
ENSDART00000163582	0.25087	1
ENSDART00000161444	0.442574	0
ENSDART00000149580	0.305011	0
ENSDART00000125265	0.384816	0
ENSDART00000147417	0.59645	0
ENSDART00000113381	0.23966	0
ENSDART00000161398	0.0510351	0
ENSDART00000118922	0.152693	0
ENSDART00000160091	0.317919	0
ENSDART00000125130	0.159486	0
ENSDART00000172412	0.507221	0
ENSDART00000131534	0.309982	0
ENSDART00000157459	0.291253	3
ENSDART00000163473	0.327181	0
ENSDART00000009196	0.567808	0
ENSDART00000139178	0.19534	0
ENSDART00000149689	0.42837	0
ENSDART00000114203	0.227044	0
ENSDART00000016614	0.660138	0
ENSDART00000160074	0.67807	0
ENSDART00000161359	0.356916	0
ENSDART00000166254	0.351409	0
ENSDART00000100637	0.696023	0
ENSDART00000089015	0.457947	0
ENSDART00000164050	0.566565	0
ENSDART00000155698	0.417751	0
ENSDART00000123441	0.497649	0
ENSDART00000166528	0.474016	0
ENSDART00000149762	1	0
ENSDART00000016864	0.456523	0
ENSDART00000149915	0.875047	0
ENSDART00000074689	0.613427	0
ENSDART00000113219	0.427921	0
ENSDART00000124094	0.784118	0
ENSDART00000145180	0.366291	0
ENSDART00000168983	0.24728	0
ENSDART00000134687	0.72079	0
ENSDART00000036797	0.492512	0
ENSDART00000086879	0.235498	0
ENSDART00000163152	0.739158	0
ENSDART00000126779	0.786904	0
ENSDART00000039280	0.441662	0
ENSDART00000024576	0.51411	0
ENSDART00000062702	0.620013	0
ENSDART00000112053	0.55566	0
ENSDART00000064439	0.587156	0
ENSDART00000003670	0.582375	0
ENSDART00000041627	0.732935	0
ENSDART00000146870	0.201999	0
ENSDART00000158679	0.256578	3
ENSDART00000165940	0.277203	0
ENSDART00000065037	0.652078	0
ENSDART00000045615	0.248231	0
ENSDART00000154437	0.333694	1
ENSDART00000164913	0.419949	0
ENSDART00000060880	0.994482	0
ENSDART00000143341	0.781852	0
ENSDART00000109750	0.140778	0
ENSDART00000090019	0.555902	0
ENSDART00000099782	0.687823	0
ENSDART00000145642	0.368494	0
ENSDART00000159904	0.968139	0
ENSDART00000159949	0.669228	0
ENSDART00000137589	0.998467	0
ENSDART00000092265	0.489841	21
ENSDART00000011627	0.425464	0
ENSDART00000153854	0.476395	0
ENSDART00000023796	0.558977	0
ENSDART00000103612	0.46124	0
ENSDART00000126510	0.578892	0
ENSDART00000168560	0.728024	0
ENSDART00000078051	0.419819	0
ENSDART00000117017	0.412019	0
ENSDART00000113739	0.282385	0
ENSDART00000168059	0.363157	0
ENSDART00000132734	0.879217	0
ENSDART00000155697	0.87723	0
ENSDART00000154897	0.73076	0
ENSDART00000159434	0.507973	0
ENSDART00000153887	0.823647	0
ENSDART00000165935	0.259402	0
ENSDART00000098307	0.0715859	1
ENSDART00000091409	0.440778	0
ENSDART00000135760	0.830711	0
ENSDART00000170753	0.122937	0
ENSDART00000159198	0.399362	0
ENSDART00000151911	0.695878	0
ENSDART00000053011	0.364499	0
ENSDART00000129926	0.292885	0
ENSDART00000147821	0.179952	0
ENSDART00000157610	0.191515	0
ENSDART00000026464	0.741764	0
ENSDART00000098833	0.430152	0
ENSDART00000054235	0.670926	0
ENSDART00000145077	0.484497	0
ENSDART00000129269	0.562207	0
ENSDART00000153776	0.217909	0
ENSDART00000057507	0.643125	0
ENSDART00000167519	0.278787	0
ENSDART00000128043	0.612249	0
ENSDART00000158703	0.610117	0
ENSDART00000155032	0.266329	0
ENSDART00000166073	0.421296	0
ENSDART00000093148	0.356303	0
ENSDART00000134819	0.360206	0
ENSDART00000152369	0.308147	7
ENSDART00000143604	0.620187	0
ENSDART00000113870	0.789121	0
ENSDART00000144917	0.395226	0
ENSDART00000134533	0.388613	0
ENSDART00000011337	0.605485	0
ENSDART00000060344	0.526131	0
ENSDART00000056034	0.552483	1
ENSDART00000150737	0.191998	0
ENSDART00000055810	0.422281	0
ENSDART00000134622	0.102358	0
ENSDART00000059837	0.387043	0
ENSDART00000158085	0.29659	0
ENSDART00000128806	0.52293	0
ENSDART00000055445	0.990772	0
ENSDART00000156797	0.989249	0
ENSDART00000157626	1	0
ENSDART00000126902	0.231085	0
ENSDART00000170306	0.373575	3
ENSDART00000115081	0.486852	0
ENSDART00000152123	0.194952	0
ENSDART00000135280	0.933299	0
ENSDART00000161175	0.51961	0
ENSDART00000060577	0.377678	0
ENSDART00000142268	0.561827	0
ENSDART00000138306	0.64576	0
ENSDART00000103950	0.395485	0
ENSDART00000051547	0.461361	0
ENSDART00000132825	0.358549	0
ENSDART00000158943	0.441484	0
ENSDART00000067082	0.403137	0
ENSDART00000131324	0.398776	0
ENSDART00000024450	0.311927	0
ENSDART00000134273	1	0
ENSDART00000103701	0.287313	0
ENSDART00000148966	0.432478	0
ENSDART00000133786	0.325776	0
ENSDART00000122407	0.582684	0
ENSDART00000052503	0.34397	0
ENSDART00000159065	0.358197	0
ENSDART00000150362	0.376859	0
ENSDART00000171107	0.565329	0
ENSDART00000035628	0.393145	3
ENSDART00000058910	0.224367	0
ENSDART00000054987	0.377037	0
ENSDART00000150545	0.470752	0
ENSDART00000133594	0.263608	0
ENSDART00000022549	0.550105	0
ENSDART00000146049	0.971409	0
ENSDART00000160701	0.845637	0
ENSDART00000136627	0.474489	0
ENSDART00000122513	0.627075	0
ENSDART00000162739	0.628072	0
ENSDART00000127996	0.483288	0
ENSDART00000128041	0.508238	0
ENSDART00000169633	0.552725	0
ENSDART00000079758	0.542325	0
ENSDART00000143176	0.673464	0
ENSDART00000003428	0.435892	0
ENSDART00000148010	0.522486	0
ENSDART00000158697	0.392896	0
ENSDART00000159629	0.677849	0
ENSDART00000041114	0.698785	0
ENSDART00000147597	0.314167	0
ENSDART00000166786	0.864507	0
ENSDART00000116723	0.0656594	0
ENSDART00000113811	0.45088	0
ENSDART00000150429	0.288161	0
ENSDART00000109849	0.423712	0
ENSDART00000087026	0.418101	0
ENSDART00000156794	0.464955	0
ENSDART00000133428	1	0
ENSDART00000133475	0.179764	0
ENSDART00000109620	0.694501	0
ENSDART00000010211	0.50734	0
ENSDART00000172051	0.27185	0
ENSDART00000025198	0.456965	0
ENSDART00000055350	0.28137	0
ENSDART00000147635	0.187111	0
ENSDART00000116478	0.233069	0
ENSDART00000129022	0.276399	0
ENSDART00000153263	0.575882	0
ENSDART00000092406	0.467548	0
ENSDART00000085989	0.53099	0
ENSDART00000152528	0.595765	0
ENSDART00000143312	0.995431	0
ENSDART00000126279	0.48934	0
ENSDART00000021396	0.238071	0
ENSDART00000061726	0.564337	0
ENSDART00000112541	0.392488	0
ENSDART00000113890	0.315669	3
ENSDART00000169970	0.413492	0
ENSDART00000067678	0.692131	0
ENSDART00000051186	0.397023	0
ENSDART00000147544	0.52772	0
ENSDART00000038495	0.489681	0
ENSDART00000134798	0.508409	0
ENSDART00000008682	0.22281	0
ENSDART00000057689	0.37924	0
ENSDART00000014666	0.609881	0
ENSDART00000159822	0.704278	0
ENSDART00000109243	0.441603	0
ENSDART00000136011	0.316164	0
ENSDART00000055140	0.544335	0
ENSDART00000168646	0.312982	0
ENSDART00000092348	0.527679	1
ENSDART00000002318	0.490861	1
ENSDART00000145331	0.0620659	0
ENSDART00000040534	0.468387	0
ENSDART00000113829	0.599867	0
ENSDART00000149707	1	0
ENSDART00000153037	0.406013	0
ENSDART00000123104	0.419884	0
ENSDART00000026178	0.454318	26
ENSDART00000015940	0.764016	0
ENSDART00000132230	0.389969	0
ENSDART00000067177	0.441827	0
ENSDART00000006868	0.627726	0
ENSDART00000141546	0.626631	0
ENSDART00000142692	0.435235	0
ENSDART00000118615	0.0459938	0
ENSDART00000128675	0.798331	0
ENSDART00000152108	0.677111	0
ENSDART00000169724	0.716443	0
ENSDART00000164708	0.924534	0
ENSDART00000142457	0.523371	1
ENSDART00000102571	0.468377	0
ENSDART00000097865	0.57067	0
ENSDART00000104031	0.542525	0
ENSDART00000170908	0.377424	0
ENSDART00000079011	0.224548	0
ENSDART00000152541	0.379906	0
ENSDART00000008374	0.256851	2
ENSDART00000006709	0.639471	0
ENSDART00000145153	0.429293	0
ENSDART00000064678	0.476535	0
ENSDART00000165601	0.218754	0
ENSDART00000167619	0.462208	1
ENSDART00000126084	0.427174	0
ENSDART00000100105	0.52444	0
ENSDART00000011283	0.367478	0
ENSDART00000162676	0.259585	0
ENSDART00000060630	0.599205	0
ENSDART00000163316	0.388962	2
ENSDART00000114136	0.413697	0
ENSDART00000065331	0.5832	0
ENSDART00000080328	0.471447	0
ENSDART00000113300	0.646239	0
ENSDART00000142687	1	0
ENSDART00000137855	0.521982	0
ENSDART00000010271	0.177324	0
ENSDART00000136740	0.96243	0
ENSDART00000130831	1	0
ENSDART00000080355	0.311059	0
ENSDART00000158493	0.540234	0
ENSDART00000016211	0.28846	0
ENSDART00000002992	0.697533	0
ENSDART00000161921	0.529611	0
ENSDART00000132050	0.705798	0
ENSDART00000053045	0.362055	0
ENSDART00000140722	0.702561	0
ENSDART00000116298	0.359849	0
ENSDART00000044128	0.550476	0
ENSDART00000113412	0.487265	0
ENSDART00000053534	0.402036	0
ENSDART00000103868	0.345611	0
ENSDART00000114113	0.532635	0
ENSDART00000166181	0.211824	0
ENSDART00000122663	0.440524	0
ENSDART00000160946	0.278638	0
ENSDART00000029553	0.393043	0
ENSDART00000046922	0.38967	0
ENSDART00000000992	0.646916	0
ENSDART00000109471	0.491761	0
ENSDART00000020212	0.0786033	0
ENSDART00000160461	0.893709	0
ENSDART00000165201	0.45856	0
ENSDART00000149483	0.319579	0
ENSDART00000139003	0.504242	0
ENSDART00000168319	0.287275	2
ENSDART00000166756	0.450383	0
ENSDART00000079968	0.602347	0
ENSDART00000160520	0.607258	0
ENSDART00000170200	0.468152	0
ENSDART00000168013	0.271245	0
ENSDART00000050535	0.387655	0
ENSDART00000142879	0.567102	0
ENSDART00000147625	0.432465	0
ENSDART00000134189	1	1
ENSDART00000115842	0	0
ENSDART00000102725	0.440668	0
ENSDART00000006549	0.27713	0
ENSDART00000167811	0.843789	0
ENSDART00000024082	0.846669	0
ENSDART00000105823	0.381003	0
ENSDART00000164091	0.5564	0
ENSDART00000167933	0.42292	2
ENSDART00000092906	0.523804	0
ENSDART00000135008	0.391956	0
ENSDART00000076711	0.454259	0
ENSDART00000170352	0.297111	0
ENSDART00000023684	0.6437	1
ENSDART00000081442	0.580977	0
ENSDART00000127042	0.812658	0
ENSDART00000145448	0.712318	0
ENSDART00000006109	0.494233	0
ENSDART00000019647	0.702778	0
ENSDART00000020266	0.270853	18
ENSDART00000105417	0.234901	0
ENSDART00000047728	0.442092	0
ENSDART00000039973	0.318841	0
ENSDART00000067117	0.54071	2
ENSDART00000065435	0.398032	0
ENSDART00000056074	0.370068	0
ENSDART00000047008	0.29379	0
ENSDART00000163993	0.535886	0
ENSDART00000008243	0.176385	0
ENSDART00000157983	0.463738	0
ENSDART00000138016	0.490353	0
ENSDART00000075486	0.597522	0
ENSDART00000061633	0.273463	0
ENSDART00000164812	0.605262	0
ENSDART00000162473	0.408293	0
ENSDART00000074330	0.509689	0
ENSDART00000157960	0.419229	0
ENSDART00000129749	0.742092	0
ENSDART00000029939	0.45785	0
ENSDART00000171116	0.0561087	2
ENSDART00000137934	0.564131	0
ENSDART00000015670	0.520293	0
ENSDART00000135164	0.294049	0
ENSDART00000131429	0.454339	0
ENSDART00000058777	0.39125	4
ENSDART00000141458	0.405104	0
ENSDART00000016105	0.447062	0
ENSDART00000054205	0.736965	0
ENSDART00000140560	0.648376	0
ENSDART00000065671	0.551764	0
ENSDART00000132888	0.998023	1
ENSDART00000020667	0.472237	0
ENSDART00000158690	0.513137	0
ENSDART00000140875	0.378762	8
ENSDART00000101789	0.550057	0
ENSDART00000024866	0.273554	0
ENSDART00000170967	0.0387165	0
ENSDART00000151922	0.845114	0
ENSDART00000002428	0.40685	0
ENSDART00000151293	0.845351	0
ENSDART00000123513	0.166196	0
ENSDART00000004092	0.440404	0
ENSDART00000140061	0.60833	0
ENSDART00000047050	0.400198	0
ENSDART00000058256	0.266576	0
ENSDART00000044115	0.592033	0
ENSDART00000065361	0.535379	1
ENSDART00000044043	0.689607	0
ENSDART00000042473	0.756814	0
ENSDART00000151732	0.605875	0
ENSDART00000126596	0.671146	0
ENSDART00000023721	0.678793	0
ENSDART00000047212	0.682815	0
ENSDART00000023568	0.502092	0
ENSDART00000145055	0.260348	0
ENSDART00000127702	0.697417	0
ENSDART00000147499	0.419601	0
ENSDART00000143889	0.442158	0
ENSDART00000099769	0.489542	0
ENSDART00000151358	0.164634	0
ENSDART00000151400	0.412284	0
ENSDART00000168521	0.377065	0
ENSDART00000137179	0.30642	2
ENSDART00000100716	0.354074	0
ENSDART00000081143	0.559705	0
ENSDART00000151999	0.637608	0
ENSDART00000024312	0.617835	0
ENSDART00000144282	0.511261	0
ENSDART00000150221	0.536272	0
ENSDART00000038401	0.410499	0
ENSDART00000155189	0.518615	0
ENSDART00000012450	0.436109	1
ENSDART00000113441	0.461812	1
ENSDART00000165548	0	0
ENSDART00000162658	0.578276	0
ENSDART00000150104	0.333096	0
ENSDART00000016307	0.53186	0
ENSDART00000135265	0.0260745	0
ENSDART00000171960	0.259101	0
ENSDART00000151512	0.462243	0
ENSDART00000144180	0.650244	0
ENSDART00000166422	0.17047	0
ENSDART00000168672	0.580848	0
ENSDART00000159480	0.306033	0
ENSDART00000122635	0.422462	0
ENSDART00000160482	0.648979	0
ENSDART00000064111	0.76963	0
ENSDART00000117473	0.361432	0
ENSDART00000159808	0.291927	0
ENSDART00000161551	0.708537	0
ENSDART00000077251	0.279212	0
ENSDART00000082517	0.499552	0
ENSDART00000014140	0.475816	0
ENSDART00000133099	0.37095	0
ENSDART00000131215	0.432547	0
ENSDART00000110248	0.283277	0
ENSDART00000011258	0.565013	0
ENSDART00000163259	0.427154	0
ENSDART00000123263	0.557586	0
ENSDART00000157919	0.682131	0
ENSDART00000007260	0.573267	0
ENSDART00000079016	0.664341	0
ENSDART00000019047	0.341716	0
ENSDART00000126513	0.375085	0
ENSDART00000075620	1	0
ENSDART00000139824	0.416603	0
ENSDART00000171666	0.328277	0
ENSDART00000137262	0.911013	0
ENSDART00000149171	0.686452	0
ENSDART00000146546	0.55956	0
ENSDART00000136756	1	0
ENSDART00000160704	0.403875	0
ENSDART00000115023	0.464263	0
ENSDART00000170252	0.103082	0
ENSDART00000081359	0.570113	0
ENSDART00000156255	0.288131	0
ENSDART00000038990	0.524173	21
ENSDART00000002401	0.207544	3
ENSDART00000128958	0.31162	0
ENSDART00000078156	0.432844	0
ENSDART00000012018	0.563088	0
ENSDART00000016696	0.657341	0
ENSDART00000166026	0.477399	1
ENSDART00000141063	0.341355	0
ENSDART00000148312	0.557852	0
ENSDART00000035432	0.408562	0
ENSDART00000161506	0.33361	0
ENSDART00000085377	0.410179	0
ENSDART00000164359	0.402147	0
ENSDART00000067147	0.363337	0
ENSDART00000128867	0.256636	0
ENSDART00000086443	0.462857	0
ENSDART00000153882	1	0
ENSDART00000132071	0.364193	0
ENSDART00000152837	0.547901	0
ENSDART00000157621	0.720171	0
ENSDART00000142894	0.743045	0
ENSDART00000143291	0.213285	0
ENSDART00000159715	0.497885	1
ENSDART00000123145	0.233463	0
ENSDART00000064974	0.624801	0
ENSDART00000133902	0.337235	1
ENSDART00000169960	0.294185	1
ENSDART00000055502	0.628906	0
ENSDART00000128295	0.48973	0
ENSDART00000170101	0.230381	0
ENSDART00000080413	0.482513	0
ENSDART00000171823	0.436096	11
ENSDART00000124523	0.359628	0
ENSDART00000171335	0.546314	0
ENSDART00000129965	0.336135	9
ENSDART00000125309	0.693288	0
ENSDART00000003891	0.696736	3
ENSDART00000078014	0.368512	0
ENSDART00000170805	0.465954	0
ENSDART00000146963	0.707631	0
ENSDART00000162279	0.49922	0
ENSDART00000164102	0.553351	0
ENSDART00000042972	0.528491	0
ENSDART00000059756	0.617855	2
ENSDART00000049230	0.720745	0
ENSDART00000161058	0.157012	0
ENSDART00000169512	0.377686	0
ENSDART00000150910	0.29365	0
ENSDART00000141096	0.304702	0
ENSDART00000108764	0	0
ENSDART00000162771	0.458864	0
ENSDART00000141875	0.97637	0
ENSDART00000126490	0.57626	0
ENSDART00000138699	1	0
ENSDART00000084184	0.740464	0
ENSDART00000084675	0.360105	0
ENSDART00000043172	0.567327	0
ENSDART00000157439	0.385307	0
ENSDART00000075943	0.315091	3
ENSDART00000152478	0.446263	0
ENSDART00000102678	0.470312	0
ENSDART00000012743	1	1
ENSDART00000156724	0.623202	0
ENSDART00000102014	0.42816	0
ENSDART00000167980	0.440423	0
ENSDART00000151658	0.404261	0
ENSDART00000139813	0.400685	0
ENSDART00000002787	0.458491	1
ENSDART00000147564	0.546581	0
ENSDART00000148911	0.45611	0
ENSDART00000163618	0.973282	0
ENSDART00000151985	0.316608	0
ENSDART00000012194	0.492472	0
ENSDART00000132125	0.623697	0
ENSDART00000091813	0.272683	0
ENSDART00000114972	0.278595	0
ENSDART00000067427	0.525964	0
ENSDART00000170468	0.401058	0
ENSDART00000111617	0.600463	0
ENSDART00000114589	0.544644	0
ENSDART00000152521	0.236394	0
ENSDART00000146708	0.401295	0
ENSDART00000163977	0.543815	1
ENSDART00000017599	0.265409	0
ENSDART00000163553	0.667986	0
ENSDART00000148956	0.6882	0
ENSDART00000143544	0.859867	0
ENSDART00000042678	0.416838	0
ENSDART00000045881	0.288942	0
ENSDART00000134116	0.970667	0
ENSDART00000080632	0.426897	1
ENSDART00000140671	0.352636	0
ENSDART00000081323	0.347318	0
ENSDART00000051236	0.464973	0
ENSDART00000006514	0.615814	0
ENSDART00000165472	0.413542	0
ENSDART00000151448	0.434933	0
ENSDART00000005829	0.391143	0
ENSDART00000144250	0.028832	0
ENSDART00000133929	0.307665	0
ENSDART00000133189	0.559473	0
ENSDART00000080110	0.671711	0
ENSDART00000130029	0.567849	0
ENSDART00000139636	0.262736	0
ENSDART00000113803	0.420256	0
ENSDART00000124901	0.720543	0
ENSDART00000079782	0.454579	0
ENSDART00000080762	0.650282	0
ENSDART00000162888	0.673843	1
ENSDART00000162101	0.663786	1
ENSDART00000137110	0.247577	0
ENSDART00000093046	0.540639	0
ENSDART00000160622	0.334808	0
ENSDART00000145618	0.57716	0
ENSDART00000062459	0.676303	0
ENSDART00000133881	0.938016	0
ENSDART00000141077	0.660375	0
ENSDART00000138488	0.628541	0
ENSDART00000126177	0.279945	0
ENSDART00000148485	0.994335	0
ENSDART00000130343	0.446169	0
ENSDART00000090727	0.611371	0
ENSDART00000160866	0.20965	0
ENSDART00000102843	0.509601	0
ENSDART00000100422	0.256644	0
ENSDART00000029579	0.642432	0
ENSDART00000171095	0.540464	0
ENSDART00000005263	0.403216	0
ENSDART00000161598	0.800377	0
ENSDART00000151424	0.0651011	0
ENSDART00000013453	0.272411	0
ENSDART00000058965	0.576161	0
ENSDART00000142217	0.470597	0
ENSDART00000097312	0.482655	0
ENSDART00000167599	0.574246	0
ENSDART00000100778	0.686064	0
ENSDART00000042570	0.262967	3
ENSDART00000060898	0.517962	0
ENSDART00000157375	0.449251	0
ENSDART00000105514	0.682642	0
ENSDART00000151324	0.46049	0
ENSDART00000128497	0.450011	0
ENSDART00000164692	0.455874	0
ENSDART00000161016	0.269899	0
ENSDART00000089354	0.654488	0
ENSDART00000166835	0.329385	1
ENSDART00000164414	0.858558	0
ENSDART00000112016	0.712928	0
ENSDART00000136280	0.276941	0
ENSDART00000021037	0.608704	0
ENSDART00000166009	0.83555	0
ENSDART00000141782	0.175681	0
ENSDART00000151437	0.331171	3
ENSDART00000022132	0.519944	0
ENSDART00000165525	0.5055	0
ENSDART00000082952	0.51803	0
ENSDART00000048977	0.657484	0
ENSDART00000121981	0.559327	0
ENSDART00000141243	0.530433	0
ENSDART00000127773	0.380703	0
ENSDART00000163507	0.914063	0
ENSDART00000131292	0.79166	0
ENSDART00000013446	0.453065	0
ENSDART00000131673	0.440557	0
ENSDART00000149854	0.35038	0
ENSDART00000110548	0.762761	0
ENSDART00000081433	0.63426	0
ENSDART00000153244	0.395532	0
ENSDART00000152370	0.501473	1
ENSDART00000163629	0.848204	0
ENSDART00000164967	0.443399	0
ENSDART00000121994	0.0150832	0
ENSDART00000116146	0.0651104	0
ENSDART00000126037	0.350267	0
ENSDART00000160766	0.345134	0
ENSDART00000138709	0.480662	0
ENSDART00000168273	0.490224	0
ENSDART00000133801	0.317724	0
ENSDART00000020463	0.545388	0
ENSDART00000163555	0	0
ENSDART00000158844	0.552285	0
ENSDART00000141283	0.702323	0
ENSDART00000138747	0.472586	0
ENSDART00000133114	0.461859	0
ENSDART00000092009	0.683678	0
ENSDART00000160914	0.396745	0
ENSDART00000152744	0.572674	0
ENSDART00000136495	0.815939	0
ENSDART00000102287	0.533251	0
ENSDART00000158217	0.538348	2
ENSDART00000018095	0.605059	0
ENSDART00000165976	0.503986	5
ENSDART00000159464	0.296075	0
ENSDART00000163384	0.706708	0
ENSDART00000158899	0.489528	0
ENSDART00000160155	0.468467	0
ENSDART00000016891	0.674268	0
ENSDART00000155971	0.968808	0
ENSDART00000079984	0.345815	0
ENSDART00000147085	0.595906	0
ENSDART00000125198	0.679149	0
ENSDART00000143514	0.600116	0
ENSDART00000144467	0.835799	0
ENSDART00000128274	0.621388	0
ENSDART00000166295	0.379453	0
ENSDART00000076974	0.588537	0
ENSDART00000065169	0.25463	0
ENSDART00000148688	0.404982	1
ENSDART00000148113	0.50887	0
ENSDART00000135770	0.424677	0
ENSDART00000062556	0.618452	0
ENSDART00000077209	0.233992	0
ENSDART00000171414	0.347914	1
ENSDART00000160282	0.479935	0
ENSDART00000060193	0.395097	0
ENSDART00000100401	0.61686	0
ENSDART00000168549	0.805057	0
ENSDART00000142906	0.659474	0
ENSDART00000169234	0.379349	0
ENSDART00000161548	0.480048	0
ENSDART00000028854	0.644373	0
ENSDART00000148411	0.462419	0
ENSDART00000060731	0.0118577	0
ENSDART00000158459	0.418649	0
ENSDART00000142622	0.554039	0
ENSDART00000010658	0.191393	0
ENSDART00000145707	0.535655	0
ENSDART00000133441	0.514936	0
ENSDART00000028003	0.312578	0
ENSDART00000112908	0.674329	0
ENSDART00000135945	0.398175	0
ENSDART00000137382	0.341383	0
ENSDART00000153727	0.0406407	1
ENSDART00000124545	0.582218	0
ENSDART00000088011	0.467596	0
ENSDART00000168219	0.161498	0
ENSDART00000114378	0.58107	0
ENSDART00000074117	0.594737	0
ENSDART00000133154	0.994258	0
ENSDART00000128550	0.430583	0
ENSDART00000061299	0.573586	0
ENSDART00000023613	0.338717	0
ENSDART00000163026	0.95313	0
ENSDART00000149508	0.993966	0
ENSDART00000158874	0.36462	0
ENSDART00000018472	0.631798	1
ENSDART00000065467	0.927587	0
ENSDART00000005158	0.292213	0
ENSDART00000167650	0.33522	0
ENSDART00000149698	0.492605	0
ENSDART00000143127	0.444176	0
ENSDART00000079757	0.974148	0
ENSDART00000074270	0.429921	0
ENSDART00000156793	0.672665	0
ENSDART00000144707	0.966646	0
ENSDART00000133259	0.957471	0
ENSDART00000161389	0.306522	0
ENSDART00000064156	0.404544	0
ENSDART00000106162	0.324714	3
ENSDART00000050847	0.441104	1
ENSDART00000087684	0.619543	0
ENSDART00000052648	0.452704	0
ENSDART00000049135	0.617218	0
ENSDART00000170485	0.399595	15
ENSDART00000146458	0.504201	0
ENSDART00000022620	0.301788	0
ENSDART00000110380	0.79028	0
ENSDART00000135933	0.322156	0
ENSDART00000157899	0.492793	0
ENSDART00000077484	0.304213	0
ENSDART00000122675	0.284882	0
ENSDART00000170823	0.389452	3
ENSDART00000148840	0.641053	0
ENSDART00000050863	0.578182	0
ENSDART00000022694	0.689325	0
ENSDART00000161716	0.711537	0
ENSDART00000109083	0.48269	0
ENSDART00000124716	0.616361	0
ENSDART00000012055	0.363186	0
ENSDART00000113951	0.299381	0
ENSDART00000140233	1	0
ENSDART00000092787	0.739235	0
ENSDART00000155712	0.707031	0
ENSDART00000016370	0.370568	0
ENSDART00000162938	0.719741	0
ENSDART00000167731	0.365969	0
ENSDART00000162720	0.862664	0
ENSDART00000153839	0.620533	1
ENSDART00000172174	0.392604	0
ENSDART00000133330	0.424631	0
ENSDART00000137892	0.373824	0
ENSDART00000158232	0.400376	0
ENSDART00000104554	0.470941	0
ENSDART00000108619	0.399283	2
ENSDART00000160579	0.371683	0
ENSDART00000030995	0.659341	0
ENSDART00000075262	0.47786	0
ENSDART00000024193	0.487981	0
ENSDART00000121648	0.17658	2
ENSDART00000159190	0.6789	0
ENSDART00000030691	0.330664	0
ENSDART00000156668	0.374874	0
ENSDART00000142072	0.349537	0
ENSDART00000170896	0.264343	0
ENSDART00000081611	0.452625	0
ENSDART00000134474	0.495712	0
ENSDART00000164156	0.829129	0
ENSDART00000015401	0.65032	0
ENSDART00000063775	0.635976	0
ENSDART00000153040	0.756228	0
ENSDART00000147778	0.711043	0
ENSDART00000138843	0.600914	0
ENSDART00000141607	0.270439	1
ENSDART00000156499	0.397276	0
ENSDART00000164231	0.228715	0
ENSDART00000115329	0.328427	1
ENSDART00000105140	0.65448	0
ENSDART00000157137	0.634281	0
ENSDART00000150576	0.371785	0
ENSDART00000166819	0.667945	0
ENSDART00000159701	0.344646	0
ENSDART00000156795	0.446154	0
ENSDART00000056523	0.59546	0
ENSDART00000081459	0.327522	0
ENSDART00000129704	0.539707	0
ENSDART00000124364	0	0
ENSDART00000027605	0.464576	0
ENSDART00000115231	0.554849	0
ENSDART00000168258	0.621004	0
ENSDART00000156809	0.864387	0
ENSDART00000152464	0.391343	0
ENSDART00000158524	0.325003	0
ENSDART00000140960	0.954992	0
ENSDART00000153198	0.610897	0
ENSDART00000171019	0.637134	0
ENSDART00000111241	0.497794	1
ENSDART00000024639	0.257013	0
ENSDART00000151948	0.467135	0
ENSDART00000171187	0.961586	0
ENSDART00000086659	0.380171	1
ENSDART00000075520	0.634624	0
ENSDART00000168109	0.202305	0
ENSDART00000062856	0.285613	0
ENSDART00000086087	0.393413	1
ENSDART00000162154	0.910209	0
ENSDART00000087445	0.493415	0
ENSDART00000052342	0.376141	0
ENSDART00000039443	0.713059	0
ENSDART00000141424	0.649383	0
ENSDART00000148592	1	0
ENSDART00000121813	0.44537	1
ENSDART00000163998	0.965002	0
ENSDART00000166857	0.494802	0
ENSDART00000166145	0.578204	1
ENSDART00000059955	0.252266	0
ENSDART00000161036	0.638469	0
ENSDART00000169272	0.503531	0
ENSDART00000088800	0.427018	0
ENSDART00000113911	0.408762	0
ENSDART00000124943	0.332153	0
ENSDART00000105316	0.275625	14
ENSDART00000008312	0.312296	0
ENSDART00000163543	0.341402	0
ENSDART00000064463	0.45063	0
ENSDART00000134864	0.348887	0
ENSDART00000138136	0.262266	0
ENSDART00000100103	0.614209	0
ENSDART00000006381	0.599541	0
ENSDART00000141626	0.787138	0
ENSDART00000109764	0.628878	0
ENSDART00000134400	0.211825	0
ENSDART00000022682	0.527175	0
ENSDART00000082260	0.140923	0
ENSDART00000141793	0.912172	0
ENSDART00000152116	0.766152	0
ENSDART00000046716	0.346231	0
ENSDART00000142334	1	0
ENSDART00000162793	1	0
ENSDART00000166683	0.372898	0
ENSDART00000019759	0.375199	1
ENSDART00000126427	0.610374	1
ENSDART00000146548	0.711164	0
ENSDART00000165173	0.860315	0
ENSDART00000154200	0.378755	0
ENSDART00000079130	0.631074	0
ENSDART00000138552	0.580224	0
ENSDART00000172519	0.401597	0
ENSDART00000147389	0.331849	0
ENSDART00000024616	0.123226	0
ENSDART00000163449	0.459548	0
ENSDART00000038942	0.445689	0
ENSDART00000158602	0	0
ENSDART00000080628	0.637311	0
ENSDART00000148502	0.415985	0
ENSDART00000122540	0.293107	0
ENSDART00000067843	0.630139	0
ENSDART00000139424	0.96549	0
ENSDART00000092015	0.46429	0
ENSDART00000028885	0.407458	1
ENSDART00000032151	0.573685	0
ENSDART00000092105	0.363498	0
ENSDART00000101316	0.544155	0
ENSDART00000074720	0.40183	0
ENSDART00000007744	0.336239	0
ENSDART00000133585	0.420604	0
ENSDART00000117541	0.200469	0
ENSDART00000144041	0.570426	0
ENSDART00000156798	0.294497	0
ENSDART00000159032	0.457002	0
ENSDART00000169463	0.289914	0
ENSDART00000172215	0.209151	0
ENSDART00000129969	0.799915	0
ENSDART00000126086	0.791454	0
ENSDART00000012552	0.33055	0
ENSDART00000130955	0.360054	4
ENSDART00000170438	0.42799	0
ENSDART00000100961	0.389211	0
ENSDART00000163318	0.312396	0
ENSDART00000171744	0.0036775	0
ENSDART00000005381	0.528488	0
ENSDART00000155298	0.321632	0
ENSDART00000149025	0.324813	0
ENSDART00000122446	0.376014	0
ENSDART00000056305	0.473838	0
ENSDART00000102500	0.830925	0
ENSDART00000090413	0.384013	0
ENSDART00000148403	0.56878	0
ENSDART00000131923	0.291468	0
ENSDART00000084055	0.419944	0
ENSDART00000171616	0.509894	0
ENSDART00000057980	0.637868	1
ENSDART00000150902	0.32064	0
ENSDART00000171363	0.292194	0
ENSDART00000146597	0.441651	0
ENSDART00000129417	0.387148	0
ENSDART00000085158	0.366575	9
ENSDART00000108868	0.287691	3
ENSDART00000168898	0.626356	0
ENSDART00000133736	0.320709	0
ENSDART00000100605	0.699475	0
ENSDART00000157957	0.368536	0
ENSDART00000024720	0.382684	0
ENSDART00000144591	0.699444	0
ENSDART00000116455	0.631429	0
ENSDART00000147336	0.376863	0
ENSDART00000037420	0.306625	29
ENSDART00000122739	0.322669	0
ENSDART00000121924	0.532671	0
ENSDART00000041529	0.451496	0
ENSDART00000142167	0.476501	0
ENSDART00000123340	0.61024	0
ENSDART00000102256	0.645987	0
ENSDART00000075519	0.581785	0
ENSDART00000013313	0.421401	0
ENSDART00000136697	0.548136	0
ENSDART00000006344	0.409224	0
ENSDART00000050603	0.646205	0
ENSDART00000131720	0.438997	0
ENSDART00000138018	0.546897	0
ENSDART00000144381	0.428142	0
ENSDART00000149682	0.769963	0
ENSDART00000028954	0.464289	0
ENSDART00000067514	0.240848	0
ENSDART00000172160	0.585594	0
ENSDART00000165308	0.575426	0
ENSDART00000160557	0.349343	0
ENSDART00000026866	0.621512	0
ENSDART00000018347	0.408446	0
ENSDART00000020344	0.544086	0
ENSDART00000170048	0.453204	0
ENSDART00000015034	0.795754	0
ENSDART00000137891	0.96268	0
ENSDART00000075259	0.43037	0
ENSDART00000080064	0.437513	0
ENSDART00000088340	0.530879	0
ENSDART00000004181	0.563455	0
ENSDART00000020116	0.465	0
ENSDART00000132348	0.364661	0
ENSDART00000089549	0.706024	0
ENSDART00000003922	0.330485	2
ENSDART00000143644	0.374543	0
ENSDART00000124176	0.701395	0
ENSDART00000075978	0.73888	0
ENSDART00000136776	0.366711	0
ENSDART00000138439	0.249428	0
ENSDART00000160661	0.61927	0
ENSDART00000171070	0.463626	1
ENSDART00000126792	0.621917	0
ENSDART00000169189	0.579489	0
ENSDART00000121838	0.829845	0
ENSDART00000145216	0.68953	0
ENSDART00000161465	0.640958	0
ENSDART00000082379	0.761951	0
ENSDART00000162510	0.694614	0
ENSDART00000171124	0.474689	0
ENSDART00000075303	1	0
ENSDART00000112879	0.452871	0
ENSDART00000103455	0.567282	0
ENSDART00000138675	0.54132	0
ENSDART00000170068	0.208966	0
ENSDART00000169214	0.402549	0
ENSDART00000111321	0.559379	0
ENSDART00000139871	0.314585	0
ENSDART00000073404	0.773487	0
ENSDART00000141224	0.311902	0
ENSDART00000136825	0.671722	0
ENSDART00000169422	0.0769018	0
ENSDART00000009790	0.58365	0
ENSDART00000142069	0.595507	0
ENSDART00000156583	0.981315	0
ENSDART00000154684	0.571997	0
ENSDART00000153403	0.279778	0
ENSDART00000076128	0.61597	0
ENSDART00000055432	0.433583	0
ENSDART00000164830	0.288842	0
ENSDART00000157203	1	0
ENSDART00000122757	0.565653	0
ENSDART00000004129	0.549632	0
ENSDART00000111753	0	0
ENSDART00000145752	0.130473	0
ENSDART00000102754	0.42791	0
ENSDART00000149620	0.473936	0
ENSDART00000151484	0.239791	0
ENSDART00000125129	0.597505	0
ENSDART00000161819	0.601024	0
ENSDART00000066424	0.561995	0
ENSDART00000158394	0	0
ENSDART00000078781	0.345066	0
ENSDART00000139420	0.498292	0
ENSDART00000088358	0.479523	0
ENSDART00000125647	0.519261	0
ENSDART00000142733	0.274532	0
ENSDART00000159548	0.398354	0
ENSDART00000140834	0.473582	0
ENSDART00000150028	0.384728	0
ENSDART00000151240	0.382438	0
ENSDART00000128783	0.197501	0
ENSDART00000115976	0.0506041	3
ENSDART00000137008	0.40613	0
ENSDART00000159159	0.484989	0
ENSDART00000045056	0.284548	0
ENSDART00000079262	0.888655	0
ENSDART00000038301	0.269105	87
ENSDART00000053304	0.734048	0
ENSDART00000039987	0.313687	0
ENSDART00000017488	0.642724	0
ENSDART00000162057	0.952218	0
ENSDART00000138053	0.352385	0
ENSDART00000015780	0.41802	0
ENSDART00000141915	0.596197	0
ENSDART00000004431	0.526769	0
ENSDART00000167304	0.0567183	0
ENSDART00000129540	0.709646	0
ENSDART00000118968	0.0449874	0
ENSDART00000162858	0.489109	0
ENSDART00000059117	0.361269	0
ENSDART00000130761	0.186746	0
ENSDART00000079149	0.503011	0
ENSDART00000131722	0.33126	0
ENSDART00000170437	0.924103	0
ENSDART00000138089	0.747845	0
ENSDART00000113774	0.360847	0
ENSDART00000025550	0.599216	0
ENSDART00000019983	0.353091	0
ENSDART00000137384	0.496276	0
ENSDART00000065772	0.450668	0
ENSDART00000086666	0.511833	0
ENSDART00000166371	0.247189	0
ENSDART00000077418	0.632161	0
ENSDART00000168371	0.255767	0
ENSDART00000129259	0.438231	0
ENSDART00000102583	0.430903	3
ENSDART00000021953	0.573222	5
ENSDART00000136556	0.292322	0
ENSDART00000146261	0.108421	0
ENSDART00000133607	1	0
ENSDART00000158570	0.592505	0
ENSDART00000152057	0.911545	0
ENSDART00000081191	0.422881	0
ENSDART00000157917	0.579342	0
ENSDART00000139517	1	0
ENSDART00000155408	0.504229	0
ENSDART00000165181	0.515915	0
ENSDART00000123375	1	0
ENSDART00000159048	0.867496	0
ENSDART00000065949	0.624812	0
ENSDART00000163401	0.46605	0
ENSDART00000159719	0.549559	0
ENSDART00000023515	0.235259	0
ENSDART00000132324	0.33671	0
ENSDART00000099984	0.53881	0
ENSDART00000074083	0.44863	0
ENSDART00000138470	0.37693	0
ENSDART00000129870	1	0
ENSDART00000066948	0.435213	0
ENSDART00000144672	0.336658	0
ENSDART00000126471	0.0822133	1
ENSDART00000121724	0.474821	0
ENSDART00000108609	0.277184	0
ENSDART00000139362	0.46674	0
ENSDART00000030520	0.217765	0
ENSDART00000152547	0.990156	0
ENSDART00000051649	0.00571403	0
ENSDART00000113804	0	0
ENSDART00000114777	0.553788	0
ENSDART00000002826	0.558778	0
ENSDART00000064187	0.529408	0
ENSDART00000123544	0.759952	0
ENSDART00000089078	0.684382	0
ENSDART00000149868	0.518066	0
ENSDART00000122375	0.484133	0
ENSDART00000144334	0.797115	0
ENSDART00000010362	0.822131	0
ENSDART00000160028	0.339556	0
ENSDART00000039028	0.604117	0
ENSDART00000165587	0.743828	1
ENSDART00000160182	0.0387043	0
ENSDART00000137684	0.398549	0
ENSDART00000165543	0.42226	0
ENSDART00000130537	0.518305	0
ENSDART00000164477	0.591458	0
ENSDART00000136898	0.3633	1
ENSDART00000170718	0.393643	0
ENSDART00000161149	0.226216	0
ENSDART00000167975	0.761764	0
ENSDART00000158650	0.391866	0
ENSDART00000038230	0.73537	0
ENSDART00000123506	0.485798	0
ENSDART00000081875	0.833661	0
ENSDART00000135967	0.159265	0
ENSDART00000049103	0.811886	0
ENSDART00000007767	0.399613	0
ENSDART00000149350	0.399467	0
ENSDART00000081718	0.39241	1
ENSDART00000067378	0.307299	0
ENSDART00000166418	0.388194	0
ENSDART00000045697	0.689272	0
ENSDART00000002824	0.446233	0
ENSDART00000050597	0.32834	0
ENSDART00000166466	0.541249	1
ENSDART00000052366	0.45488	0
ENSDART00000126326	0.668695	0
ENSDART00000130413	0.746254	0
ENSDART00000123608	0.317039	0
ENSDART00000133274	0.397585	0
ENSDART00000080672	0.590536	0
ENSDART00000064558	0.569633	0
ENSDART00000168705	0.419072	1
ENSDART00000078984	0.591923	0
ENSDART00000160486	0.51043	0
ENSDART00000077732	0.365078	0
ENSDART00000171923	0.228604	0
ENSDART00000165144	0.621407	0
ENSDART00000013690	0.485922	0
ENSDART00000169126	0.627116	0
ENSDART00000109160	0.42112	0
ENSDART00000055872	0.544441	13
ENSDART00000077800	0.548101	0
ENSDART00000149520	0.267664	0
ENSDART00000133471	0.712186	0
ENSDART00000117613	0.348721	0
ENSDART00000019521	0.368001	0
ENSDART00000027532	0.518798	1
ENSDART00000165627	0.025039	0
ENSDART00000132054	0.6051	0
ENSDART00000138567	0.420543	0
ENSDART00000153335	0.561849	0
ENSDART00000142244	0.68745	0
ENSDART00000147328	0.763491	0
ENSDART00000135975	0.235884	0
ENSDART00000077161	0.435907	0
ENSDART00000118996	0.416425	0
ENSDART00000101304	0.375803	0
ENSDART00000133072	0.944692	0
ENSDART00000168402	0.267632	0
ENSDART00000156555	1	0
ENSDART00000161077	0.402381	0
ENSDART00000167937	0.45396	1
ENSDART00000045185	0.292839	0
ENSDART00000139411	0.246421	0
ENSDART00000124935	0.36287	0
ENSDART00000079117	0.143077	0
ENSDART00000016803	0.555304	0
ENSDART00000103596	0.410711	0
ENSDART00000051491	0.432953	0
ENSDART00000125910	0.671848	0
ENSDART00000152951	0.338776	10
ENSDART00000074174	0.637971	0
ENSDART00000027697	0.4474	0
ENSDART00000166532	0.392682	0
ENSDART00000154858	0.449529	0
ENSDART00000111694	0.371038	0
ENSDART00000034414	0.490254	0
ENSDART00000164599	0.506038	1
ENSDART00000141058	0.456249	0
ENSDART00000133023	0.212547	0
ENSDART00000137442	0.50392	0
ENSDART00000110813	0.807206	0
ENSDART00000162383	0.575809	0
ENSDART00000171966	0.367222	0
ENSDART00000171691	0.757921	0
ENSDART00000055262	0.221721	0
ENSDART00000131584	0.388284	0
ENSDART00000078385	0.182516	0
ENSDART00000103659	0.461345	0
ENSDART00000088881	0.365043	0
ENSDART00000134658	0.650716	0
ENSDART00000162709	0.252212	0
ENSDART00000157791	0.278956	0
ENSDART00000129958	0.450829	0
ENSDART00000164246	0.651129	0
ENSDART00000141237	0.542107	0
ENSDART00000160297	0.358045	0
ENSDART00000162232	0.278228	1
ENSDART00000065470	0.376357	0
ENSDART00000145429	0.363246	0
ENSDART00000164775	0.139244	0
ENSDART00000026658	0.543068	0
ENSDART00000006899	0.286861	0
ENSDART00000014306	0.273665	0
ENSDART00000138350	0.31703	0
ENSDART00000132247	0.725439	0
ENSDART00000170310	0.326916	0
ENSDART00000142071	0.590338	0
ENSDART00000028895	0.39716	0
ENSDART00000136686	0.603214	0
ENSDART00000115010	0.289842	0
ENSDART00000125925	0.54939	0
ENSDART00000152709	0.257916	0
ENSDART00000108627	0.230896	0
ENSDART00000110995	0.196886	1
ENSDART00000159819	0.183884	0
ENSDART00000122051	0.282384	0
ENSDART00000049373	0.518439	0
ENSDART00000140741	0.551194	0
ENSDART00000111941	0.304094	5
ENSDART00000127023	0.179666	0
ENSDART00000075056	0.511256	0
ENSDART00000152504	0.50735	0
ENSDART00000139554	0.612795	0
ENSDART00000171907	0.287922	0
ENSDART00000163006	0.44573	0
ENSDART00000133863	0.278901	0
ENSDART00000133755	0.989011	0
ENSDART00000040645	0.502434	0
ENSDART00000139964	0.331327	0
ENSDART00000077839	0.205627	0
ENSDART00000104718	0.477649	0
ENSDART00000162408	0.435752	0
ENSDART00000170367	0.491009	0
ENSDART00000106244	0.114437	0
ENSDART00000121866	0.622074	1
ENSDART00000113068	0.196082	0
ENSDART00000171825	0.466385	0
ENSDART00000169971	0.366581	1
ENSDART00000008096	0.363688	0
ENSDART00000169869	0.755338	0
ENSDART00000169640	0.629178	0
ENSDART00000057867	0.243901	1
ENSDART00000097248	1	0
ENSDART00000172048	0.750344	0
ENSDART00000105902	0.419932	0
ENSDART00000161445	0.285848	0
ENSDART00000142560	0.375372	0
ENSDART00000149939	0.626932	0
ENSDART00000156424	0.267731	0
ENSDART00000073981	0.567835	0
ENSDART00000089034	0.532385	0
ENSDART00000169133	0.399253	0
ENSDART00000004514	0.50977	0
ENSDART00000009092	0.491854	0
ENSDART00000145194	0.62347	0
ENSDART00000152975	0.529081	0
ENSDART00000063648	0.459903	0
ENSDART00000166920	0.441717	0
ENSDART00000130302	0.761987	1
ENSDART00000087782	0.566366	0
ENSDART00000081016	0.735278	0
ENSDART00000114908	0.738185	0
ENSDART00000130353	1	0
ENSDART00000162648	0.321737	6
ENSDART00000140749	0.466761	23
ENSDART00000026965	0.628916	0
ENSDART00000136262	0.277764	0
ENSDART00000153639	0.505438	0
ENSDART00000166917	0.388181	0
ENSDART00000130815	0.457832	0
ENSDART00000067072	0.499917	0
ENSDART00000168054	0.654663	2
ENSDART00000119386	0.411689	0
ENSDART00000134739	0.657236	0
ENSDART00000023452	0.558844	0
ENSDART00000139406	0.853584	0
ENSDART00000045518	0.711721	0
ENSDART00000156347	0.314649	16
ENSDART00000136709	0.584949	0
ENSDART00000091777	0.529885	0
ENSDART00000007577	0.556074	0
ENSDART00000106039	0.431715	0
ENSDART00000110608	0.471934	0
ENSDART00000167181	0.0408549	0
ENSDART00000079139	0.564421	0
ENSDART00000166487	0.489526	0
ENSDART00000149418	0.81011	0
ENSDART00000066072	0.465485	0
ENSDART00000113630	0.41007	0
ENSDART00000009149	0.274275	0
ENSDART00000136331	0.954723	0
ENSDART00000050228	0.585662	0
ENSDART00000151880	0.585257	0
ENSDART00000128677	0.693904	0
ENSDART00000171750	0.383613	0
ENSDART00000012759	0.521753	0
ENSDART00000064772	0.296819	0
ENSDART00000123203	0.550926	0
ENSDART00000077383	0.531101	0
ENSDART00000137077	0.924274	0
ENSDART00000086985	0.473378	0
ENSDART00000018729	0.45375	0
ENSDART00000168174	0.539069	0
ENSDART00000152855	0.938198	0
ENSDART00000145474	0.0636945	0
ENSDART00000129888	0.576706	0
ENSDART00000014956	0.597066	0
ENSDART00000074038	0.687689	0
ENSDART00000123131	0.491036	0
ENSDART00000162689	0.505828	0
ENSDART00000041257	0.496783	0
ENSDART00000134293	0.483528	0
ENSDART00000115237	0.707532	0
ENSDART00000144226	0.657076	0
ENSDART00000057519	0.445483	2
ENSDART00000077538	0.557724	0
ENSDART00000148066	0.090386	0
ENSDART00000166173	0.806637	0
ENSDART00000003170	0.283581	0
ENSDART00000113716	0.439793	0
ENSDART00000135329	0.141448	0
ENSDART00000025356	0.419521	0
ENSDART00000155616	0.255399	0
ENSDART00000073402	0.747038	0
ENSDART00000158501	0.375427	0
ENSDART00000137451	0.99285	0
ENSDART00000140601	0.319322	0
ENSDART00000129627	0.309641	0
ENSDART00000003947	0.882776	0
ENSDART00000169847	0.355719	0
ENSDART00000132923	0.320385	0
ENSDART00000139843	0.962784	0
ENSDART00000135359	0.44912	0
ENSDART00000130277	0.360631	0
ENSDART00000020810	0.36457	0
ENSDART00000166294	0.447094	0
ENSDART00000158929	0.412018	0
ENSDART00000159053	1	0
ENSDART00000159000	0.324001	0
ENSDART00000139691	0.393665	0
ENSDART00000066198	0.321785	0
ENSDART00000011319	0.674666	0
ENSDART00000162728	0.945762	0
ENSDART00000128108	0.42104	0
ENSDART00000140717	0.392831	0
ENSDART00000015884	0.424917	0
ENSDART00000145210	0.293323	0
ENSDART00000092975	0.269915	0
ENSDART00000103343	0.328057	0
ENSDART00000092180	0.677876	0
ENSDART00000150992	0.570478	0
ENSDART00000146095	0.96642	0
ENSDART00000161544	1	0
ENSDART00000148772	0.181091	0
ENSDART00000146609	0.367446	0
ENSDART00000151106	0.312287	0
ENSDART00000145356	0.651824	0
ENSDART00000161800	0.327766	0
ENSDART00000055308	0.626596	0
ENSDART00000169406	0.372936	0
ENSDART00000152200	0.411286	0
ENSDART00000168857	0.231569	0
ENSDART00000127303	0.33671	0
ENSDART00000004812	0.67789	0
ENSDART00000167855	0.630708	0
ENSDART00000053405	0.458839	0
ENSDART00000158869	0.395213	0
ENSDART00000139616	0.518153	0
ENSDART00000140382	0.410028	0
ENSDART00000138495	0.769103	0
ENSDART00000088675	0.712307	0
ENSDART00000100320	0.418099	0
ENSDART00000143953	0.942399	0
ENSDART00000108669	0.405569	0
ENSDART00000028297	0.772601	0
ENSDART00000109876	0.377404	0
ENSDART00000113304	0.641158	0
ENSDART00000003221	0.654391	0
ENSDART00000131594	0.901011	0
ENSDART00000172356	0.647882	0
ENSDART00000157806	0.605201	0
ENSDART00000013743	0.471179	0
ENSDART00000166844	0.675266	0
ENSDART00000151114	0.621462	0
ENSDART00000170937	0.421208	0
ENSDART00000008273	0.370537	0
ENSDART00000025183	0.571187	0
ENSDART00000147849	0.528296	0
ENSDART00000143956	0.583697	0
ENSDART00000162074	0.61123	0
ENSDART00000144024	0.40473	0
ENSDART00000028419	0.362765	36
ENSDART00000165565	0.501919	0
ENSDART00000061378	0.571675	0
ENSDART00000146654	0.685767	0
ENSDART00000050729	0.437627	0
ENSDART00000059732	0.544726	0
ENSDART00000156403	0.838177	0
ENSDART00000105818	0.489237	0
ENSDART00000167495	0.300317	0
ENSDART00000164191	0.404643	0
ENSDART00000017849	0.556426	0
ENSDART00000091183	0.39431	0
ENSDART00000151416	0.472452	0
ENSDART00000160417	0.706581	0
ENSDART00000152527	0.750041	0
ENSDART00000149683	0.360115	0
ENSDART00000153781	0.473895	0
ENSDART00000138046	1	0
ENSDART00000134587	0.854327	0
ENSDART00000066936	0.352627	0
ENSDART00000167866	0.748378	0
ENSDART00000035558	0.611563	0
ENSDART00000133873	0.867153	0
ENSDART00000085763	0.553815	0
ENSDART00000148392	0.776723	0
ENSDART00000167992	0.794267	0
ENSDART00000097308	0.519775	0
ENSDART00000101565	0.356412	2
ENSDART00000110568	0.255788	0
ENSDART00000040065	0.534785	0
ENSDART00000023806	0.366544	0
ENSDART00000161401	1	0
ENSDART00000042874	0.453275	0
ENSDART00000110048	0.582827	0
ENSDART00000128145	0.357232	0
ENSDART00000109712	0.971515	0
ENSDART00000156963	0.491832	0
ENSDART00000134536	0.438576	0
ENSDART00000082353	0.215708	7
ENSDART00000157678	0.572751	0
ENSDART00000146457	0.269082	0
ENSDART00000163595	0.64602	0
ENSDART00000167510	0.245719	1
ENSDART00000013394	0.285321	0
ENSDART00000149062	0.222538	1
ENSDART00000168803	0.563986	0
ENSDART00000039950	0.235872	0
ENSDART00000043039	0.309509	0
ENSDART00000167035	0.166216	0
ENSDART00000063863	0.271435	0
ENSDART00000145943	0.765275	0
ENSDART00000157715	0.572134	0
ENSDART00000142388	0.885236	0
ENSDART00000171342	0.156707	0
ENSDART00000130684	0.102438	0
ENSDART00000140629	0.570874	0
ENSDART00000021715	0.485376	0
ENSDART00000163500	0.360271	0
ENSDART00000099234	0.883068	0
ENSDART00000077785	0.471354	0
ENSDART00000162867	0.236989	0
ENSDART00000062706	0.315252	0
ENSDART00000053892	0.316136	0
ENSDART00000129058	0.127937	0
ENSDART00000078974	0.619024	0
ENSDART00000008115	0.595177	0
ENSDART00000037850	0.446437	0
ENSDART00000099660	0.530665	0
ENSDART00000129248	0.355914	1
ENSDART00000057466	0.458755	0
ENSDART00000114628	0.301884	0
ENSDART00000034124	0.304811	0
ENSDART00000158367	0.619576	0
ENSDART00000124296	0.497328	0
ENSDART00000162274	0.0542409	0
ENSDART00000159981	0.246814	0
ENSDART00000159935	0.494599	0
ENSDART00000165573	0.308411	0
ENSDART00000115751	0.141874	0
ENSDART00000019392	0.523808	0
ENSDART00000126236	0.625926	0
ENSDART00000135667	0.445298	0
ENSDART00000121915	0.655949	0
ENSDART00000144336	0.322225	0
ENSDART00000155282	0.772844	0
ENSDART00000076083	0.278329	0
ENSDART00000143562	0.629696	0
ENSDART00000139356	0.855563	0
ENSDART00000168737	0.122475	0
ENSDART00000101085	0.474153	0
ENSDART00000165710	0.316481	0
ENSDART00000116869	0.0620794	0
ENSDART00000131633	0.201396	0
ENSDART00000105835	0.399944	0
ENSDART00000059193	0.506177	0
ENSDART00000143008	0.0042446	0
ENSDART00000151144	0.503553	0
ENSDART00000012630	0.505231	0
ENSDART00000161282	0.425472	0
ENSDART00000163808	0.539108	0
ENSDART00000172041	0.24669	0
ENSDART00000159541	0.561821	0
ENSDART00000092355	0.657764	0
ENSDART00000088904	0.361292	0
ENSDART00000029380	0.510129	0
ENSDART00000160604	0.775458	0
ENSDART00000147458	0.423951	0
ENSDART00000127152	0.578554	0
ENSDART00000149437	0.80699	0
ENSDART00000098643	0.355544	0
ENSDART00000101018	0.732451	0
ENSDART00000091497	0.614371	0
ENSDART00000113954	0.40353	15
ENSDART00000166453	0.0730381	0
ENSDART00000135757	0.833886	0
ENSDART00000155156	0.871811	2
ENSDART00000165705	0.379422	0
ENSDART00000057565	0.602992	0
ENSDART00000131681	0.391442	0
ENSDART00000060628	0.203908	0
ENSDART00000077381	0.655072	0
ENSDART00000048423	0.262086	0
ENSDART00000169605	0.207513	0
ENSDART00000161872	0.246346	1
ENSDART00000147905	0.571302	0
ENSDART00000112380	0.541358	0
ENSDART00000064210	0.539606	0
ENSDART00000123591	0.678237	0
ENSDART00000147357	0.569698	0
ENSDART00000049170	0.659947	0
ENSDART00000166510	0.391982	0
ENSDART00000127174	0.343206	0
ENSDART00000142745	0.568789	0
ENSDART00000053187	0.21434	0
ENSDART00000136217	0.585246	0
ENSDART00000040443	0.516691	0
ENSDART00000150826	0.289344	0
ENSDART00000028217	0.651489	0
ENSDART00000137516	0.420005	0
ENSDART00000130822	0.225817	0
ENSDART00000038642	0.373951	0
ENSDART00000121473	0.681283	0
ENSDART00000006173	0.436224	0
ENSDART00000163639	0.484428	0
ENSDART00000132466	0.52784	0
ENSDART00000167104	0.367286	0
ENSDART00000131846	0.582016	0
ENSDART00000154918	0.82561	0
ENSDART00000171638	0.0861503	0
ENSDART00000005067	0.368627	0
ENSDART00000160086	0.179774	1
ENSDART00000162780	0.455829	0
ENSDART00000169013	0.513228	0
ENSDART00000171897	0.359924	0
ENSDART00000134416	0.35586	0
ENSDART00000113159	0.508776	0
ENSDART00000051906	0.524403	0
ENSDART00000113497	0.540895	0
ENSDART00000163992	0.652081	0
[truncated: 12,975 more rows]

[truncated: 13 more sheets: Supp. Fig. 3 - 16c_35hpf.high, Supp. Fig. 3 - 16c_35hpf.low, Supp. Fig. 3 - 16c_35hpf.medium, Supp. Fig. 3 - 16c_53hpf.low, Supp. Fig. 3 - 16c_53hpf.medium, Supp. Fig. 3 - 35h_53hpf.high, Supp. Fig. 3 - 35h_53hpf.low, Supp. Fig. 3 - 35h_53hpf.medium, Supp. Fig. 4 - editing freq a, Supp. Fig. 4 -gene_counts b & c, Supplementary Figure 5, Supplementary Figure 6, Supplementary Figure 6c,d]
